# Supplementary material for: Mentorship and self-efficacy are associated with lower burnout in physical therapists in the United States: a cross-sectional survey study
Source: J Educ Eval Health Prof. 2023 Sep 27;20:27. doi: 10.3352/jeehp.2023.20.27 (PMC10632729; doi:10.3352/jeehp.2023.20.27)
Supplement: Supplementary file 1 [file jeehp-20-27-dataset1.csv]

Respondent ID	Collector ID	Start Date	End Date	IP Address	Email Address	First Name	Last Name	Custom Data 1	Are you currently evaluating and treating patients as a licensed physical therapist?	What is your age?	What is your gender?		Which race/ethnicity best describes you? (Please choose only one.)		What state do you practice in?	Which of the following best describes the area you practice in?	How many years of clinical experience do you have working as a physical therapist?	Which best describes your current employment status as a licensed physical therapist?		On average, how many hours per week did you provide direct patient care as a physical therapist over the last 3 years?	Which best describes the physical therapy setting where you have most frequently practiced in the last 3 years?		Which best describes your current physical therapy care delivery model?		What is the highest physical therapy related degree you have completed?	Select all job roles you have held in the last 3 year?								What are the total number of hours of physical therapy related continuing education you have completed in the last 3 years (2018-2020)?	How many professional certifications recognized by the American Physical Therapy Association (APTA) have you completed? (Cardiovascular & Pulmonary, Clinical Electrophysiology, Geriatrics, Neurology, Oncology, Orthopaedics, Pediatrics, Sports, Women's Health, Wound Management, Residency Training, Fellowship Training)	How many professional organizations related to physical therapy are you a member of? (American Physical Therapy Association, American Academy of Orthopedic Manual Physical Therapists, American Society of Hand Therapists, National Strength and Conditioning Association, etc.)	Select the type(s) of post-professional clinical mentorship you have received throughout your career?					Select the type(s) of post professional clinical mentorship you have provided in the last 3 years?							I think the dedication I invest in my work is more than what I should for my health.
									Response	Response	Response	Other (specify)	Response	Other (please specify)	Response	Response	Response	Response	Other (please specify)	Response	Response	Other (please specify)	Response	Other (please specify)	Response	Clinician	Clinical Instructor (Students)	Supervisor / Director / Administrative	Practice Owner	Clinical Educator (Residency / Fellowship)	Faculty (Adjunct / Full-Time Faculty)	Researcher	Other (please specify)	Response	Response	Response	None	Informal mentorship (training from peers)	Formal residency program	Formal fellowship program	Other (please specify)	None	Informal Mentorship (training of peers)	Instructor of students in clinical setting	Instructor of students in academic setting	Formal residency program mentor	Formal fellowship program mentor	Other (please specify)	Response
12344701578	397591661	1/21/21 22:23	1/21/21 22:27						1	21	2		5		34	1	11	1		51	6		1		3	1								2	1	1		2					2						3
12344227539	397590765	1/21/21 18:12	1/21/21 18:18						1	46	1		4		44	2	23	1		41	6		1		3	1								5	1	3	1					1							3
12344130856	397591661	1/21/21 17:35	1/21/21 17:41						1	38	1		5		34	2	28	3		19	4		1		1	1	2	3						3	1	2		2					2	3					3
12343902824	397591487	1/21/21 16:16	1/21/21 16:20						1	37	1		5		38	1	31	2		31	6		1		1	1	2							2	1	1		2					2	3					4
12340974207	397590765	1/20/21 19:09	1/20/21 19:15						1	40	1		4		47	2	36	2		31	4		1		3	1								4	1	2	1						2	3					7
12340444939	397591487	1/20/21 15:43	1/20/21 15:48						2	10	1		5		6	2	3	0	Between jobs (just moved)	41	4		1		3	1								3	1	1		2				1							6
12339219742	397591415	1/20/21 8:58	1/20/21 9:04						1	12	1		5		44	2	3	1		34	5		1		3	1								2	1	1		2					2						5
12336513689	397591890	1/19/21 12:28	1/19/21 12:33						1	26	1		4		10	2	22	2		36	4		1		1	1	2	3						2	1	1		2						3					3
12335871620	397591836	1/19/21 9:21	1/19/21 9:26						1	39	1		5		10	2	34	1		41	4		1		3	1	2	3	4					4	2	3	1	2					2						3
12335866000	397591661	1/19/21 9:11	1/19/21 9:25						1	21	1		2		34	2	16	1		41	3		1		3	1								5	1	1	1					1							3
12335729530	397591661	1/19/21 8:31	1/19/21 8:46						1	39	1		5		34	2	29	1		41	3		1		2	1	2							2	2	2		2	3	4			2	3					5
12335338474	397591890	1/19/21 6:20	1/19/21 6:25						1	38	2		5		10	2	23	1		41	0	Acute inpatient rehab	1		1	1								2	1	1		2				1							5
12334604898	397591773	1/18/21 21:50	1/18/21 21:59						2	51	1		5		23	2	45	3		36	5		1		1	1	2	3						2	1	1		2				1							3
12334390793	397591661	1/18/21 19:25	1/18/21 19:35						1	32	1		5		34	1	21	1		41	4		3		1	1		3						3	1	1		2					2						6
12334347270	397591773	1/18/21 19:08	1/18/21 19:13						1	18	1		5		23	1	11	1		34	3		1		3	1								2	1	1			3				2		4				5
12334282548	397591890	1/18/21 18:35	1/18/21 18:42						1	24	1		3		10	2	21	0	Full time academia, part time clinician	3	1		1		3	1					6			3	1	2		2							4				6
12333831106	397591836	1/18/21 15:10	1/18/21 15:15						1	46	1		5		23	1	32	0	0.8	33	6		1		1	1	2							4	2	3	1							3					3
12333502597	397591773	1/18/21 12:57	1/18/21 13:01						1	31	1		5		23	2	21	1		6	7		3		2	1	2		4					2	1	3		2					2	3	4				4
12332978350	397591661	1/18/21 9:57	1/18/21 10:01						1	16	2		5		34	2	7	1		41	4		1		3	1	2	3						4	4	1		2	3				2	3	4				4
12331952086	397591890	1/18/21 1:41	1/18/21 1:48						1	26	1		2		10	2	22	0	Independent contractor	41	1		1		1	1							Care coordinator	2	1	1		2					2						5
12331909211	397591487	1/18/21 1:02	1/18/21 1:10						1	37	1		5		38	2	29	1		13	0	Pediatrics, mix inpatient and outpatient	3		2	1	2	3						2	1	2		2					2	3					6
12331900837	397591487	1/18/21 0:54	1/18/21 1:02						1	21	2		5		38	1	4	1		35	3		1		3	1								3	1	2		2					2						3
12331784846	397591890	1/17/21 22:52	1/17/21 22:59						1	39	2		5		10	2	32	1		46	4		1		1	1	2	3	4					5	1	2		2					2	3					5
12331736265	397591487	1/17/21 22:05	1/17/21 22:11						2	33	1		5		13	2	26	1		41	5		0	Academia	3	1					6			4	1	2	1								4				5
12331598091	397591415	1/17/21 19:48	1/17/21 19:59						1	26	1		4		44	2	7	1		56	6		0	Home visits	3	1								3	1	2	1						2						7
12331444883	397591590	1/17/21 18:04	1/17/21 18:08						1	34	1		5		36	1	30	1		41	6		1		1	1								3	1	1		2					2						6
12331324132	397591836	1/17/21 16:29	1/17/21 16:34						1	9	2		5		47	2	2	1		41	4		0	home health	3	1								1	1	1	1					1							5
12331158474	397591661	1/17/21 13:50	1/17/21 13:56						1	43	1		5		34	2	9	1		51	3		1		3	1	2							6	1	1		2					2						1
12331055417	397591590	1/17/21 12:15	1/17/21 12:21						1	34	1		5		36	2	30	1		31	0	industrial	1		1	1			4					6	1	1	1					1							3
12330915123	397590765	1/17/21 10:11	1/17/21 10:16						1	36	1		5		44	2	23	1		31	3		1		1	1	2							3	2	2		2					2	3					3
12330872407	397591773	1/17/21 9:34	1/17/21 9:39						1	12	1		5		23	2	2	1		11	3		1		3	1							Residency	1	1	2		2	3			1							1
12330791294	397591890	1/17/21 8:18	1/17/21 8:22						1	28	2		5		10	2	21	2		41	4		1		2	1	2	3	4					3	1	1		2					2	3					5
12330741621	397591661	1/17/21 7:25	1/17/21 7:29						1	28	1		5		34	2	16	1		41	1		1		2	1	2							3	1	1		2					2	3					3
12330437994	397591661	1/17/21 0:26	1/17/21 0:29						1	9	1		5		28	2	4	1		36	1		1		3	1								2	1	1		2						3					5
12330385750	397591415	1/16/21 22:59	1/16/21 23:04						1	31	2		5		44	2	24	1		41	6		1		1	1		3						2	1	1	1						2						1
12330361605	397591890	1/16/21 22:24	1/16/21 22:31						1	20	1		5		10	2	14	1		41	1		1		3	1	2							4	1	2		2					2	3					5
12330327546	397591415	1/16/21 21:43	1/16/21 21:47						1	16	1		5		44	2	9	1		31	2		1		3	1	2	3		5				4	2	4			3				2	3	4	5			6
12330230590	397591590	1/16/21 19:49	1/16/21 19:55						1	35	2		5		11	2	31	1		45	1		1		1	1	2							3	1	1		2					2	3					6
12330162714	397591890	1/16/21 18:34	1/16/21 18:42						1	40	1		4		10	2	36	1		41	6		1		1	1	2							2	2	2		2					2						7
12330052032	397591415	1/16/21 16:53	1/16/21 16:58						1	19	2		5		44	2	3	0	PRN	31	1		1		3	1								1	1	2		2					2						1
12329844395	397591890	1/16/21 13:40	1/16/21 13:47						1	39	1		5		10	2	23	1		32	5		1		2	1	2							2	1	1		2						3					5
12329799630	397591487	1/16/21 13:00	1/16/21 13:11						1	25	2		5		48	2	17	1		31	3		1		3	1	2	3						5	2	2		2					2	3					3
12329476758	397591836	1/16/21 9:17	1/16/21 9:22						1	35	2		5		10	2	26	1		41	1		1		1	1	2	3						3	1	1	1						2						1
12329451719	397591836	1/16/21 9:00	1/16/21 9:03						1	43	1		5		10	2	39	1		41	6		1		1	1								2	1	1		2					2						3
12329378387	397591890	1/16/21 8:00	1/16/21 8:05						1	39	2		5		10	1	21	1		37	6		1		2	1								2	1	1		2					2						3
12328905341	397591590	1/15/21 23:45	1/15/21 23:53						1	34	1		5		36	2	29	1		37	3		3		3	1								3	1	1	1						2	3					7
12328866633	397591890	1/15/21 22:58	1/15/21 23:09						1	37	1		2		10	2	30	1		41	6		1		1	1								2	6	1	1						2						3
12328780952	397591415	1/15/21 21:46	1/15/21 21:52						2	11	1		3		39	1	4	1		41	5		1		3	1								4	1	1		2					2						5
12328772158	397591661	1/15/21 21:40	1/15/21 21:44						1	21	1		5		34	2	14	1		31	1		1		3	1	2				6			2	1	1		2						3	4				5
12328761302	397591415	1/15/21 21:28	1/15/21 21:35						1	39	1		5		44	2	7	2		31	6		1		3	1								2	1	2		2	3				2						3
12328711492	397591590	1/15/21 20:44	1/15/21 20:54						1	46	1		5		36	2	42	1		33	5		1		1	1								2	1	1	1					1							5
12328672079	397591590	1/15/21 20:19	1/15/21 20:24						1	44	1		5		36	2	40	1		46	7		3		1	1								2	1	1		2					2						3
12328532528	397591890	1/15/21 18:42	1/15/21 18:52						1	18	1		5		10	2	5	1		41	4		1		3	1	2	3						4	1	1		2					2	3					3
12328430559	397591890	1/15/21 17:51	1/15/21 17:56						2	36	1		5		10	2	31	1		2	5		1		3	1								2	1	3		2				1							5
12328322021	397591890	1/15/21 16:56	1/15/21 17:06						1	28	1		3		10	1	21	1		9	3		1		3	1		3						3	2	2		2						3					3
12328213904	397591661	1/15/21 16:15	1/15/21 16:20						1	58	2		5		34	2	53	0	PRN, perhaps 1-2 days a week	19	1		1		2	1	2	3						3	1	3		2					2						3
12328005794	397591836	1/15/21 14:50	1/15/21 14:57						1	47	1		5		10	2	42	2		31	6		0	In home	1	1		3						2	1	1		2					2						2
12327867065	397591487	1/15/21 13:57	1/15/21 14:04						1	34	2		2		44	2	31	1		41	6		1		3	1		3	4					3	2	1		2					2						5
12327823033	397591661	1/15/21 13:41	1/15/21 13:48						1	39	1		5		34	2	32	0	PRN	31	5		1		3	1					6			2	2	3	1						2						4
12327585576	397591415	1/15/21 12:16	1/15/21 12:24						1	46	1		5		44	2	37	1		31	3		1		1	1	2							2	1	2		2					2	3					5
12327546832	397591836	1/15/21 12:04	1/15/21 12:11						1	32	1		5		10	2	29	1		31	4		3		1	1	2	3	4					2	2	3		2					2	3					5
12327528599	397591661	1/15/21 12:01	1/15/21 12:05						1	38	1		5		34	2	29	1		31	3		3		1	1		3						3	1	1		2					2						6
12327417681	397591415	1/15/21 11:23	1/15/21 11:30						1	17	1		5		44	2	10	1		37	3		1		3	1	2							2	3	1	1					1							3
12327070885	397591590	1/15/21 9:34	1/15/21 9:43						1	23	2		5		36	1	9	1		31	3		1		3	1	2							2	1	2		2				1							3
12326854576	397591773	1/15/21 8:26	1/15/21 8:32						1	26	1		5		23	1	20	1		16	4		1		2	1		3	4					2	1	2	1					1							7
12326807346	397591836	1/15/21 8:10	1/15/21 8:15						1	44	1		5		23	2	34	1		61	6		1		2	1								1	1	1			3				2						7
12326553640	397591890	1/15/21 6:13	1/15/21 6:21						1	28	1		2		10	1	16	1		41	5		1		3	1								5	2	2		2					2	3					6
12326487733	397591487	1/15/21 5:38	1/15/21 5:45						1	39	1		5		44	2	33	1		4	5		1		1	1		3						2	1	2	1						2						5
12326474696	397591890	1/15/21 5:28	1/15/21 5:37						1	35	1		5		31	2	23	2		7	6		2		2	1								3	1	1		2					2						3
12326027103	397590765	1/14/21 23:52	1/14/21 23:59						1	15	1		5		44	2	7	2		31	4		1		3	1	2			5	6			3	2	2		2	3				2	3	4	5			2
12325987032	397591890	1/14/21 23:17	1/14/21 23:25						1	37	2		5		10	2	26	2		21	5		1		2	1	2	3	4					3	1	1		2					2						2
12325970563	397591890	1/14/21 23:05	1/14/21 23:12						1	23	1		0	Asian	10	1	16	1		33	5		1		2	1								2	1	1					Training at work			3					1
12325933987	397591415	1/14/21 22:38	1/14/21 22:44						1	36	1		5		44	2	17	1		10	3		3		3	1	2							3	2	2	1							3					6
12325880479	397591773	1/14/21 21:57	1/14/21 22:06						2	35	1		5		23	1	26	2		36	5		1		1	1		3						2	1	2	1					1							3
12325867541	397591487	1/14/21 21:50	1/14/21 21:57						1	27	1		5		38	2	19	1		41	4		1		3	1	2	3	4					2	1	2		2					2	3					5
12325825744	397591415	1/14/21 21:13	1/14/21 21:29						1	43	1		2		44	2	41	0	full-part time and PRN	41	4		1		1	1		3						3	1	1	1					1							6
12325800241	397591890	1/14/21 21:08	1/14/21 21:13						1	22	1		6		10	2	14	1		41	4		3		3	1								3	1	2		2					2	3					3
12325757961	397591890	1/14/21 20:42	1/14/21 20:49						2	44	1		5		10	2	42	0	Injured at work, not working	41	2		3		3	1		3				7		3	1	2		2					2						3
12325741417	397591661	1/14/21 20:31	1/14/21 20:39						1	26	2		2		34	1	8	1		39	3		1		3	1								5	1	1	1					1							3
12325683384	397591661	1/14/21 20:01	1/14/21 20:07						1	35	1		5		34	2	30	1		38	4		3		1	1	2							3	1	1		2					2	3					6
12325682632	397591836	1/14/21 20:01	1/14/21 20:06						1	40	1		5		23	2	35	2		19	2		1		1	1								2	1	2		2					2						3
12325674665	397591927	1/14/21 19:58	1/14/21 20:03						1	19	1		5		10	2	12	1		41	4		1		3	1	2							2	1	1		2					2	3					3
12325671792	397591415	1/14/21 19:56	1/14/21 20:01						1	31	2		5		44	1	22	1		41	3		1		2	1	2	3						3	1	1	1					1	2	3					1
12325649902	397591836	1/14/21 19:43	1/14/21 19:49						1	40	1		5		10	2	35	1		41	6		1		1	1								2	1	1		2					2						5
12325633259	397591890	1/14/21 19:35	1/14/21 19:41						1	47	1		5		10	2	40	1		56	4		1		1	1								5	1	3	1						2						6
12325629483	397591890	1/14/21 19:29	1/14/21 19:39						1	49	1		5		10	1	28	2		22	5		1		1	1								2	1	1		2					2						5
12325540759	397591890	1/14/21 18:56	1/14/21 19:00						1	12	1		5		10	2	6	1		41	6		1		3	1								6	2	2	1					1							6
12325521947	397591836	1/14/21 18:48	1/14/21 18:52						1	12	1		6		10	2	6	1		39	5		1		3	1		3						3	1	1	1						2						7
12325452457	397591890	1/14/21 18:18	1/14/21 18:24						1	53	1		5		10	2	45	2		31	6		1		2	1		3						5	1	2		2					2						5
12325449909	397591890	1/14/21 18:14	1/14/21 18:22						1	38	1		5		10	2	31	2		25	3		1		3	1								2	1	1		2				1							2
12325293134	397591836	1/14/21 17:15	1/14/21 17:21						2	46	1		5		23	1	26	0	Not working	1	3		0	Not working	1								Physical Therapist Assistant with Bachelors of Science in Health and Human Behavior.	3	2	3	1							3					5
12325258821	397591836	1/14/21 17:01	1/14/21 17:08						1	44	1		5		10	1	39	0	per diem	26	1		1		1	1								3	1	1	1					1							2
12325213108	397591836	1/14/21 16:39	1/14/21 16:52						2	22	2		5		34	1	16	0	Hospital Admin but do see limited amount of patients to keep skills up	31	0	Bureau of Prisons	1		3	1	2	3						3	2	1		2					2						1
12325187885	397591773	1/14/21 16:38	1/14/21 16:42						1	12	2		5		16	2	5	1		41	1		1		3	1	2							3	1	1	1					1							3
12325185581	397591890	1/14/21 16:36	1/14/21 16:41						1	36	2		5		10	2	28	2		36	6		1		2	1								2	1	1		2					2						3
12325145675	397591661	1/14/21 15:52	1/14/21 16:26						1	45	2		5		22	1	38	2		25	3		1		3	1	2	3						2	2	1		2				1							5
12325118333	397591836	1/14/21 16:11	1/14/21 16:16						2	43	2		5		23	2	11	1		36	6		1		1	1		3						1	1	1	1					1							5
12325035630	397591836	1/14/21 15:20	1/14/21 15:46						1	31	1		5		10	2	26	1		11	3		3		2	1		3						3	2	5		2					2	3				Informal mentor in residency	6
12324997785	397591890	1/14/21 15:23	1/14/21 15:32						2	51	1		5		10	2	45	0	Retired since 06/18	1	0	Not practicing but last job in hospital based outpatient clinic	0	None	1	1								3	1	1	1					1							4
12324971342	397591836	1/14/21 15:14	1/14/21 15:22						2	33	1		5		23	2	23	2		16	0	Concierge care (outpatient orthopedics in home)	2		2				4					4	2	2	1					1							2
12324902741	397591487	1/14/21 14:51	1/14/21 14:58						1	46	2		5		38	1	36	1		38	4		3		2	1		3	4					3	1	3		2					2	3					3
12324890813	397591890	1/14/21 14:49	1/14/21 14:54						1	22	2		5		10	2	16	1		41	6		1		2	1								2	1	1	1					1							3
12324857632	397591890	1/14/21 14:38	1/14/21 14:42						1	26	2		5		10	2	14	1		31	6		1		3	1					6			3	2	1		2					2		4				5
12324852114	397591487	1/14/21 14:34	1/14/21 14:40						1	31	1		5		38	2	24	1		26	3		1		2	1		3						3	3	3			3	4			2						5
12324799819	397591890	1/14/21 14:06	1/14/21 14:21						1	34	1		2		15	2	27	1		41	0	LTACH	1		3	1		3						2	2	1		2						3					3
12324719398	397591890	1/14/21 13:44	1/14/21 13:55						2	29	1		3		10	2	25	0	Unemployed	36	5		1		1	1	2							3	1	1		2					2	3					2
12324699529	397591890	1/14/21 13:43	1/14/21 13:47						1	43	1		5		33	2	36	2		21	5		0	Home Care	2	1		3						2	1	1		2						3					5
12324594618	397591836	1/14/21 13:05	1/14/21 13:11						1	25	2		5		23	1	20	1		41	1		1		1	1	2	3				7		3	1	1		2					2	3					2
12324593044	397591836	1/14/21 13:02	1/14/21 13:16						1	39	1		5		23	1	21	2		26	4		1		1	1	2							6	1	1		2					2	3					3
12324425582	397591773	1/14/21 12:07	1/14/21 12:17						1	31	1		5		23	2	21	1		41	3		1		2	1	2							5	2	2		2					2	3					1
12324328573	397591836	1/14/21 11:39	1/14/21 11:47						1	50	1		5		10	2	39	3		26	4		1		1	1								4	1	2		2					2						5
12324275460	397591836	1/14/21 11:26	1/14/21 11:31						1	33	2		5		23	2	26	1		21	6		0	Home Healthcare	1	1		3						6	1	3		2					2						4
12324249896	397591836	1/14/21 11:14	1/14/21 11:24						1	45	2		5		10	2	27	1		46	2		1		1	1								2	1	1		2					2						2
12324227954	397591661	1/14/21 10:57	1/14/21 11:17						1	35	1		5		34	2	32	2		21	5		1		1	1								3	1	1	1					1							5
12324211637	397591836	1/14/21 11:08	1/14/21 11:12						1	29	1		5		10	1	21	1		41	0	Military out patient	1		3	1	2	3		5				6	3	4				4							6		5
12324195918	397591590	1/14/21 11:03	1/14/21 11:08						1	13	1		5		36	2	8	2		41	3		3		3	1			4					6	2	1			3				2						6
12324184420	397591890	1/14/21 11:00	1/14/21 11:05						1	18	1		4		10	2	11	1		41	2		1		3	1	2	3		5				2	2	2			3				2	3	4	5			5
12324156800	397591890	1/14/21 10:51	1/14/21 10:57						1	41	2		5		47	1	24	1		41	5		1		1	1								5	1	1	1					1							1
12324142498	397591836	1/14/21 10:43	1/14/21 10:52						2	43	1		5		10	2	38	0	Licensed, not practicing secondary to Covid 19	17	0	Industry	0	No working as i received my license in FL Feb 2020-prior to Covid 19	2	1								2	2	2		2					2						4
12324088270	397591890	1/14/21 10:32	1/14/21 10:36						1	21	2		5		10	2	15	1		41	4		1		3	1	2	3						4	2	2	1						2	3					6
12324037316	397591836	1/14/21 10:15	1/14/21 10:21						1	46	1		5		23	2	22	2		19	1		1		1	1								4	1	2		2					2						3
12324021520	397591836	1/14/21 10:12	1/14/21 10:16						1	30	1		5		10	1	24	2		25	3		1		1	1		3						3	1	1		2					2					Community talks	5
12324006031	397591890	1/14/21 10:07	1/14/21 10:11						1	25	2		5		10	2	19	1		31	3		1		2	1		3						3	1	1		2					2						3
12324002926	397591773	1/14/21 10:02	1/14/21 10:10						1	37	2		5		23	1	27	2		41	4		0	Home health	2	1								3	1	1		2					2						5
12323981264	397591890	1/14/21 9:58	1/14/21 10:04						1	23	1		3		10	2	13	1		41	5		1		3	1								3	1	1		2					2						6
12323955239	397591890	1/14/21 9:51	1/14/21 9:55						1	28	2		5		10	2	21	1		41	1		1		3	1		3						2	1	2					McKenzie Diplomat			3					7
12323952959	397591927	1/14/21 9:50	1/14/21 9:55						1	48	2		5		33	2	46	0	self employed	36	6		1		4	1								6	6	1	1					1							2
12323933546	397591890	1/14/21 9:42	1/14/21 9:48						1	30	1		3		33	2	22	2		41	6		0	Home health one on one	2	1		3	4					2	1	1	1					1							3
12323899030	397591890	1/14/21 9:32	1/14/21 9:37						1	29	1		5		10	1	24	1		41	6		1		1	1		3						2	1	1	1					1							2
12323894516	397591890	1/14/21 9:29	1/14/21 9:36						1	43	1		5		10	2	40	1		37	6		1		3	1								3	1	2	1						2						3
12323868512	397591836	1/14/21 9:17	1/14/21 9:27						1	31	2		5		23	2	25	1		41	4		1		2	1	2	3	4	5		7		6	1	1		2	3		Close Friend Of Kaltenborn and evjenth		2	3	4	5		Taught courses in manual therapy in multiple countries in europe	1
12323833012	397591890	1/14/21 9:13	1/14/21 9:16						2	45	1		5		10	1	40	3		21	6		1		1	1								2	2	1	1					1							5
12323830940	397591890	1/14/21 9:11	1/14/21 9:16						2	40	1		5		11	1	34	0	retired	41	4		0	retired	1	1								3	2	1	1					1							1
12323812658	397591890	1/14/21 9:03	1/14/21 9:10						1	15	1		5		10	1	6	1		46	3		1		3	1	2							3	4	1		2					2	3					6
12323809346	397591836	1/14/21 9:04	1/14/21 9:09						1	9	1		5		23	2	2	1		41	3		1		3	1								2	1	3	1					1							1
12323808057	397591836	1/14/21 9:04	1/14/21 9:09						1	39	1		5		10	2	23	1		36	6		1		1	1		3						4	1	1	1					1							2
12323803726	397591890	1/14/21 8:34	1/14/21 9:07						1	31	1		0	South Asian	10	2	22	0	Full time, owner	31	4		1		1	1		3	4					3	1	1	1					1							1
12323751105	397591890	1/14/21 8:47	1/14/21 8:51						1	26	1		5		22	2	22	1		41	5		1		2		2	3						3	1	2		2					2	3					7
12323745138	397591890	1/14/21 8:45	1/14/21 8:49						1	19	2		2		10	2	11	1		41	3		3		3	1	2	3						5	1	1		2					2	3					1
12323738413	397591890	1/14/21 8:34	1/14/21 8:47						1	25	2		5		10	2	21	2		41	4		1		2	1	2	3						6	2	1	1						2	3					3
12323736651	397591836	1/14/21 8:42	1/14/21 8:46						2	34	1		5		10	2	31	1		1	3		0	Administration	3			3						3	1	2		2			ACHE fellow	1							1
12323727468	397591890	1/14/21 8:39	1/14/21 8:43						1	19	1		4		10	2	11	1		41	4		1		3	1	2							3	1	1		2					2						5
12323717974	397591890	1/14/21 8:33	1/14/21 8:40						1	36	2		5		21	2	31	2		36	4		1		3	1								4	2	2		2					2						3
12323715039	397591836	1/14/21 8:35	1/14/21 8:39						1	23	1		5		10	2	18	1		31	4		1		3	1			4					1	1	2		2				1							2
12323709328	397591836	1/14/21 8:33	1/14/21 8:37						1	9	1		5		23	1	2	1		41	3		1		3	1								2	1	2	1					1							5
12323658193	397591661	1/14/21 8:12	1/14/21 8:18						1	32	1		5		34	2	19	1		26	1		1		2	1				5		7		4	1	2		2					2						3
12323402918	397591661	1/14/21 6:22	1/14/21 6:30						1	34	1		5		34	1	28	1		41	6		1		1	1							preceptor to new employees	4	1	2		2					2						2
12322906242	397591773	1/14/21 0:59	1/14/21 1:13						1	20	1		0	Italian American	5	2	11	0	Change between full and part time based on school	25	4		1		3	1								5	1	1		2					2						7
12322850223	397590765	1/14/21 0:11	1/14/21 0:16						1	17	1		5		44	2	10	2		33	2		1		3	1	2							3	2	2		2					2	3					5
12322798354	397591487	1/13/21 23:22	1/13/21 23:27						1	17	1		3		36	2	9	1		41	5		1		3	1								2	1	1		2					2						3
12322780824	397591773	1/13/21 23:05	1/13/21 23:12						1	17	2		5		28	2	9	1		44	2		1		3	1	2							3	2	3		2					2	3	4				5
12322742723	397591661	1/13/21 17:15	1/13/21 22:41						1	26	1		5		34	1	21	2		11	4		1		2	1								3	2	1		2					2						1
12322741771	397591661	1/13/21 22:34	1/13/21 22:41						1	28	1		5		34	1	24	1		41	0	assisted living facility	1		1	1		3						2	1	1	1						2						2
12322736031	397591661	1/13/21 22:26	1/13/21 22:36						2	26	2		5		34	2	8	1		1	0	Acute rehab (IRF)	3		2								Quality	2	1	1		2				1							4
12322725845	397591487	1/13/21 22:23	1/13/21 22:28						1	34	1		5		6	2	24	1		37	1		1		2	1								2	1	1		2					2						3
12322700329	397591590	1/13/21 22:04	1/13/21 22:08						1	18	1		5		36	2	11	1		31	6		1		3	1								2	1	1	1					1							3
12322639227	397591415	1/13/21 21:16	1/13/21 21:26						1	38	1		5		44	2	33	1		41	3		1		1	1		3						5	1	1					MCMT. CKTP							MCMT	4
12322517293	397591773	1/13/21 20:01	1/13/21 20:11						2	34	1		5		23	2	15	3		26	5		1		1	1								2	1	1	1					1							6
12322513672	397590765	1/13/21 20:06	1/13/21 20:09						1	12	1		5		44	1	4	1		41	2		1		3	1	2							4	1	2		2					2	3					6
12322504080	397591661	1/13/21 19:59	1/13/21 20:04						1	49	1		5		34	2	45	1		31	4		3		1	1	2	3						2	1	2		2					2	3					6
12322479839	397591661	1/13/21 19:44	1/13/21 19:51						2	56	1		5		34	2	51	0	retired since2019	21	0	hospital based out patient	0	retired	1	1								2	2	1		2					2	3					4
12322470130	397591487	1/13/21 19:40	1/13/21 19:45						1	36	1		5		36	2	33	2		29	4		1		1	1		3						5	1	1	1						2						3
12322468492	397591661	1/13/21 19:38	1/13/21 19:45						2	33	1		5		34	1	27	0	On LOA	41	6		1		1	1	2							3	1	1		2					2						3
12322454645	397591773	1/13/21 19:30	1/13/21 19:37						1	23	2		5		23	1	16	1		41	4		1		2	1		3						4	1	1		2				1							5
12322438075	397591661	1/13/21 19:23	1/13/21 19:30						1	37	1		5		41	2	32	1		31	4		1		1	1			4					4	1	1		2			had a mentor volunteering for free in his clinic one day a week for a year		2						1
12322378036	397591487	1/13/21 18:57	1/13/21 19:03						1	23	2		6		36	2	5	1		43	5		1		3	1								3	1	1		2				1							1
12322338162	397591661	1/13/21 18:43	1/13/21 18:46						1	12	1		5		34	2	4	1		31	4		3		3	1								6	1	1		2					2						4
12322258969	397591487	1/13/21 12:19	1/13/21 18:15						1	33	2		5		44	2	26	1		3	1		1		2			3						4	1	1		2					2						5
12322123842	397591661	1/13/21 17:19	1/13/21 17:23						1	33	1		5		34	2	27	2		26	1		1		2	1								3	1	1		2					2						1
12322032153	397591773	1/13/21 16:42	1/13/21 16:48						1	33	1		5		23	2	24	1		41	3		1		2	1	2							2	1	1		2					2						5
12321992882	397591661	1/13/21 16:27	1/13/21 16:33						1	24	2		5		28	2	17	1		41	3		1		3	1	2			5				4	2	3	1	2				1	2	3	4	5			4
12321986003	397591773	1/13/21 16:24	1/13/21 16:31						1	26	1		5		28	1	16	1		36	5		1		3	1		3						2	1	1	1						2						7
12321859733	397591590	1/13/21 15:41	1/13/21 15:45						1	12	1		5		36	1	4	1		43	6		1		3	1								1	1	1	1					1							5
12321809698	397591661	1/13/21 15:24	1/13/21 15:28						1	28	1		2		34	2	16	1		41	4		1		1	1								3	1	1	1							3					3
12321663802	397591661	1/13/21 14:33	1/13/21 14:38						1	36	1		5		34	2	24	1		35	4		1		3	1	2	3						3	1	2		2					2	3					5
12321659381	397591661	1/13/21 13:30	1/13/21 14:36						1	18	1		5		34	2	12	1		36	3		1		3	1								4	1	1		2						3					2
12321564312	397591661	1/13/21 13:56	1/13/21 14:04						1	44	1		5		34	1	41	1		41	4		3		3	1	2	3	4					5	1	2		2			Thru Continued compentency with various groups		2	3				CPR and Lectures for students in Academic setting	2
12321540845	397591487	1/13/21 13:51	1/13/21 13:56						1	30	1		5		13	2	22	1		11	5		3		2	1	2	3						6	1	1		2					2	3					7
12321494019	397591773	1/13/21 13:33	1/13/21 13:40						1	22	1		5		23	1	15	2		25	4		1		3	1								2	1	1		2					2						4
12321485671	397591487	1/13/21 13:32	1/13/21 13:38						1	33	1		5		44	2	26	1		33	1		1		3	1	2			5	6			3	1	1		2							4		6		6
12321436574	397591661	1/13/21 13:10	1/13/21 13:20						1	40	1		5		34	1	24	2		37	1		1		2	1	2	3						4	2	1		2					2	3	4				3
12321406777	397591661	1/13/21 13:04	1/13/21 13:10						1	25	1		5		34	2	18	1		51	6		1		3	1								2	2	1		2					2						7
12321394869	397591773	1/13/21 13:02	1/13/21 13:06						1	33	1		5		23	1	26	2		13	6		3		2	1	2							2	1	2		2					2						3
12321354501	397591590	1/13/21 12:47	1/13/21 12:53						1	29	1		5		36	2	21	1		21	3		1		3	1				5	6			4	2	2		2								5			3
12321151648	397591487	1/13/21 11:42	1/13/21 11:51						1	50	1		5		34	1	31	2		21	6		0	Home health in person	2	1		3						2	1	1	1					1							3
12321100671	397591487	1/13/21 11:31	1/13/21 11:36						1	19	1		5		5	2	11	2		41	6		1		3	1								2	2	3		2					2						3
12320999503	397591661	1/13/21 11:00	1/13/21 11:07						2	38	1		6		5	2	32	0	just hired for part time, not started yet	26	3		3		1	1								5	1	2		2					2						3
12320991266	397591773	1/13/21 10:58	1/13/21 11:05						2	47	1		4		23	1	21	0	regular PRN	13	5		1		2	1								4	1	2		2				1							4
12320981998	397591661	1/13/21 10:56	1/13/21 11:02						2	40	1		5		34	2	31	0	Just moved to another state temporarily	26	4		1		2	1		3	4					2	1	2		2					2						1
12320969892	397591661	1/13/21 10:45	1/13/21 10:58						2	40	1		5		34	2	32	0	Have always been full time. Until I resigned in July 2020, DUE to needing a break due to STRESS, etc	41	4		0	Currently not actively practicing since July. However even during first half 2020 with COVID, was still 100% in person.	2	1								2	2	3					Formal mentorship from a teaching Fellow while obtaining my advanced MS PT degree early 1990's.	1							7
12320956845	397591773	1/13/21 10:49	1/13/21 10:54						1	41	1		5		23	2	36	1		41	4		1		1	1			4					3	1	1		2					2	3					2
12320927883	397591661	1/13/21 10:38	1/13/21 10:45						2	47	2		5		16	2	41	2		2	0	Industrial	3		1				4					3	1	5		2					2						2
12320924810	397591661	1/13/21 10:33	1/13/21 10:44						1	18	1		3		34	2	8	1		36	4		1		3	1	2	3						3	2	3		2	3				2	3	4				3
12320918082	397591773	1/13/21 8:43	1/13/21 10:42						1	21	1		5		23	1	14	1		41	4		1		3	1	2							3	1	2	1					1							3
12320880721	397591773	1/13/21 10:20	1/13/21 10:31						1	29	1		5		23	2	22	2		21	1		1		3	1	2							2	1	2		2			Transitional DPT			3	4				6
12320874724	397591487	1/13/21 10:23	1/13/21 10:29						2	40	1		5		36	2	36	1		1	0	Academic	0	supervises student and patient interactions	3						6			6	1	2		2					2		4				5
12320872140	397591661	1/13/21 10:22	1/13/21 10:28						1	37	2		5		34	1	32	1		41	4		3		1	1	2	3	4					2	1	1		2						3					4
12320858358	397591415	1/13/21 10:14	1/13/21 10:24						1	24	1		4		44	2	16	1		39	3		1		2	1	2							2	2	2		2					2	3					3
12320852235	397591773	1/13/21 10:17	1/13/21 10:22						1	36	1		5		28	1	26	2		21	7		3		2	1								2	1	2		2					2						6
12320848082	397591773	1/13/21 9:54	1/13/21 10:21						1	22	1		5		23	2	14	2		16	4		1		3	1								2	2	1		2					2						3
12320805160	397591773	1/13/21 9:58	1/13/21 10:08						2	33	1		5		23	2	14	0	Disability	31	1		0	I’m on disability	3	1								3	1	1	1						2	3					4
12320794972	397591773	1/13/21 9:59	1/13/21 10:05						2	35	1		5		23	2	25	0	Contract	9	0	Residential home for autistic adults	0	Not seeing patients due to COVID	2	1								2	1	1		2				1							4
12320781881	397591661	1/13/21 9:56	1/13/21 10:01						1	23	1		5		34	1	7	2		31	4		3		3	1			4					6	1	2		2					2	3					6
12320757791	397591661	1/13/21 9:47	1/13/21 9:54						1	22	1		5		28	2	13	1		41	4		1		3	1	2							2	1	1	1							3					6
12320741469	397591661	1/13/21 9:42	1/13/21 9:49						1	14	1		5		34	2	5	2		25	3		1		3	1	2							2	1	1	1							3					2
12320734257	397591661	1/13/21 9:37	1/13/21 9:46						1	24	1		5		34	1	16	1		36	3		3		3	1	2	3						2	1	1		2					2	3					2
12320716482	397591661	1/13/21 9:37	1/13/21 9:41						1	18	1		5		34	2	11	1		41	7		3		3	1								3	1	1		2					2	3					4
12320712635	397590765	1/13/21 9:30	1/13/21 9:39						1	33	2		2		44	2	21	1		41	3		1		2	1								6	1	2		2					2						7
12320690156	397591773	1/13/21 9:26	1/13/21 9:32						1	28	2		5		23	2	15	2		51	3		1		2	1								3	1	1	1						2						5
12320685528	397591661	1/13/21 9:25	1/13/21 9:31						1	28	1		5		34	2	21	1		41	3		3		1	1								2	1	1		2					2						4
12320620235	397591661	1/13/21 9:06	1/13/21 9:11						1	47	1		5		34	2	33	1		36	4		1		1				4					6	1	1	1					1	2						2
12320580373	397591773	1/13/21 8:54	1/13/21 8:59						1	35	1		5		28	2	29	1		21	3		1		2	1		3						2	1	1		2					2						3
12320578819	397591773	1/13/21 8:53	1/13/21 8:58						1	28	1		5		23	2	19	3		13	1		1		3	1					6			2	1	1		2					2		4				5
12320562983	397591590	1/13/21 8:49	1/13/21 8:53						1	40	1		5		36	1	34	1		26	4		1		3	1		3	4					3	2	2	1							3					5
12320561073	397591661	1/13/21 8:46	1/13/21 8:53						1	40	1		5		34	2	35	1		41	1		1		1	1				5				2	1	1		2					2			5			3
12320547211	397591773	1/13/21 8:44	1/13/21 8:48						1	34	1		5		23	2	28	1		31	7		2		2	1	2							1	1	1		2					2	3					3
12320536957	397591661	1/13/21 8:27	1/13/21 8:45						1	33	1		5		34	1	28	1		11	3		1		3	1		3						2	1	2		2					2	3	4				3
12320532172	397591661	1/13/21 8:22	1/13/21 8:43						1	29	1		5		34	2	20	1		3	3		3		3	1		3						4	1	4		2					2						3
12320512227	397591661	1/13/21 8:32	1/13/21 8:37						1	26	2		2		34	1	15	1		41	6		1		1	1								2	1	1		2					2						5
12320492139	397591773	1/13/21 8:25	1/13/21 8:30						1	33	2		5		23	2	24	1		31	4		1		2	1	2	3	4					3	2	2		2	3				2	3					6
12320491009	397591661	1/13/21 8:26	1/13/21 8:29						1	12	1		5		34	1	5	1		46	0	early intervention peds	2		3	1	2				6	7		4	2	3		2					2	3	4				6
12320490918	397591661	1/13/21 8:22	1/13/21 8:29						1	35	3		4		34	1	28	1		36	4		1		2	1	2							6	1	4		2					2	3					3
12320485925	397591661	1/13/21 8:23	1/13/21 8:28						1	23	1		5		34	1	17	1		36	4		1		2	1		3	4					3	2	2		2					2	3					6
12320484879	397591773	1/13/21 8:23	1/13/21 8:27						1	32	1		0	Asian Indian	23	2	27	1		37	2		1		1	1	2							1	1	1	1						2	3					5
12320481247	397591661	1/13/21 8:22	1/13/21 8:26						1	38	2		5		34	2	29	1		26	3		1		3		2	3		5	6			4	1	3	1							3	4				5
12320475927	397591773	1/13/21 8:19	1/13/21 8:24						1	34	1		5		23	2	26	1		35	4		3		2	1	2	3						4	1	3		2					2	3					7
12320474478	397591661	1/13/21 8:20	1/13/21 8:24						1	26	1		5		34	1	21	1		31	7		3		3	1								3	1	1	1					1							5
12320259830	397591590	1/13/21 6:55	1/13/21 6:59						1	18	1		5		36	2	11	1		41	3		1		3	1	2							3	2	2		2					2	3					3
12319705632	397591487	1/13/21 1:10	1/13/21 1:19						1	24	1		6		29	2	15	2		21	1		1		3	1								3	1	1		2					2						4
12319562882	397591487	1/12/21 23:13	1/12/21 23:19						1	36	1		5		2	1	30	0	3/4 time	33	0	Outpatient Native/Tribal organization	1		1	1								2	1	1		2					2						5
12319545562	397591487	1/12/21 22:57	1/12/21 23:05						1	36	2		5		48	2	31	1		31	1		1		1	1	2							3	1	1		2					2	3					2
12319480667	397591487	1/12/21 22:15	1/12/21 22:21						1	39	1		2		38	1	35	2		21	1		3		3	1	2	3						6	1	4		2					2						1
12319447471	397591487	1/12/21 21:55	1/12/21 21:59						1	33	1		5		38	2	22	3		16	1		1		3	1		3						6	1	1	1						2	3					3
12319419718	397591487	1/12/21 21:30	1/12/21 21:41						1	30	1		5		24	2	23	2		26	6		1		2	1								3	1	1		2					2						7
12319414931	397591890	1/12/21 21:31	1/12/21 21:39						1	18	2		3		44	1	7	1		39	4		3		3	1	2	3						4	2	4		2					2	3					5
12319410961	397591590	1/12/21 21:27	1/12/21 21:36						1	40	1		5		36	2	34	1		39	4		1		1	1	2	3						2	1	1		2					2	3					4
12319363320	397591487	1/12/21 21:03	1/12/21 21:08						1	23	1		4		44	2	16	3		31	5		1		4	1								2	1	1	1					1							3
12319346807	397590765	1/12/21 20:48	1/12/21 20:58						1	26	1		5		44	2	17	1		31	2		1		3	1	2							2	2	2		2						3					2
12319337418	397591487	1/12/21 20:42	1/12/21 20:53						1	20	1		5		14	2	13	1		41	4		3		4	1	2						new grad mentor and assistant teach Con Ed courses	6	3	4		2		4			2	3			6		6
12319325359	397590765	1/12/21 20:41	1/12/21 20:46						1	30	1		5		44	2	22	1		36	1		1		2	1		3						2	1	1		2					2						5
12319289156	397591590	1/12/21 20:22	1/12/21 20:27						1	27	2		5		36	2	21	1		46	4		1		2	1	2	3						3	2	2	1						2	3					4
12319275620	397591590	1/12/21 20:12	1/12/21 20:20						1	38	2		5		36	2	33	1		41	0	hospital based op	1		1	1								3	2	1		2				1							5
12319272728	397591590	1/12/21 20:13	1/12/21 20:18						1	37	1		5		36	2	27	1		9	6		0	management	1		2	3						2	2	1		2					2	3					5
12319244192	397591487	1/12/21 20:00	1/12/21 20:04						2	38	1		0	Human	38	2	23	0	Laid off due to covid	33	6		0	Not working	2	1								2	1	1		2					2	3					7
12319242062	397591590	1/12/21 19:52	1/12/21 20:03						1	37	1		5		36	2	33	1		37	3		1		1	1		3						2	1	2		2					2						7
12319202352	397591590	1/12/21 19:37	1/12/21 19:43						1	22	1		5		36	1	15	2		19	2		1		2	1	2							2	2	1		2					2						3
12319193837	397591590	1/12/21 19:33	1/12/21 19:39						1	28	1		5		36	2	13	1		37	3		1		3	1	2	3						4	1	3	1							3					3
12319183390	397591487	1/12/21 19:26	1/12/21 19:34						1	39	1		5		38	2	30	1		26	7		2		1	1	2							2	1	1		2					2	3					2
12319121130	397591590	1/12/21 19:02	1/12/21 19:08						1	35	1		5		36	2	31	1		33	0	Sports out pt	3		1	1	2	3						6	1	2		2						3	4				7
12319080174	397591590	1/12/21 18:47	1/12/21 18:51						1	15	2		5		36	2	8	1		41	1		1		3	1	2							4	1	1		2					2	3					3
12319009248	397591590	1/12/21 18:04	1/12/21 18:25						1	39	2		5		36	2	26	1		31	3		1		3	1	2	3		5				4	1	2		2					2	3		5			2
12318870049	397591415	1/12/21 17:29	1/12/21 17:37						1	19	1		5		25	1	7	1		46	3		1		3	1		3						3	2	2		2					2					Prospective DPT students / PTs seeking Military positions	5
12318824579	397591590	1/12/21 17:13	1/12/21 17:20						1	8	1		5		36	1	3	1		37	3		1		3	1	2				6			3	2	2			3					3					3
12318784484	397591590	1/12/21 16:58	1/12/21 17:06						1	46	2		5		36	2	42	1		39	3		1		1	1								4	1	1		2					2						5
12318700411	397591590	1/12/21 16:30	1/12/21 16:37						1	52	2		5		36	2	46	3		11	3		1		3	1								4	1	2		2						3					2
12318662862	397591590	1/12/21 16:20	1/12/21 16:25						1	40	1		5		36	2	35	2		31	6		1		1	1								3	1	1		2				1							3
12318611844	397591487	1/12/21 16:00	1/12/21 16:08						1	38	1		5		38	2	31	1		33	3		3		2	1	2	3						4	2	3		2			Certification program through MDT		2	3				on boarding new associates to hospital system	4
12318603617	397590765	1/12/21 15:55	1/12/21 16:06						2	53	1		5		44	2	49	0	Out due to health reasons	37	1		1		1	1								2	1	1	1					1							7
12318525292	397591487	1/12/21 15:34	1/12/21 15:40						1	44	1		5		27	1	38	1		36	1		1		1	1	2							5	1	1	1					1							3
12318454884	397591487	1/12/21 15:11	1/12/21 15:17						2	45	1		5		3	1	41	1		2	4		1		3						6			2	3	3				4		1							6
12318433578	397591661	1/12/21 15:05	1/12/21 15:10						1	27	1		5		34	1	16	1		41	3		1		2	1	2	3						2	1	1	1							3					5
12318404081	397591487	1/12/21 14:56	1/12/21 15:01						2	49	2		5		38	2	31	0	Retired x 1 year	36	6		1		2	1								3	1	1		2					2	3					1
12318399565	397591487	1/12/21 14:51	1/12/21 14:59						2	40	1		5		38	1	35	0	In between jobs	29	5		1		1	1								2	1	1		2				1							5
12318326396	397591487	1/12/21 14:32	1/12/21 14:35						1	39	2		5		13	2	31	1		31	4		1		1	1	2	3	4					3	2	1	1	2					2	3					6
12318322580	397591487	1/12/21 14:28	1/12/21 14:34						2	42	1		5		26	2	36	2		1	0	Auditor for Worker’s Comp	0	Only do chart audits and discuss with treating PT’s	1	1							Clinical Quality Carr Advisor-Auditor	3	1	1		2				1						Review of Work Comp patient charts and confer with PT’s Re: tx.	1
12318252080	397591590	1/12/21 14:07	1/12/21 14:12						1	20	1		5		36	2	9	1		41	3		3		3	1	2							6	3	3			3		McKenzie Diploma program		2	3					3
12318205054	397590765	1/12/21 13:50	1/12/21 13:58						1	11	2		5		48	2	2	1		36	4		3		3	1								2	1	2		2						3					3
12318172686	397591415	1/12/21 13:36	1/12/21 13:48						1	45	1		5		44	2	28	2		13	6		1		1	1								4	2	1	1					1							5
12318036326	397591487	1/12/21 13:01	1/12/21 13:05						1	26	1		5		38	2	19	2		33	3		1		2	1								3	2	2	1					1							3
12318028903	397591415	1/12/21 12:54	1/12/21 13:03						1	20	1		4		44	2	11	1		51	3		1		3	1	2			5	6			5	2	2		2					2	3	4	5			6
12318024991	397590765	1/12/21 12:57	1/12/21 13:02						1	27	2		5		32	1	13	1		31	4		1		3				4					2	2	2	1							3					4
12318022627	397591487	1/12/21 12:53	1/12/21 13:02						1	39	1		5		5	2	34	1		41	5		1		1	1		3	4					4	3	2		2			Mentorship from the National Stroke Association/CSRS Cert		2						2
12317985271	397591590	1/12/21 12:46	1/12/21 12:50						1	9	2		5		36	2	2	1		36	3		1		3	1								1	1	1	1					1							1
12317961351	397591590	1/12/21 12:28	1/12/21 12:42						1	11	1		5		36	2	4	1		41	3		3		3	1								3	1	1		2					2						3
12317940500	397591487	1/12/21 12:27	1/12/21 12:36						1	24	2		5		13	1	15	1		41	4		1		3	1								4	1	2	1						2						3
12317922866	397591415	1/12/21 12:28	1/12/21 12:31						1	21	3		2		44	2	16	3		41	1		1		3	1	2							2	1	2		2					2						5
12317905904	397591487	1/12/21 12:21	1/12/21 12:26						1	27	1		5		36	2	20	2		31	7		3		3	1	2							2	1	1		2						3					2
12317896060	397591487	1/12/21 12:18	1/12/21 12:23						1	36	1		5		38	2	21	1		21	3		3		1	1		3						2	1	2		2				1							3
12317891371	397591487	1/12/21 12:16	1/12/21 12:22						1	23	1		5		50	2	12	0	per diem. I am a full-time PhD student	10	3		1		3	1	2					7	student (PhD)	6	3	5		2					2	3					6
12317885306	397591590	1/12/21 12:15	1/12/21 12:20						1	27	1		5		36	2	21	1		31	3		1		2	1	2							2	1	1	1						2	3					5
12317809980	397591487	1/12/21 11:53	1/12/21 12:00						1	43	2		5		38	2	27	1		41	5		1		1	1	2							2	1	2		2				1							5
12317777352	397591590	1/12/21 11:44	1/12/21 11:51						1	38	1		5		36	1	33	1		41	1		1		1	1	2					7		3	2	2		2					2	3		5			5
12317771554	397591487	1/12/21 11:41	1/12/21 11:49						1	53	1		5		38	2	49	1		31	4		1		1	1		3	4					2	3	1				4						5			1
12317670559	397591415	1/12/21 11:14	1/12/21 11:20						1	39	1		2		44	2	34	2		25	3		1		1	1								3	1	2		2				1							3
12317643222	397591487	1/12/21 11:03	1/12/21 11:13						2	23	1		5		22	1	17	1		1	5		1		3	1		3					Wound care Consultant	1	2	1		2					2						5
12317641277	397591590	1/12/21 11:05	1/12/21 11:12						1	28	1		3		34	2	24	1		31	6		2		3	1								3	2	1	1					1							3
12317628641	397590765	1/12/21 11:02	1/12/21 11:09						1	14	2		5		47	2	7	1		41	4		3		3	1	2	3						3	1	2		2					2	3					5
12317601244	397591590	1/12/21 10:40	1/12/21 11:02						1	26	2		5		36	2	21	1		31	5		1		3	1	2	3						2	2	1		2					2	3					3
12317599069	397591487	1/12/21 10:12	1/12/21 11:01						1	14	1		5		20	1	7	1		41	3		1		3	1	2							6	1	1		2					2	3					5
12317573904	397591661	1/12/21 10:48	1/12/21 10:54						1	24	2		0	prefer not to answer	34	2	18	1		41	1		1		2	1	2							4	1	1		2					2	3					7
12317568031	397591487	1/12/21 10:48	1/12/21 10:52						1	20	1		4		44	2	12	1		61	1		1		2	1	2							5	2	3		2					2						3
12317555433	397591590	1/12/21 10:44	1/12/21 10:48						1	43	2		5		36	2	31	1		31	6		1		1	1								2	2	2	1					1							1
12317543731	397591487	1/12/21 10:41	1/12/21 10:45						1	29	1		5		38	2	24	1		31	1		1		2	1								2	1	1		2					2						3
12317526337	397591590	1/12/21 10:34	1/12/21 10:40						1	31	1		5		36	2	25	0	30 hours/week fluctuates in clinic, remaining hours cash-based self employed	31	4		0	1:1 in person in clinic for primary employer; self-employed is mix of in person and online	3	1							owner of single practice LLC	5	1	1	1					1							7
12317496888	397591487	1/12/21 10:27	1/12/21 10:32						1	33	1		5		38	2	26	1		31	0	PACE program	1		2	1								3	1	1		2				1							5
12317474421	397591590	1/12/21 10:21	1/12/21 10:25						2	51	1		5		36	2	44	0	retired	1	6		1		1			3						2	1	2		2				1							3
12317468953	397591487	1/12/21 10:15	1/12/21 10:24						1	28	1		5		27	2	13	0	3/4 time	26	4		3		3				4					2	1	1	1						2	3					6
12317467149	397591415	1/12/21 10:13	1/12/21 10:23						1	40	1		5		44	1	36	2		17	6		3		2	1								3	1	2		2				1							6
12317438414	397591487	1/12/21 10:02	1/12/21 10:15						1	39	1		5		38	2	34	1		36	5		1		1	1	2						Covered supervisor position occasionally	2	1	1		2						3					1
12317419303	397591590	1/12/21 10:04	1/12/21 10:09						1	33	2		5		36	2	27	1		41	3		1		1	1	2							3	1	1		2					2						5
12317410272	397591590	1/12/21 10:02	1/12/21 10:07						1	24	1		5		36	2	17	1		33	1		1		2	1	2	3					SCCE , Staff Development	4	1	2		2					2						5
12317383937	397591415	1/12/21 9:50	1/12/21 9:59						1	16	1		5		44	2	9	1		41	3		1		3	1	2	3		5				4	2	3			3	4			2	3		5			3
12317310528	397591590	1/12/21 9:30	1/12/21 9:37						2	34	1		5		36	2	30	1		9	3		3		1	1							Quallity Improvement specialist, Data Analyst	4	1	1		2					2						2
12317302449	397591590	1/12/21 9:25	1/12/21 9:34						1	24	1		5		36	2	20	2		23	3		1		2	1								2	1	1		2				1							5
12317284298	397591590	1/12/21 9:24	1/12/21 9:28						2	21	1		5		36	1	13	1		5	0	Academia	0	Not currently providing care due to covid	3						6	7		4	2	2			3						4	5			7
12317264644	397591890	1/12/21 9:18	1/12/21 9:22						1	24	2		5		10	2	16	2		4	6		1		3	1					6			6	2	2		2					2						7
12317258835	397591590	1/12/21 9:15	1/12/21 9:20						1	20	1		5		36	2	11	1		36	5		1		3	1	2	3			6			2	1	2		2						3	4				6
12317242164	397591590	1/12/21 9:07	1/12/21 9:15						1	28	1		5		36	2	23	1		21	7		1		1	1		3	4					2	1	1		2					2						3
12317241933	397591590	1/12/21 9:08	1/12/21 9:15						1	26	1		5		36	2	21	1		16	4		1		1	1		3						2	2	1		2					2	3					3
12317226120	397591487	1/12/21 9:05	1/12/21 9:10						2	49	2		5		48	2	30	0	Retired, should not affect survey	41	6		1		1	1								2	1	1	1					1							5
12317189777	397591590	1/12/21 8:51	1/12/21 8:59						1	36	1		5		39	1	31	1		33	6		1		2	1								2	2	2	1					1							3
12317188783	397591590	1/12/21 8:42	1/12/21 8:59						1	37	1		5		36	2	32	0	Intermittent furlough	36	4		1		1			3						3	1	1		2						3					6
12317172561	397591890	1/12/21 8:49	1/12/21 8:54						1	40	2		5		10	2	35	1		6	4		1		2	1		3	4					6	1	2	1					1							1
12317164810	397591487	1/12/21 8:45	1/12/21 8:51						2	19	1		0	Asian	44	1	5	0	At home now but full time prior	21	5		0	Not working	1	1								3	1	1	1						2	3					7
12317158821	397591590	1/12/21 8:44	1/12/21 8:50						1	18	2		2		36	1	11	1		35	5		1		3	1	2							2	2	1	1					1							5
12317157904	397591590	1/12/21 8:43	1/12/21 8:49						1	26	1		5		36	2	22	1		36	7		3		1	1								2	1	1		2					2						5
12317153237	397591487	1/12/21 8:41	1/12/21 8:47						1	39	2		5		48	2	30	1		46	6		1		3	1								5	2	4	1					1							5
12317140859	397591590	1/12/21 8:37	1/12/21 8:43						1	36	2		5		36	2	32	1		41	4		1		1	1	2							2	1	1		2					2	3					1
12317136313	397591487	1/12/21 8:37	1/12/21 8:42						1	10	1		6		38	2	2	1		37	4		1		3	1								2	1	1		2				1							3
12317134139	397591590	1/12/21 8:37	1/12/21 8:41						1	27	1		5		36	1	21	1		35	5		3		1	1								2	1	1		2					2						5
12317124558	397591487	1/12/21 8:32	1/12/21 8:38						1	22	2		0	Prefer not to answer	44	2	16	1		11	3		3		4	1		3						3	1	2		2					2						5
12317121778	397591590	1/12/21 8:33	1/12/21 8:38						2	21	1		5		36	2	15	0	Leadership	13	3		3		3			3						3	1	2		2					2	3					3
12317107827	397591590	1/12/21 8:29	1/12/21 8:33						1	12	1		5		34	2	6	1		36	5		1		3	1								3	1	1	1					1							7
12317101794	397591590	1/12/21 8:27	1/12/21 8:31						1	27	2		5		36	2	19	1		21	0	Academics	2		4	1		3			6			4	3	3				4					4				6
12317099543	397591487	1/12/21 8:24	1/12/21 8:31						1	24	2		5		33	2	18	1		41	4		1		4	1						7		6	1	5		2	3	4			2	3	4				1
12317074060	397591487	1/12/21 8:17	1/12/21 8:22						1	26	2		3		44	2	18	1		31	0	Work comp	1		3	1		3						3	2	1	1					1							3
12317064281	397591590	1/12/21 8:14	1/12/21 8:18						1	24	1		5		36	2	17	2		31	3		1		3	1								5	1	1	1					1							1
12317063542	397591590	1/12/21 8:13	1/12/21 8:18						1	34	1		5		36	2	29	1		51	5		3		2	1	2	3						2	2	1		2					2	3					5
12317056459	397591590	1/12/21 8:10	1/12/21 8:16						1	42	2		5		36	2	32	1		39	5		1		1	1	2							3	1	1		2						3					3
12317052893	397591590	1/12/21 8:08	1/12/21 8:14						1	26	1		5		36	2	19	2		28	3		1		2	1								2	1	1	1					1							3
12317051354	397591590	1/12/21 8:10	1/12/21 8:14						1	15	1		3		9	2	8	1		41	5		1		3	1		3						5	1	2	1					1							3
12317038770	397591590	1/12/21 8:03	1/12/21 8:09						1	26	1		5		36	1	20	1		36	4		1		2	1								3	2	1		2					2						3
12317037955	397591590	1/12/21 8:02	1/12/21 8:09						1	23	1		5		36	1	17	1		36	3		1		2	1	2	3						2	2	2		2					2	3					5
12317034351	397591487	1/12/21 8:02	1/12/21 8:08						1	23	1		5		36	1	17	1		31	3		3		2	1	2	3		5			Residency Director and Faculty	3	2	2		2					2	3	4	5			5
12317032135	397591487	1/12/21 8:02	1/12/21 8:07						1	44	2		5		44	2	31	1		41	6		1		2	1								3	1	1		2					2						6
12316979921	397591415	1/12/21 7:40	1/12/21 7:47						1	18	1		5		44	2	12	0	PRN	3	2		1		3	1	2							2	1	1		2					2						7
12316958833	397591415	1/12/21 7:32	1/12/21 7:38						1	41	2		5		44	2	37	1		41	3		1		1	1	2	3						2	1	1		2					2						3
12316688770	397591415	1/12/21 5:21	1/12/21 5:25						1	16	2		2		14	2	11	1		36	5		1		2	1								3	1	1		2	3				2						2
12316375693	397591415	1/12/21 1:49	1/12/21 1:56						1	17	3		2		5	2	5	2		31	6		1		3	1								6	2	2	1					1							7
12316156657	397590765	1/11/21 22:55	1/11/21 23:05						1	11	2		2		49	1	5	2		25	4		1		3	1								5	1	2	1							3					6
12316145918	397591415	1/11/21 22:50	1/11/21 22:56						1	37	1		5		44	2	30	1		31	6		1		1	1								2	1	1		2				1							5
12316142403	397590765	1/11/21 22:45	1/11/21 22:53						1	38	2		2		44	2	35	1		41	3		1		1	1	2							2	1	1		2				1							6
12316026519	397590765	1/11/21 21:25	1/11/21 21:31						2	52	1		5		44	2	47	1		1	1		1		1			3						5	1	2		2										Program administrator for PT Residency and Fellowship Programs. Both are accredited	2
12316008652	397590765	1/11/21 21:16	1/11/21 21:20						1	27	1		5		49	1	20	2		33	5		1		2	1	2							2	1	1		2					2	3					3
12315981729	397590765	1/11/21 20:59	1/11/21 21:03						1	36	1		5		44	2	31	1		39	4		1		1	1	2				6			5	1	1		2						3	4				4
12315955084	397590765	1/11/21 20:39	1/11/21 20:47						1	27	1		6		44	2	20	1		41	2		1		2	1	2							2	1	1	1					1							1
12315892145	397590765	1/11/21 19:58	1/11/21 20:10						1	36	1		5		49	1	33	1		33	6		1		1	1		3						2	1	1		2					2						5
12315780462	397590765	1/11/21 19:10	1/11/21 19:17						1	37	1		6		44	2	33	1		26	1		1		3	1		3						5	2	2		2					2						3
12315778643	397591415	1/11/21 19:11	1/11/21 19:16						1	18	1		5		21	1	9	2		11	4		3		3	1								3	1	2		2				1							3
12315659793	397590765	1/11/21 18:20	1/11/21 18:27						2	57	2		5		44	1	32	0	Retired	1	0	Retired	0	Retired	2								None	2	1	1	1					1							4
12315635434	397591415	1/11/21 18:07	1/11/21 18:17						2	33	1		5		44	2	11	0	Covid scare waiting right now	46	6		0	Currently not working	3	1		3						2	1	1	1					1							7
12315619628	397591415	1/11/21 18:06	1/11/21 18:11						1	20	1		5		23	2	12	1		37	3		3		4	1	2			5		7		5	2	2			3				2	3		5			5
12315556113	397591661	1/11/21 17:39	1/11/21 17:46						1	26	1		6		28	2	20	0	independent contractor with part-time hours	16	5		1		2	1								2	1	1		2					2	3	4				3
12315507515	397591415	1/11/21 17:21	1/11/21 17:27						2	40	1		0	Hawaiian	44	1	29	0	Burnt-out, taking a break.	1	6		1		2	1								3	1	1		2					2						2
12315491601	397590765	1/11/21 17:17	1/11/21 17:21						1	18	1		5		44	2	6	1		40	0	ECI	2		3	1		3						3	1	2	1							3					6
12315452264	397590765	1/11/21 16:59	1/11/21 17:06						1	36	1		4		44	1	26	1		51	6		1		3	1	2							3	1	2		2					2	3					7
12315354603	397591415	1/11/21 16:25	1/11/21 16:30						1	31	2		4		44	2	12	0	Contract	25	6		0	At home in person patients	2	1		3						3	1	1		2				1							3
12315323536	397591415	1/11/21 16:14	1/11/21 16:20						1	20	1		2		44	1	11	2		7	6		2		3	1								2	4	2		2				1							5
12315202479	397591415	1/11/21 15:24	1/11/21 15:35						1	47	2		5		44	2	36	1		31	6		1		2	1								3	1	1	1					1							3
12315177848	397591415	1/11/21 15:22	1/11/21 15:26						1	28	1		5		44	2	24	2		21	7		0	school	2	1	2							1	2	1		2					2						3
12315175450	397590765	1/11/21 15:13	1/11/21 15:25						2	49	2		5		49	1	21	0	Retired	56	6		0	Retired	3								LLC HHPT Contractor	2	1	4		2					2		4				5
12315119561	397591415	1/11/21 15:00	1/11/21 15:06						1	20	1		5		44	2	12	1		31	1		1		3	1		3			6			3	2	3		2	3				2		4				3
12315098301	397590765	1/11/21 14:54	1/11/21 14:58						1	26	1		5		44	1	20	1		41	3		1		2	1	2	3						6	5	3	1						2	3					6
12315081736	397590765	1/11/21 14:46	1/11/21 14:52						2	38	1		2		44	2	26	0	on medical leave	41	1		0	not currently seeing patients	3	1	2							6	1	1		2					2	3					3
12315068703	397590765	1/11/21 14:42	1/11/21 14:48						1	26	1		5		44	2	19	2		25	7		3		3	1		3						3	1	1	1					1							3
12314980414	397590765	1/11/21 14:12	1/11/21 14:16						2	43	1		5		44	1	40	0	Prn	21	4		1		1	1								2	2	3		2	3			1							3
12314966330	397590765	1/11/21 14:05	1/11/21 14:11						1	55	2		5		47	1	34	1		31	4		1		1				4					2	6	1	1					1							2
12314928036	397590765	1/11/21 13:24	1/11/21 13:58						1	43	1		5		44	1	39	2		31	4		1		3	1								6	1	2		2					2						5
12314908893	397591415	1/11/21 13:39	1/11/21 13:52						1	22	2		5		44	2	14	1		41	4		1		3	1								3	1	1		2					2	3					4
12314866273	397591415	1/11/21 13:30	1/11/21 13:37						2	50	1		5		44	2	45	0	Retired	21	4		0	Na	3	1	2	3	4		6			3	2	2		2					2	3	4				3
12314864415	397590765	1/11/21 13:31	1/11/21 13:36						1	27	1		2		44	2	21	1		35	2		1		3	1	2							5	1	5	1						2	3					7
12314836884	397591415	1/11/21 13:19	1/11/21 13:27						1	13	1		5		44	2	6	1		41	1		1		3	1	2							3	1	2		2					2	3					6
12314802922	397590765	1/11/21 13:03	1/11/21 13:15						1	9	2		4		44	2	1	1		41	4		3		3	1								2	1	2		2		4		1							4
12314796511	397590765	1/11/21 13:07	1/11/21 13:13						1	42	2		5		44	2	35	1		41	4		1		1	1	2	3	4					2	1	2		2					2	3					3
12314779446	397590765	1/11/21 13:02	1/11/21 13:07						1	33	1		5		44	2	23	1		41	3		1		1	1	2							6	2	2		2			Training to receive my CMPT		2	3					5
12314768890	397591415	1/11/21 12:58	1/11/21 13:04						1	34	1		5		44	2	27	1		38	4		1		1	1	2	3	4					3	1	3					IAOM-US training and certification in spine and extremities for COMT certification			3					3
12314588895	397590765	1/11/21 11:59	1/11/21 12:05						1	11	1		5		44	2	2	1		46	1		1		3	1								2	1	5		2					2						6
12314480142	397590765	1/11/21 11:25	1/11/21 11:32						1	18	2		4		44	2	8	1		41	4		1		3	1		3						4	1	1				4			2	3					7
12314441820	397591415	1/11/21 11:13	1/11/21 11:21						2	46	1		5		44	2	40	0	Full time caregiver for my mother	1	0	home setting with my 97 year old mother who lives with us	0	in home	2								caregiver	3	2	2		2			McKenzie Certification		2						7
12314438780	397590765	1/11/21 11:13	1/11/21 11:20						2	47	1		3		44	1	41	0	Recently retired	1	5		0	Prior to 12/20, remote	1	1		3					Consultant, auditor, trainer	4	1	1		2					2						7
12314393069	397591415	1/11/21 11:02	1/11/21 11:06						1	40	1		5		48	2	33	2		33	3		1		1	1								4	1	1		2					2						6
12314392146	397590765	1/11/21 10:59	1/11/21 11:06						1	38	1		5		49	1	35	1		33	0	in home early intervention	2		1	1			4					5	1	1		2					2						5
12314362953	397591415	1/11/21 10:45	1/11/21 10:58						1	43	1		4		44	2	37	0	Consistent PRN	13	4		1		1	1								3	1	1		2					2						5
12314340869	397591415	1/11/21 10:49	1/11/21 10:51						1	8	1		4		44	2	2	1		26	6		3		3	1								1	1	3		2				1							4
12314317373	397591415	1/11/21 10:37	1/11/21 10:44						1	39	1		5		44	2	27	1		35	3		1		1	1					6			4	1	1			3				2	3	4				3
12314310177	397591415	1/11/21 10:37	1/11/21 10:42						1	28	1		5		44	1	22	1		16	7		3		2	1		3	4					2	1	1	1					1							4
12314296099	397590765	1/11/21 10:33	1/11/21 10:38						1	31	1		5		44	2	26	1		37	6		1		2	1								2	1	1		2				1							3
12314222151	397591415	1/11/21 10:09	1/11/21 10:16						1	38	1		5		44	2	34	1		21	0	ECI	2		1	1								3	1	1		2					2						3
12314214651	397591415	1/11/21 10:02	1/11/21 10:14						1	22	2		4		44	2	16	1		26	3		1		2			3						2	1	1		2					2						3
12314213345	397591415	1/11/21 10:10	1/11/21 10:14						1	9	1		5		26	2	3	1		37	3		1		3	1								1	1	2		2					2						5
12314205502	397590765	1/11/21 10:06	1/11/21 10:11						1	41	2		5		44	2	33	1		36	4		0	50% patient care, 50% administration	3	1	2	3		5	6	7		6	2	3				4	Currently working towards DSc		2	3			6		3
12314188916	397590765	1/11/21 10:01	1/11/21 10:06						2	16	1		5		11	2	9	0	I am waiting on my gA license from moving. I was in WV.	41	5		0	I am waitijg on my license.	3	1							PT mission work in foreign countries.	2	1	1	1					1							7
12314183337	397590765	1/11/21 10:01	1/11/21 10:05						1	25	2		2		49	1	26	1		36	1		1		2	1	2				6			3	1	1	1						2						3
12314181806	397590765	1/11/21 9:59	1/11/21 10:04						2	45	1		5		44	2	40	0	PRN in administration	41	1		0	Administration	1			3						2	1	1	1					1							1
12314167616	397590765	1/11/21 9:55	1/11/21 10:00						1	11	2		5		49	1	3	1		41	4		1		3	1	2	3						3	2	2		2					2	3					6
12314166935	397591415	1/11/21 9:54	1/11/21 10:00						1	25	2		5		44	2	14	1		43	4		1		2	1	2				6			3	2	1		2						3	4				5
12314162895	397590765	1/11/21 9:52	1/11/21 9:59						1	23	2		3		44	2	13	1		41	2		1		3	1								3	1	1		2						3					7
12314157280	397590765	1/11/21 9:49	1/11/21 9:57						2	37	2		5		44	2	21	0	Retired	1	1		0	Retired	2								Retired	2	1	1	1					1							3
12314154864	397590765	1/11/21 9:52	1/11/21 9:56						1	30	1		5		44	1	26	1		9	4		1		1	1	2	3	4					3	1	1		2					2	3					3
12314148034	397591415	1/11/21 9:50	1/11/21 9:54						1	28	1		5		44	2	23	0	Contractor	33	6		3		2	1	2	3	4					2	1	1		2					2						3
12314126638	397591415	1/11/21 9:42	1/11/21 9:48						1	30	2		2		44	2	27	1		41	1		1		3	1								2	1	2		2					2						3
12314125646	397591415	1/11/21 9:10	1/11/21 9:48						1	10	1		3		44	2	4	1		31	3		1		3	1	2							4	2	2		2	3				2	3					3
12314055646	397591415	1/11/21 8:32	1/11/21 9:27						1	17	1		6		44	2	3	1		26	1		1		3	1								2	1	2		2					2						3
12314033718	397591415	1/11/21 9:14	1/11/21 9:20						2	40	1		5		44	2	35	1		6	1		1		1	1		3						4	2	2	1						2						3
12314016807	397591415	1/11/21 9:07	1/11/21 9:16						2	55	2		2		44	2	40	2		17	1		1		2	1								2	1	1	1						2						3
12314014537	397591415	1/11/21 9:09	1/11/21 9:14						1	14	1		5		44	2	6	1		39	4		1		3	1								5	2	3				4		1							2
12314014058	397590765	1/11/21 9:06	1/11/21 9:14						2	39	2		2		44	2	21	1		3	5		2		4	1					6			4	1	2	1	2					2						6
12314012084	397591415	1/11/21 9:08	1/11/21 9:14						1	23	1		5		44	1	16	2		19	0	Hospital based outpatient	1		2	1								3	1	1		2					2	3					4
12314002838	397590765	1/11/21 9:01	1/11/21 9:11						1	22	1		5		44	1	15	1		21	6		3		3	1	2							2	1	1		2				1							6
12314002557	397590765	1/11/21 8:53	1/11/21 9:11						1	16	1		5		44	2	8	1		39	3		1		3	1	2	3						2	1	1		2					2	3					7
12313995849	397591415	1/11/21 9:02	1/11/21 9:09						1	38	1		5		44	1	31	0	PRN contract	21	6		1		1	1		3						6	1	1	1					1							5
12313968067	397590765	1/11/21 8:30	1/11/21 9:00						1	12	2		5		49	1	4	1		56	5		1		2	1								3	1	1		2					2						7
12313968041	397591415	1/11/21 8:55	1/11/21 9:00						1	11	1		5		44	2	3	1		41	3		1		3	1								2	2	3			3				2		4				5
12313959307	397591415	1/11/21 8:50	1/11/21 8:57						1	20	1		2		44	2	7	2		36	4		1		1	1								6	2	1		2					2						7
12313945389	397591415	1/11/21 8:48	1/11/21 8:53						1	26	1		2		44	2	22	1		41	6		1		3	1								6	2	3	1						2						5
12313940382	397590765	1/11/21 8:42	1/11/21 8:51						1	48	2		5		49	1	36	1		21	4		1		2	1		3						3	1	3		2					2						1
12313938944	397590765	1/11/21 8:45	1/11/21 8:51						1	35	2		4		44	2	21	1		41	5		1		1	1								2	1	1	1					1							7
12313931729	397591415	1/11/21 8:45	1/11/21 8:48						1	21	1		5		44	2	15	1		41	3		1		3	1	2							3	2	2				4				3	4				2
12313920050	397591415	1/11/21 8:33	1/11/21 8:45						1	16	2		5		44	2	4	1		41	4		1		3	1								3	1	2		2					2						5
12313913748	397591415	1/11/21 8:34	1/11/21 8:42						1	31	1		5		44	2	23	3		17	1		1		2	1								3	1	1		2					2						3
12313897365	397590765	1/11/21 8:30	1/11/21 8:37						1	43	1		4		44	2	34	2		25	1		1		1	1								2	1	1		2					2						3
12313893559	397591415	1/11/21 8:30	1/11/21 8:36						1	41	1		5		44	2	34	1		33	4		1		3	1	2	3	4				Guest lecturer DPT program	4	2	4		2					2	3	4				3
12313888559	397590765	1/11/21 8:26	1/11/21 8:34						1	34	2		2		44	2	31	1		39	6		1		1	1								5	2	1	1							3					5
12313881334	397591415	1/11/21 8:25	1/11/21 8:32						1	34	1		5		44	2	27	2		31	4		1		3	1	2							3	2	2		2					2	3					5
12313876502	397590765	1/11/21 8:24	1/11/21 8:30						1	25	1		0	Prefer not to say	44	2	21	1		41	6		1		3	1	2							6	1	2		2					2						5
12313864328	397591415	1/11/21 8:16	1/11/21 8:26						1	27	1		5		44	2	19	1		26	4		3		3	1			4		6			5	2	4		2					2	3	4				5
12313860805	397591415	1/11/21 8:21	1/11/21 8:25						1	30	1		4		44	2	23	1		46	3		3		3	1								6	2	2	1					1							2
12313857052	397591415	1/11/21 8:17	1/11/21 8:23						1	9	1		3		44	2	3	1		41	4		1		3	1								6	2	1				4			2	3			6		5
12313855132	397590765	1/11/21 8:18	1/11/21 8:23						1	46	2		5		44	2	43	1		56	4		1		1	1		3	4					3	1	2		2					2						3
12313847672	397590765	1/11/21 8:12	1/11/21 8:20						1	14	2		3		44	2	7	1		41	3		3		3	1	2			5	6	7		4	3	3		2		4			2	3	4	5	6		6
12313845838	397590765	1/11/21 8:12	1/11/21 8:19						1	28	2		5		44	2	21	1		46	6		1		2	1								3	1	1	1						2						3
12313841571	397590765	1/11/21 8:13	1/11/21 8:18						1	31	2		5		49	1	25	1		41	4		1		2	1	2		4					1	2	3	1							3					3
12313841564	397590765	1/11/21 8:12	1/11/21 8:18						1	36	2		5		36	1	26	1		41	6		0	Home health in patients home	2	1								2	1	1	1					1							4
12313841052	397591415	1/11/21 8:10	1/11/21 8:17						1	38	1		5		44	2	31	2		31	3		1		2	1	2	3						3	1	3			3					3					5
12313821302	397591415	1/11/21 8:06	1/11/21 8:11						1	25	2		6		44	2	13	1		31	6		3		3	1								3	1	2	1					1							3
12313818918	397591415	1/11/21 8:01	1/11/21 8:10						1	27	1		2		44	2	21	1		41	5		1		2	1	2							2	1	1		2					2	3					4
12313806788	397591415	1/11/21 7:57	1/11/21 8:05						2	50	1		3		44	2	45	0	Awaiting CoVid vaccine before returning to On call	31	6		1		1	1								2	1	1		2				1							6
12313800169	397591415	1/11/21 7:56	1/11/21 8:03						1	19	2		3		44	2	9	1		41	4		1		3	1		3						3	1	1	1						2						3
12313798626	397590765	1/11/21 7:54	1/11/21 8:03						1	21	1		4		44	2	13	1		26	2		1		2	1	2							2	1	1		2					2	3					3
12313794847	397591415	1/11/21 7:54	1/11/21 8:02						1	31	1		5		44	2	25	1		41	4		1		3	1	2		4					3	1	3		2					2	3					3
12313788111	397590765	1/11/21 7:53	1/11/21 7:59						1	28	1		5		44	2	14	1		26	1		1		3	1		3						2	1	2	1						2	3					1
12313786482	397591415	1/11/21 7:52	1/11/21 7:58						1	43	1		5		44	2	25	1		39	3		1		1	1	2	3						2	1	2	1						2	3					3
12313783749	397591415	1/11/21 7:50	1/11/21 7:57						1	11	2		5		44	2	3	1		41	3		1		3	1								6	2	2			3				2						5
12313780438	397590765	1/11/21 7:50	1/11/21 7:56						1	34	2		5		44	1	22	1		41	2		1		2	1	2	3						3	3	1	1							3					6
12313780193	397590765	1/11/21 7:50	1/11/21 7:56						1	19	2		5		49	1	11	1		33	4		1		3	1		3						5	1	1		2					2						3
12313777539	397590765	1/11/21 7:48	1/11/21 7:55						1	50	1		5		44	2	46	2		11	0	Free and Charitable clinic	2		1	1	2							3	1	3	1					1							3
12313776135	397590765	1/11/21 7:47	1/11/21 7:54						1	36	1		4		44	2	23	1		41	5		1		1	1		3						4	1	1		2					2						5
12313775542	397591415	1/11/21 7:47	1/11/21 7:54						1	23	1		5		44	2	16	2		19	4		1		2	1	2	3						6	3	5				4			2	3					5
12313245836	397591415	1/11/21 3:38	1/11/21 3:43						1	12	1		3		29	2	5	1		41	4		1		3	1								6	2	1		2	3				2						3
12312676284	397591661	1/10/21 21:46	1/10/21 21:59						1	36	1		5		34	1	24	1		36	4		3		2	1	2	3						3	1	1		2					2	3					6
12312659328	397591487	1/10/21 21:45	1/10/21 21:51						1	33	1		5		38	2	7	1		37	3		1		3	1	2							2	1	1		2					2	3					5
12312449809	397591661	1/10/21 20:01	1/10/21 20:09						1	42	2		5		34	2	27	1		51	1		1		2	1	2							3	1	2	1						2	3					3
12312413208	397591487	1/10/21 19:32	1/10/21 19:38						1	39	2		2		36	2	26	2		25	5		1		1	1								3	1	1	1					1							3
12312393370	397591487	1/10/21 19:13	1/10/21 19:25						1	39	1		5		40	2	33	1		19	3		1		1	1					6			3	2	3		2					2	3	4				3
12312320852	397591590	1/10/21 18:27	1/10/21 18:34						1	35	2		4		36	2	24	1		41	4		1		1			3						3	1	2	1					1							3
12312250440	397591773	1/10/21 17:40	1/10/21 17:46						1	35	1		5		23	1	29	1		31	4		1		2	1								4	1	1		2					2						3
12312200207	397591487	1/10/21 17:02	1/10/21 17:06						1	18	1		4		44	2	12	2		26	1		1		3	1								3	1	2		2					2	3					1
12312147179	397591487	1/10/21 16:12	1/10/21 16:19						1	21	1		5		6	2	12	1		51	2		1		3	1	2							6	4	2		2	3				2	3					6
12312089090	397591487	1/10/21 15:16	1/10/21 15:21						1	18	1		5		38	2	9	1		37	1		1		3	1	2							3	1	1		2					2	3					4
12311985997	397591590	1/10/21 13:37	1/10/21 13:43						1	34	1		5		36	1	30	2		31	5		1		1	1	2							2	1	1		2				1							1
12311843551	397591661	1/10/21 11:33	1/10/21 11:40						1	33	1		5		28	1	13	1		36	3		1		3	1								2	1	2	1						2						4
12311806234	397591415	1/10/21 11:01	1/10/21 11:08						1	40	1		5		44	2	35	1		39	4		1		1	1								2	3	1		2						3					1
12311768867	397591661	1/10/21 10:28	1/10/21 10:36						1	35	2		5		47	2	26	1		39	4		3		3			3						3	1	1		2					2						3
12311730330	397591773	1/10/21 9:56	1/10/21 10:03						1	33	1		5		23	2	27	1		44	4		1		2	1	2	3					Building maintenance/management	6	1	1		2					2	3					6
12311284242	397591661	1/10/21 1:29	1/10/21 1:36						1	35	1		5		34	2	31	1		41	6		1		1	1								2	1	1		2					2						7
12311135028	397591890	1/9/21 21:50	1/9/21 21:56						1	28	1		5		39	2	18	2		21	3		1		2	1								3	1	1		2					2	3					3
12311087979	397591590	1/9/21 20:33	1/9/21 20:57						1	25	1		5		36	2	19	1		41	3		1		2	1	2							3	1	1		2					2	3					3
12311080684	397591890	1/9/21 20:43	1/9/21 20:49						1	19	2		2		10	2	16	1		46	6		1		3	1	2	3			6			4	2	3	1						2		4				6
12310979687	397591661	1/9/21 18:53	1/9/21 18:58						1	37	1		5		34	2	33	1		31	3		3		1	1								2	1	2		2					2						6
12310979026	397591890	1/9/21 18:53	1/9/21 18:58						1	38	1		5		10	1	26	1		31	0	Pediatric home, schools, parks	3		1	1		3	4					4	3	4		2						3					2
12310883656	397591836	1/9/21 17:16	1/9/21 17:21						2	55	2		5		10	2	41	0	stopped doing home care due to Covid	31	6		0	none	1	1								2	1	1	1					1							1
12310801498	397591836	1/9/21 15:59	1/9/21 16:07						1	32	1		5		43	1	24	1		41	5		3		1	1		3						3	1	1	1					1							5
12310746420	397591487	1/9/21 15:08	1/9/21 15:16						1	38	2		5		38	2	21	1		31	6		0	in-person home setting. (this should have been listed as a choice given the previous question giving home health as an answer)	2	1	2							4	1	1		2										mentorship in home setting. again, this should have been a drop down selection	2
12310723590	397591836	1/9/21 14:49	1/9/21 14:56						2	47	2		5		23	1	43	0	Retired	1	4		1		4						6			2	1	3		2					2	3	4			Research Mentorship of Faculty and Graduate Students	5
12310657823	397591890	1/9/21 13:54	1/9/21 13:59						1	45	2		5		10	2	29	1		41	1		1		1	1								2	1	2	1						2						3
12310605919	397591487	1/9/21 12:59	1/9/21 13:15						1	43	2		5		48	2	37	1		41	3		3		1	1							Amputee Care Coordinator	3	1	2		2					2		4				4
12310596005	397591590	1/9/21 13:05	1/9/21 13:08						1	36	1		5		29	2	26	1		61	6		1		3	1		3						5	3	5		2					2	3					5
12310372338	397591487	1/9/21 10:20	1/9/21 10:26						1	46	2		5		38	1	22	1		41	6		0	In person, in their homes or facility	2	1								3	1	1		2					2						7
12310220571	397591890	1/9/21 8:35	1/9/21 8:40						1	39	2		5		10	1	35	1		41	4		1		1	1								6	1	1	1							3					6
12310215225	397591487	1/9/21 8:30	1/9/21 8:36						1	35	1		5		13	2	31	2		25	3		1		3	1	2			5				4	2	3		2					2			5			2
12310170692	397591773	1/9/21 7:54	1/9/21 8:01						1	41	1		5		23	1	24	1		39	3		1		2	1	2							2	2	1	1						2	3					4
12309772371	397591773	1/9/21 1:16	1/9/21 1:21						1	43	1		5		23	2	40	1		36	7		3		2	1								3	1	3	1						2	3					3
12309594630	397591890	1/8/21 22:16	1/8/21 22:23						1	14	1		5		10	2	3	1		41	3		3		3	1							Resident student	3	2	3			3				2						3
12309436130	397591773	1/8/21 20:27	1/8/21 20:36						1	30	1		2		23	2	25	1		41	1		1		1	1	2							6	1	1		2					2	3					2
12309418481	397591487	1/8/21 20:17	1/8/21 20:27						1	40	1		5		7	2	30	1		41	2		1		2	1	2	3						4	2	2		2					2	3				Inservicing nursing staff	3
12309351664	397591661	1/8/21 19:33	1/8/21 19:42						1	34	1		5		34	2	27	1		41	3		1		2	1								3	1	1		2					2						6
12309271436	397591661	1/8/21 18:45	1/8/21 18:56						1	39	1		5		34	2	26	2		25	3		3		2	1								2	2	1		2					2						4
12309204265	397591661	1/8/21 18:15	1/8/21 18:19						1	43	1		5		34	2	39	2		31	4		1		3	1								3	2	1		2					2	3					5
12309061964	397591836	1/8/21 17:07	1/8/21 17:14						2	22	1		4		10	2	13	1		1	4		3		2	1							Quality Assurance	2	1	2		2					2						2
12309054621	397591890	1/8/21 17:02	1/8/21 17:10						1	33	2		2		10	2	29	1		41	4		1		1	1	2	3	4					3	1	1		2						3					3
12308910028	397590765	1/8/21 16:02	1/8/21 16:12						1	26	1		5		44	2	12	2		24	3		1		2	1	2							3	1	2		2					2						6
12308616740	397591661	1/8/21 14:15	1/8/21 14:22						1	38	1		5		34	1	23	1		39	4		1		3	1	2							4	2	3		2					2	3					3
12308423852	397591661	1/8/21 13:08	1/8/21 13:13						1	36	1		5		34	2	30	1		39	3		1		2	1	2							3	1	1	1					1							3
12308407126	397591890	1/8/21 13:00	1/8/21 13:06						1	27	1		5		10	2	22	0	Per diem	26	1		1		1	1								3	1	1	1					1							5
12308146779	397591890	1/8/21 11:27	1/8/21 11:35						2	26	1		5		10	2	9	0	Not working in professionally	1	0	Prior to leaving profession I was in outpatient ortho setting	0	N/a	2								None within last 3 years	2	1	1		2										None within 3 years. Previously CI to students. Instructor to foreign trained PTs	2
12307918521	397591590	1/8/21 10:14	1/8/21 10:18						1	33	1		5		36	2	30	1		31	3		1		1	1	2							4	2	2		2					2	3					3
12307890159	397591415	1/8/21 10:03	1/8/21 10:08						1	39	2		4		44	2	18	1		36	3		1		2	1	2							2	2	1		2					2	3					5
12307823346	397591890	1/8/21 9:40	1/8/21 9:46						1	14	2		5		10	2	6	1		44	4		1		3	1		3						3	1	2		2					2						6
12307726959	397591890	1/8/21 9:04	1/8/21 9:12						1	48	2		5		10	2	38	0	PRN	11	5		1		1	1								2	1	1		2					2						3
12307695818	397591661	1/8/21 8:53	1/8/21 9:02						1	44	2		5		34	2	20	1		31	5		1		2	1								5	1	1		2					2						3
12307625735	397591661	1/8/21 8:28	1/8/21 8:36						1	37	1		4		34	1	23	1		36	7		2		2	1		3						2	1	2	1	2				1	2						3
12307623322	397591487	1/8/21 8:30	1/8/21 8:35						1	23	1		5		44	2	17	1		36	1		1		3	1	2					7		4	2	3		2					2	3	4				6
12307476908	397591590	1/8/21 7:31	1/8/21 7:35						1	33	2		5		36	1	26	1		41	3		1		3	1								4	1	1	1						2	3					5
12307418215	397591836	1/8/21 6:58	1/8/21 7:08						1	27	2		2		23	1	16	1		51	2		1		1	1								2	1	1		2	3			1							6
12307294515	397591890	1/8/21 5:57	1/8/21 6:05						1	35	1		5		10	2	23	1		41	3		1		2	1	2						Sole clinician at seasonal concierge site	2	1	2		2					2	3					2
12306970580	397591890	1/8/21 2:27	1/8/21 2:36						1	45	2		5		10	2	24	1		35	5		1		2	1								2	1	1		2					2						7
12306883588	397591773	1/8/21 1:13	1/8/21 1:22						1	42	1		5		23	2	36	1		38	3		1		1	1								4	2	1		2					2						5
12306797056	397591487	1/8/21 0:03	1/8/21 0:09						1	27	1		4		36	2	19	1		3	5		3		2	1	2	3						3	1	2		2					2	3					3
12306777768	397591890	1/7/21 23:47	1/7/21 23:55						1	29	1		5		10	2	20	1		31	4		1		1	1		3						2	1	2		2					2	3					5
12306766795	397591836	1/7/21 23:39	1/7/21 23:45						1	27	1		5		5	2	19	1		41	6		1		2	1								3	1	1		2				1							6
12306760536	397591836	1/7/21 23:33	1/7/21 23:39						1	44	2		5		10	2	38	1		41	4		1		2	1	2	3	4					4	2	3		2				1							5
12306702315	397591590	1/7/21 22:46	1/7/21 22:54						2	31	1		5		36	2	26	0	Unemployed due to COVID-19	9	0	Hippotherapy private practice	0	Unemployed none	2	1	2		4					2	1	1		2					2	3					5
12306676683	397591661	1/7/21 22:28	1/7/21 22:36						1	40	1		5		34	1	33	1		36	6		1		2	1								3	1	2	1					1							5
12306646303	397591836	1/7/21 22:05	1/7/21 22:14						1	31	1		5		10	2	27	1		16	2		1		1	1	2	3						6	1	1		2					2	3					7
12306644507	397591836	1/7/21 22:06	1/7/21 22:12						2	25	1		2		10	2	15	0	Self employed	21	4		3		3	1								2	2	2	1	2				1							3
12306638705	397591487	1/7/21 21:56	1/7/21 22:08						1	33	1		5		38	2	27	2		26	4		3		2	1								6	3	3		2					2						5
12306633141	397591836	1/7/21 21:54	1/7/21 22:04						1	35	1		5		10	2	13	2		41	6		1		3	1								4	3	1		2					2						5
12306627085	397591836	1/7/21 21:46	1/7/21 21:59						1	12	1		2		10	1	9	1		41	6		1		3	1								2	2	1		2					2						7
12306549013	397591836	1/7/21 20:58	1/7/21 21:00						1	13	1		5		41	2	6	1		41	4		1		3	1								3	1	2	1					1							5
12306536459	397591415	1/7/21 20:47	1/7/21 20:51						1	28	1		5		44	1	21	1		33	3		1		2	1	2	3						2	1	1		2					2						5
12306530209	397591836	1/7/21 20:31	1/7/21 20:46						1	36	2		2		23	1	29	1		26	4		1		4	1	2	3	4					3	1	3		2					2	3					5
12306504044	397591890	1/7/21 20:22	1/7/21 20:28						1	44	2		5		10	2	24	2		31	5		1		1	1								5	1	2	1							3					5
12306497412	397591661	1/7/21 20:18	1/7/21 20:23						1	32	1		5		34	1	25	2		21	6		1		1	1								3	1	1		2					2						4
12306485411	397591661	1/7/21 20:11	1/7/21 20:15						1	30	2		5		41	2	23	1		11	1		1		1			3						4	1	1	1							3					4
12306481655	397591890	1/7/21 20:03	1/7/21 20:12						1	37	2		5		10	2	32	1		41	5		1		1	1								4	1	1	1					1							5
12306474722	397591836	1/7/21 20:03	1/7/21 20:08						1	11	1		5		23	1	4	1		41	5		1		3	1								1	1	1	1					1							3
12306467683	397591927	1/7/21 19:53	1/7/21 20:03						1	16	1		5		10	2	13	1		41	4		1		1	1			4					2	1	1	1					1							3
12306457414	397591890	1/7/21 19:51	1/7/21 19:57						1	47	2		5		10	2	26	1		41	2		1		1	1	2							3	1	3	1					1							7
12306441974	397591487	1/7/21 19:38	1/7/21 19:47						2	21	1		5		48	2	13	0	not currently working as a PT (last 3 months)	36	5		1		3	1	2							5	2	2		2					2	3					3
12306428095	397591661	1/7/21 19:35	1/7/21 19:39						1	35	2		5		34	2	21	1		41	4		1		2	1	2	3						6	1	1	1						2	3					1
12306357194	397591415	1/7/21 18:59	1/7/21 19:04						1	30	2		5		44	2	21	1		41	4		1		2	1	2	3	4					2	1	1		2					2	3					3
12306344396	397591836	1/7/21 18:51	1/7/21 18:59						1	25	1		5		10	2	11	1		41	1		1		3	1	2	3						3	1	3	1					1							7
12306310852	397591890	1/7/21 18:34	1/7/21 18:42						1	36	1		5		11	2	29	1		31	1		1		2	1	2							3	1	2		2					2	3				Training of rotating staff for 6 month rotations	5
12306292547	397591773	1/7/21 18:27	1/7/21 18:34						1	28	1		2		43	2	21	1		7	5		1		1	1								6	3	2	1					1							5
12306193597	397591590	1/7/21 17:45	1/7/21 17:50						1	46	1		5		36	2	35	1		33	6		3		3	1	2			5	6			4	2	3		2					2	3		5			4
12306187788	397591661	1/7/21 17:39	1/7/21 17:47						1	30	1		2		47	1	10	1		36	5		3		1	1								3	1	2	1					1							4
12306157204	397591890	1/7/21 17:24	1/7/21 17:34						1	35	1		2		10	2	31	1		36	6		1		1	1								2	1	1		2					2						4
12306145366	397591590	1/7/21 17:23	1/7/21 17:29						1	41	1		5		36	2	37	2		21	5		1		1	1	2							3	1	1		2					2	3					4
12306107635	397591836	1/7/21 17:09	1/7/21 17:13						1	16	1		2		10	2	12	1		41	4		1		3	1	2	3						4	2	1		2						3					5
12306069379	397591890	1/7/21 16:51	1/7/21 16:56						1	35	1		4		10	2	18	0	MOD fulltime 72 hrs bi-wekly	9	1		1		2	1	2							2	1	1					Certified Lympedema Therapist		2	3					2
12305979225	397591836	1/7/21 16:08	1/7/21 16:19						1	31	1		5		10	2	25	1		41	3		1		1	1	2							5	1	2		2					2						5
12305962386	397591836	1/7/21 16:05	1/7/21 16:12						1	45	1		5		23	2	41	2		21	0	PACE	3		1	1								3	1	1	1						2						4
12305928700	397591487	1/7/21 15:52	1/7/21 15:58						1	30	1		5		38	2	23	1		41	3		3		3	1								4	2	4		2						3		5			6
12305917108	397591890	1/7/21 15:50	1/7/21 15:54						1	20	1		3		10	1	4	2		41	4		3		3	1								4	1	1		2				1							3
12305816855	397591661	1/7/21 15:06	1/7/21 15:13						1	32	1		5		34	2	25	1		41	6		1		2	1								3	1	1		2				1							7
12305759943	397591890	1/7/21 14:01	1/7/21 14:50						1	38	1		5		5	2	34	1		46	4		1		3	1								3	2	3		2				1							5
12305545082	397591661	1/7/21 13:18	1/7/21 13:29						1	30	1		5		34	2	22	1		42	1		1		3	1	2							5	2	2		2			involvement in hospital initiatives; decision to return for CCS, then DPT		2	3					5
12305490086	397591836	1/7/21 12:59	1/7/21 13:07						1	37	1		2		10	2	32	1		7	6		1		1	1								3	2	1	1						2						2
12305474040	397591487	1/7/21 12:57	1/7/21 13:01						1	38	1		5		40	1	21	1		21	0	Military outpatient clinic	3		2			3						3	1	1	1					1							3
12305466723	397591890	1/7/21 12:50	1/7/21 12:59						2	56	1		5		10	2	51	0	just quit....afraid for the integrity of my licens	21	6		1		3	1		3	4			7		6	2	3		2				1							7
12305349016	397591890	1/7/21 12:09	1/7/21 12:16						1	18	1		3		10	1	11	1		31	6		1		3	1	2				6			4	1	1		2					2	3	4				4
12305343816	397591836	1/7/21 11:48	1/7/21 12:14						1	13	1		5		10	2	4	1		43	4		1		3	1	2	3		5			clinical mentor	6	3	2		2	3				2	3		5			3
12305331103	397591890	1/7/21 12:05	1/7/21 12:10						1	31	1		5		10	2	24	1		36	0	pediatric services in home setting	3		2	1			4					3	1	1		2				1							1
12305306149	397591836	1/7/21 11:55	1/7/21 12:01						2	33	1		5		10	2	27	0	currently not working due to covid, home with school aged children	31	6		0	currently not practicing	2			3	4					3	1	1	1					1							3
12305288143	397591836	1/7/21 11:43	1/7/21 11:55						1	31	1		5		10	2	26	3		13	5		1		1	1								2	1	1	1					1							2
12305283738	397591661	1/7/21 11:48	1/7/21 11:54						2	39	1		5		28	2	26	0	currently not working	1	0	utilization review of PT/OT treatment requests from remote	0	not currently working	4								Clinical Reviewer of PT/OT treatment requests	2	1	1		2				1							3
12305273256	397591836	1/7/21 11:44	1/7/21 11:50						1	17	2		0	Chaldean	23	2	9	1		41	0	Workmen’s Comp	1		3	1		3						5	2	3		2						3					6
12305273000	397591836	1/7/21 11:44	1/7/21 11:49						1	42	1		5		10	2	34	3		31	5		1		1	1								3	1	3	1					1							3
12305266284	397591836	1/7/21 11:42	1/7/21 11:47						2	47	1		5		10	2	41	0	retired	1	0	none	0	N/A	2								none	2	1	1	1					1							3
12305254639	397591836	1/7/21 11:06	1/7/21 11:43						1	23	2		5		10	1	16	3		6	4		3		4	1		3			6			6	3	3				4		1							4
12305207307	397591836	1/7/21 9:06	1/7/21 11:26						2	35	2		5		10	2	25	1		51	4		3		2	1	2	3	4		6			6	1	2		2					2	3					3
12305193545	397590765	1/7/21 11:06	1/7/21 11:21						1	20	1		4		32	1	14	2		2	7		2		3			3						2	1	1	1						2						3
12305180644	397591661	1/7/21 11:10	1/7/21 11:17						1	51	2		5		34	2	47	1		35	6		1		4	1		3	4					3	1	2		2					2						4
12305163167	397591836	1/7/21 11:05	1/7/21 11:11						1	48	1		5		23	2	43	0	Retired	1	1		0	Retired, was in person only	1	1	2							2	1	2		2					2	3					6
12305080486	397591487	1/5/21 16:56	1/7/21 10:42						1	25	1		5		38	2	11	1		31	4		1		3	1								2	1	1			3			1							1
12305061661	397591890	1/7/21 9:33	1/7/21 10:36						1	24	1		5		10	2	21	2		26	0	Private direct pay high net worth clients	2		1	1			4					3	1	1		2				1							3
12305057644	397591836	1/7/21 10:29	1/7/21 10:34						1	14	1		5		10	2	6	1		41	4		1		3	1		3	4					6	2	2		2					2						7
12305025716	397591836	1/7/21 8:29	1/7/21 10:23						1	26	2		4		10	2	9	1		36	4		1		3	1	2	3		5				2	2	2		2	3					3					7
12304977161	397591590	1/7/21 10:01	1/7/21 10:06						2	46	2		5		36	1	32	1		1	0	Higher education	0	None	4			3			6	7		4	2	4		2					2		4				2
12304976817	397591836	1/7/21 10:00	1/7/21 10:06						1	33	2		5		10	1	21	3		59	6		0	In home	2	1								2	1	1	1					1							7
12304967658	397591836	1/7/21 9:56	1/7/21 10:03						1	24	1		5		23	2	17	2		21	3		1		2	1	2				6			5	1	2		2					2	3	4				3
12304952874	397591836	1/7/21 9:19	1/7/21 9:58						2	36	1		3		23	2	31	1		9	5		3		3	1					6	7		2	1	1		2							4				3
12304930799	397591890	1/7/21 7:56	1/7/21 9:49						1	22	2		5		10	2	13	1		41	4		1		3	1	2	3	4					3	1	2		2					2	3					3
12304928439	397591890	1/7/21 9:44	1/7/21 9:49						2	24	2		4		10	2	12	1		21	4		1		3	1	2				6			3	1	3		2						3	4				6
12304921252	397591773	1/7/21 9:37	1/7/21 9:46						1	28	1		5		23	2	23	1		41	1		1		1	1	2							1	1	1		2					2	3					2
12304920447	397591890	1/7/21 9:40	1/7/21 9:46						1	42	1		5		10	1	28	1		9	4		1		3	1		3			6			4	1	2	1								4				3
12304917577	397591890	1/7/21 9:40	1/7/21 9:45						2	40	1		5		10	2	35	0	Injured/worker’s compensation	41	0	LTAC	1		1	1								2	1	1		2					2						7
12304912429	397591487	1/7/21 9:37	1/7/21 9:43						1	16	1		5		6	2	9	1		21	6		3		3				4					2	1	1		2				1							3
12304887347	397591661	1/7/21 9:30	1/7/21 9:33						1	15	1		5		34	2	7	1		36	0	Outpatient Clinic in Independent living facility	1		3	1								3	2	1	1					1							1
12304879937	397591890	1/7/21 9:22	1/7/21 9:31						1	26	2		2		10	2	21	1		41	6		1		3	1								2	2	1		2						3					5
12304878629	397591836	1/7/21 9:24	1/7/21 9:30						1	26	1		5		10	1	21	1		37	0	Pediatric natural environment	1		3	1								2	2	1		2					2						3
12304854373	397591890	1/7/21 9:15	1/7/21 9:22						2	46	2		5		10	2	36	0	Retired	1	0	Been retired for 5 years	0	None due to I am retired	4	1	2	3		5	6	7	Remember I am now retired	4	5	5		2				1						Retired remember	1
12304842406	397591773	1/7/21 9:09	1/7/21 9:16						2	15	1		5		15	2	8	1		31	3		1		1		2							4	2	2		2						3					3
12304839267	397591773	1/7/21 9:09	1/7/21 9:15						1	25	2		2		23	2	18	1		41	5		1		2	1								2	2	2		2					2						4
12304836336	397591836	1/7/21 9:10	1/7/21 9:14						1	36	2		5		48	2	22	1		46	6		1		4	1		3						6	1	1	1							3					5
12304835773	397591836	1/7/21 9:09	1/7/21 9:14						1	23	2		5		23	2	18	1		41	4		1		2	1		3						3	1	1		2						3					5
12304832982	397591927	1/7/21 9:03	1/7/21 9:13						1	28	1		4		10	2	23	1		8	5		1		1	1								2	1	1		2						3					4
12304822246	397591836	1/7/21 9:05	1/7/21 9:09						2	31	1		5		10	2	22	0	not practising	41	1		1		2	1								2	1	2		2						3					5
12304809253	397591890	1/7/21 8:58	1/7/21 9:04						2	41	1		5		10	2	16	0	Unemployed	21	5		0	None	1	1								2	1	1		2					2						4
12304793449	397591836	1/7/21 8:48	1/7/21 8:58						1	28	1		2		23	2	27	2		16	7		3		3	1								1	1	2		2					2						5
12304792004	397591890	1/7/21 8:52	1/7/21 8:57						1	43	1		5		10	2	29	1		31	3		1		2	1	2							3	4	1		2						3					5
12304791993	397591890	1/7/21 8:51	1/7/21 8:57						1	35	2		5		10	2	24	1		51	5		3		2	1		3						2	1	2	1							3					5
12304778770	397591836	1/7/21 8:48	1/7/21 8:52						1	13	2		5		23	2	3	1		39	4		1		3	1								4	1	2	1					1							5
12304768760	397591836	1/7/21 8:44	1/7/21 8:48						1	35	1		5		10	2	32	2		26	4		1		1	1	2							6	1	3		2					2	3					3
12304762615	397591836	1/7/21 8:35	1/7/21 8:46						1	29	2		2		10	1	21	1		41	5		1		3	1								5	1	1					Leadership program; capstone		2						6
12304758360	397591836	1/7/21 8:40	1/7/21 8:45						2	34	2		5		23	2	29	1		3	4		0	non clinical currently	1	1		3						3	1	3		2						3					3
12304750789	397591836	1/7/21 8:34	1/7/21 8:42						2	37	1		4		10	2	27	1		2	3		1		1			3						4	1	1		2			Leadership Program		2	3					4
12304746487	397591890	1/7/21 8:34	1/7/21 8:40						1	21	1		5		10	2	14	3		34	3		1		3	1								2	1	1		2					2	3	4				4
12304740146	397591890	1/7/21 8:34	1/7/21 8:38						1	12	1		3		10	2	4	1		51	1		1		3	1								2	1	1		2					2	3	4				6
12304732500	397591890	1/7/21 8:22	1/7/21 8:35						1	37	2		5		10	2	25	1		46	0	Home health, ALF, private outpatient	1		2	1		3	4					2	1	2	1						2						5
12304730655	397591836	1/7/21 8:27	1/7/21 8:34						2	40	1		4		10	2	35	1		1	1		1		2			3						2	1	1		2					2	3					5
12304727967	397591890	1/7/21 8:26	1/7/21 8:33						1	26	1		5		10	1	22	2		27	4		1		1	1		3						4	2	1	1					1							5
12304720266	397591836	1/7/21 8:24	1/7/21 8:30						1	39	1		5		33	1	35	1		33	3		1		1	1	2	3						3	2	1	1						2	3	4				4
12304713786	397591890	1/7/21 8:21	1/7/21 8:27						1	37	1		5		34	1	27	1		33	3		3		2	1								6	1	1		2					2						5
12304703608	397591836	1/7/21 8:18	1/7/21 8:23						1	18	2		5		10	2	11	1		41	6		1		3	1								2	1	1	1					1							1
12304702326	397591836	1/7/21 8:03	1/7/21 8:22						2	20	2		4		10	2	8	1		5	7		1		3	1					6			6	2	3	1								4				7
12304699396	397591661	1/7/21 8:13	1/7/21 8:21						2	29	2		5		34	2	8	0	Work in other field	1	0	Not in field	0	NA	2								Air traffic control	1	1	1		2				1							4
12304696833	397591890	1/7/21 8:15	1/7/21 8:20						1	45	1		5		10	2	41	1		36	6		1		1	1								2	1	1		2					2						1
12304695820	397591661	1/7/21 8:11	1/7/21 8:19						1	30	3		4		4	2	29	3		26	1		1		1	1								2	1	1	1					1							2
12304693243	397591890	1/7/21 8:09	1/7/21 8:18						1	33	2		5		10	1	24	1		39	6		1		3	1	2	3						3	2	2	1						2	3					3
12304682948	397590765	1/7/21 8:09	1/7/21 8:14						1	24	1		5		44	2	18	2		34	1		1		2	1	2							6	1	1		2					2	3					3
12304679174	397591836	1/7/21 8:06	1/7/21 8:12						2	38	1		5		10	2	34	0	Between jobs	41	5		0	Between jobs	1	1		3						3	1	1		2				1							2
12304676586	397591890	1/7/21 8:02	1/7/21 8:11						1	33	1		5		10	2	21	1		41	5		1		2	1		3						6	1	1		2					2						5
12304675538	397591836	1/7/21 8:03	1/7/21 8:11						1	32	2		5		10	2	26	1		46	5		1		2	1	2	3						4	4	2		2					2	3					1
12304673990	397591836	1/7/21 7:58	1/7/21 8:10						2	33	1		5		10	2	19	0	Applying for employment after 9-year break to raise children	1	0	I have been a stay-at-home Mom for the last 8 years, prior to that I worked in SNF setting	0	Applying at SNF for in-person care	2	1	2	3						3	1	1		2				1						In previous Rehab Management position I arranged for weekly staff in-services to share skills and knowledge, and hosted multiple CEU courses to be	3
12304667437	397591836	1/7/21 7:45	1/7/21 8:07						1	17	2		5		10	2	8	1		41	4		1		3	1	2							6	3	1			3	4				3	4	5	6		3
12304667037	397591836	1/7/21 8:01	1/7/21 8:07						2	35	1		5		10	2	24	0	Taking a break	21	6		0	No seeing patients	2	1								2	1	1	1					1							5
12304666191	397591890	1/7/21 8:01	1/7/21 8:07						1	29	2		5		10	2	15	1		41	3		1		2	1	2							5	1	1	1							3					4
12304665871	397591836	1/7/21 8:01	1/7/21 8:07						1	23	2		4		21	2	10	1		41	4		1		3	1								6	1	2	1					1							2
12304660294	397591836	1/7/21 7:59	1/7/21 8:04						1	48	1		5		10	2	44	1		36	3		1		3	1						7		3	1	2		2					2						5
12304656234	397591890	1/7/21 7:56	1/7/21 8:02						1	44	1		5		10	2	40	2		25	4		1		1	1			4					2	1	1		2					2	3					1
12304652195	397591890	1/7/21 7:47	1/7/21 8:01						1	15	1		5		10	2	8	1		41	3		1		3	1	2							6	3	4		2	3	4			2	3	4	5			7
12304651768	397591836	1/7/21 7:55	1/7/21 8:00						1	33	1		5		23	2	21	2		21	4		1		2	1	2				6	7		2	1	2		2					2	3	4				3
12304650580	397591890	1/7/21 7:51	1/7/21 8:00						1	34	2		5		14	1	26	1		36	3		1		1	1	2							3	1	2	1							3					6
12304645240	397591890	1/7/21 7:50	1/7/21 7:58						2	31	2		5		10	2	26	1		21	4		1		1			3						2	4	2		2			Organizational tracts developed by company ( leadership tracts, etc.)		2						3
12304637989	397591836	1/7/21 7:48	1/7/21 7:54						1	32	2		5		23	1	23	1		26	2		1		2	1	2							1	1	1		2					2	3					5
12304637284	397591890	1/7/21 7:49	1/7/21 7:54						1	24	1		5		41	2	12	2		23	1		1		3	1								5	1	1	1					1							1
12304632219	397591890	1/7/21 7:48	1/7/21 7:51						1	41	2		5		33	1	35	1		41	6		1		1	1								3	1	2	1					1							3
12304631872	397591836	1/7/21 7:47	1/7/21 7:51						1	26	1		5		10	2	22	1		37	6		1		3	1	2							4	1	3		2					2	3					5
12304564364	397591590	1/7/21 7:13	1/7/21 7:18						1	8	1		5		36	2	3	1		41	3		3		3	1							Resident	6	2	2			3							5			6
12304537476	397591773	1/7/21 6:42	1/7/21 7:05						1	42	1		5		23	1	23	2		33	1		1		2	1	2							1	1	2		2					2	3					5
12304535555	397591661	1/7/21 6:56	1/7/21 7:04						1	16	1		5		34	1	9	1		41	4		1		3	1								3	2	2		2					2						5
12304355510	397591773	1/7/21 5:14	1/7/21 5:19						1	37	1		5		23	2	26	2		33	6		1		1	1		3						2	1	1		2					2						2
12304312602	397591773	1/7/21 4:45	1/7/21 4:50						1	13	1		5		23	2	5	1		41	4		1		3	1								4	2	2		2					2						2
12304066903	397591773	1/7/21 1:12	1/7/21 1:19						1	24	1		5		38	2	10	1		41	3		3		3	1								5	1	1		2					2	3					2
12303933159	397590765	1/6/21 22:54	1/6/21 23:01						1	33	1		5		44	2	30	1		35	3		1		2	1								4	2	3		2					2	3					6
12303927745	397591487	1/6/21 22:47	1/6/21 22:56						1	22	1		5		36	1	16	1		31	0	Long term acute care hospital	1		2	1								2	1	1	1					1							3
12303883508	397591773	1/6/21 22:10	1/6/21 22:16						1	25	1		5		23	1	17	1		37	3		1		2	1								2	1	2		2					2						6
12303871383	397591661	1/6/21 22:02	1/6/21 22:06						1	21	2		5		34	1	12	1		26	5		1		3	1	2	3						2	2	3		2					2	3					3
12303870976	397591590	1/6/21 21:52	1/6/21 22:06						1	33	1		5		34	1	28	2		11	4		1		1	1								2	1	1		2					2						1
12303851986	397590765	1/6/21 21:44	1/6/21 21:50						1	14	1		4		44	2	5	1		31	2		1		3	1	2							3	1	1		2					2	3					4
12303827838	397591773	1/6/21 21:27	1/6/21 21:31						1	27	1		1		50	1	21	1		26	5		3		2	1		3						3	1	1		2				1							3
12303806846	397590765	1/6/21 21:10	1/6/21 21:16						2	21	1		4		44	1	14	0	Stay at home mom	41	3		0	Not practicing currently	2	1	2							3	1	1			3					3					3
12303800189	397591661	1/6/21 21:04	1/6/21 21:11						1	11	2		5		28	1	3	1		33	4		1		3	1					6			1	1	1		2							4				6
12303764038	397591773	1/6/21 20:38	1/6/21 20:45						1	10	1		5		23	1	3	1		41	4		1		3	1								2	1	2		2				1							3
12303758430	397591773	1/6/21 20:36	1/6/21 20:41						1	29	1		5		23	1	21	1		31	3		1		3	1	2	3						3	1	2		2					2	3	4				1
12303754665	397591415	1/6/21 20:22	1/6/21 20:38						1	41	2		5		44	2	25	1		6	1		1		2	1		3						3	1	1		2					2						3
12303754514	397591487	1/6/21 20:33	1/6/21 20:38						2	55	1		5		38	2	41	0	retired	1	0	Retired but previously Sib-acute rehab	0	Retired	2								retired	1	1	1		2				1							3
12303748008	397591773	1/6/21 20:28	1/6/21 20:34						1	28	1		5		23	2	21	1		33	2		1		2	1								2	1	1		2						3					4
12303739078	397591773	1/6/21 20:23	1/6/21 20:28						2	45	1		5		23	2	36	0	Retired	1	0	Retired	0	Retired	2								Retired	1	1	1	1					1							3
12303736107	397591773	1/6/21 20:21	1/6/21 20:26						1	35	1		5		23	2	15	1		41	3		1		3	1	2						Teaching assistant PT program	4	1	2	1							3	4				6
12303705299	397591661	1/6/21 19:56	1/6/21 20:06						1	37	1		5		34	2	31	1		41	6		1		2	1								5	1	2		2					2						3
12303702409	397591590	1/6/21 19:59	1/6/21 20:04						1	29	1		5		36	1	25	1		25	5		3		3	1	2	3						6	1	4				4			2	3					3
12303696149	397591661	1/6/21 19:52	1/6/21 20:00						1	47	2		5		34	2	24	1		41	3		1		2	1	2							3	4	2		2						3					5
12303663251	397591661	1/6/21 19:35	1/6/21 19:40						1	46	1		5		48	2	43	1		41	3		1		3	1	2			5				6	3	4		2					2	3		5			3
12303627944	397591661	1/6/21 19:16	1/6/21 19:22						1	25	1		2		34	2	23	1		36	6		1		3	1								2	1	2	1					1							7
12303624122	397591661	1/6/21 19:12	1/6/21 19:20						2	43	1		5		34	2	40	0	Just retired January 1, 2020	41	4		3		1	1								4	2	2		2					2						6
12303620166	397591487	1/6/21 19:15	1/6/21 19:18						1	26	1		5		38	2	15	2		21	4		3		3	1								5	2	2		2						3					3
12303586346	397591487	1/6/21 18:55	1/6/21 19:02						1	36	2		5		38	2	16	1		41	6		1		2	1		3						3	1	1		2					2						3
12303551325	397591773	1/6/21 18:37	1/6/21 18:44						2	23	1		5		23	2	11	0	Not working	1	5		0	Na	2								Na	1	1	1	1					1							5
12303528646	397591773	1/6/21 18:29	1/6/21 18:33						1	30	1		5		23	1	23	1		31	6		1		2	1	2							3	1	2	1							3					5
12303526026	397591487	1/6/21 18:26	1/6/21 18:32						1	28	2		5		38	1	18	1		41	3		1		2	1		3						5	1	1		2				1							3
12303519338	397591487	1/6/21 18:22	1/6/21 18:29						1	42	1		5		38	2	35	2		33	6		1		3	1	2							6	2	2	1						2	3					4
12303510487	397591773	1/6/21 18:09	1/6/21 18:24						1	41	1		5		23	2	27	2		29	3		1		1	1	2							5	1	2		2			Certification from University		2	3					4
12303376859	397591661	1/6/21 17:17	1/6/21 17:24						2	56	2		5		44	2	51	3		6	4		3		2	1			4				Sports Team Advisor	4	1	2		2					2						1
12303293505	397591590	1/6/21 16:39	1/6/21 16:45						1	20	1		5		36	2	13	3		17	2		1		2	1								2	1	1		2					2						3
12303259520	397591773	1/6/21 16:24	1/6/21 16:30						1	21	2		6		23	1	12	1		9	5		1		3	1								3	1	1	1					1							2
12303258320	397591415	1/6/21 16:25	1/6/21 16:29						1	16	1		5		44	1	10	2		21	5		1		3	1								3	1	1		2					2						3
12303227618	397591661	1/6/21 16:11	1/6/21 16:15						1	30	1		5		51	1	20	1		41	0	IP/OP	1		2	1		3						2	1	1		2					2						3
12303220333	397591415	1/6/21 16:07	1/6/21 16:12						1	26	1		5		44	1	19	1		41	4		3		2	1								3	1	1	1					1							3
12303196051	397591661	1/6/21 15:57	1/6/21 16:02						1	21	1		5		34	2	15	1		31	4		3		3	1	2	3						5	1	2		2					2	3					6
12303103786	397591590	1/6/21 15:16	1/6/21 15:20						1	27	1		5		36	2	22	3		21	1		1		2	1								2	1	1		2					2						3
12303098932	397591661	1/6/21 15:12	1/6/21 15:18						1	10	1		5		34	1	3	1		36	5		1		3	1	2				6			1	1	1		2					2	3	4				3
12302896723	397591415	1/6/21 13:50	1/6/21 13:53						1	17	1		2		14	2	12	1		46	3		1		2	1	2							3	1	2	1							3					4
12302854606	397591590	1/6/21 13:23	1/6/21 13:37						1	55	1		3		34	2	48	1		36	7		0	In-person school setting	1	1	2							3	1	1	1						2	3					3
12302838634	397591661	1/6/21 13:27	1/6/21 13:30						1	30	1		5		41	2	23	2		21	5		1		2	1								2	1	1	1					1							3
12302779396	397591661	1/6/21 13:01	1/6/21 13:08						1	25	3		6		34	2	16	1		41	2		1		2	1	2	3						4	1	1		2	3					3					2
12302759487	397591836	1/6/21 12:55	1/6/21 13:00						1	33	1		5		10	1	27	1		51	6		1		2	1		3						2	1	2		2						3					2
12302720985	397591661	1/6/21 12:39	1/6/21 12:45						1	11	1		5		34	2	4	1		41	4		3		3	1	2							6	2	1		2					2	3	4				3
12302566700	397591773	1/6/21 11:43	1/13/21 8:32						1	41	1		5		23	1	30	3		17	1		1		2	1	2				6			3	1	3		2					2	3	4				2
12302548028	397591773	1/6/21 11:39	1/6/21 11:44						1	10	1		5		23	1	4	1		34	7		3		3	1								5	1	3		2				1							3
12302536415	397591415	1/6/21 11:32	1/6/21 11:40						1	14	1		5		44	1	6	1		41	3		1		3	1	2							2	1	1		2					2	3					3
12302495029	397591661	1/6/21 11:21	1/6/21 11:25						1	25	1		5		28	2	18	2		11	2		1		3	1	2	3			6	7		4	2	3		2					2	3	4				7
12302489581	397591773	1/6/21 11:19	1/6/21 11:24						1	12	1		5		28	2	4	2		41	4		1		3	1								5	1	1		2				1							3
12302427116	397591661	1/6/21 10:54	1/6/21 11:02						1	35	2		4		34	1	29	1		41	4		1		3	1	2	3	4					4	2	2	1							3					4
12302419962	397591661	1/6/21 10:52	1/6/21 10:59						2	31	1		5		34	2	27	0	Decided to maintain my licensure but leave the field 2 years ago.	41	4		0	See previous	1	1	2							3	1	2		2					2	3					6
12302401592	397591773	1/6/21 10:47	1/6/21 10:53						1	19	2		5		23	2	11	1		41	4		1		3	1		3						3	2	1		2					2						3
12302388413	397591661	1/6/21 10:38	1/6/21 10:48						1	26	2		3		34	2	20	2		21	4		2		2	1	2							3	1	2		2					2	3					3
12302384815	397591661	1/6/21 10:40	1/6/21 10:46						1	34	2		5		28	2	25	1		51	4		1		3	1	2	3					guest lecturer	2	1	2		2					2	3	4				3
12302382013	397591661	1/6/21 10:40	1/6/21 10:45						2	45	1		5		34	2	39	0	Retired 2019	31	2		1		1	1								2	1	1		2					2						3
12302364704	397591773	1/6/21 10:33	1/6/21 10:39						1	31	2		5		23	1	21	1		51	4		1		2	1	2	3	4					3	2	4		2						3	4				3
12302352399	397591773	1/6/21 10:16	1/6/21 10:34						1	33	1		5		23	1	22	0	Varies between part time and full-time depending on caseload fluctuations	26	0	Contracted and billed as outpatient therapist and working in the homes and community based on patient need.	0	Mainly in-person, only recently started telehealth for about 6 visits.	2	1								4	1	1		2					2						7
12302346434	397591661	1/6/21 10:22	1/6/21 10:32						2	43	1		5		47	2	31	0	2 month retired. Thinking on call	49	6		1		1	1	2							6	1	2		2					2	3					4
12302311560	397591773	1/6/21 10:14	1/6/21 10:19						1	44	1		5		23	2	36	2		25	3		1		2	1								3	1	2		2	3					3					5
12302304487	397591590	1/6/21 10:13	1/6/21 10:17						1	23	1		5		36	2	7	1		34	3		1		3	1								3	1	1	1					1							4
12302287765	397591773	1/6/21 9:46	1/6/21 10:11						1	26	2		5		28	2	12	1		36	4		1		3	1	2	3		5	6			3	5	3			3				2	3		5			7
12302271902	397591661	1/6/21 10:00	1/6/21 10:05						2	21	2		5		28	1	14	3		3	5		1		3	1	2	3						2	1	1		2					2	3					5
12302260039	397591773	1/6/21 9:56	1/6/21 10:01						1	38	1		5		23	1	31	1		37	3		1		1	1	2							2	1	1	1					1							1
12302256127	397591661	1/6/21 8:48	1/6/21 9:59						1	34	2		5		34	2	18	1		41	4		3		2	1								3	2	1	1					1							3
12302254896	397591773	1/6/21 9:40	1/6/21 9:59						1	29	1		5		23	2	23	1		51	6		1		2	1	2						team lead	6	1	1		2			graduate certificate program, tDPT program		2	3					7
12302254810	397591661	1/6/21 9:55	1/6/21 9:59						1	33	1		5		34	2	26	3		26	5		1		2	1								4	1	1		2					2						6
12302223015	397591773	1/6/21 9:43	1/6/21 9:47						2	16	1		2		21	2	10	1		38	4		1		2	1	2	3						1	3	2					Comt		2	3					6
12302217983	397591773	1/6/21 9:40	1/6/21 9:46						2	12	1		5		23	2	8	0	No longer working, retired	2	5		0	Retired	1	1							Physical Therapist Assistant	1	3	1		2				1							2
12302211676	397591661	1/6/21 9:33	1/6/21 9:43						1	34	1		5		34	2	20	0	Owner of concierge practice and prn employee	35	0	Urgent care workers comp cases and concierge services, wherever the client is	1		2	1	2		4					5	1	1		2					2	3				Instructor during CE courses	3
12302157338	397591415	1/6/21 9:14	1/6/21 9:23						1	27	1		5		44	2	21	2		21	3		1		3	1								3	2	3			3			1							5
12302137420	397591773	1/6/21 9:08	1/6/21 9:15						1	23	1		5		23	2	14	2		31	3		1		3	1	2							4	1	1		2					2	3					6
12302127435	397591487	1/6/21 9:05	1/6/21 9:12						1	29	1		5		23	1	15	1		41	6		1		2	1		3						2	1	1		2					2						1
12302103935	397591661	1/6/21 8:55	1/6/21 9:03						1	34	2		5		11	1	26	2		34	4		1		1	1								5	2	1	1					1							4
12302089702	397591661	1/6/21 8:50	1/6/21 8:59						1	30	1		5		34	2	21	2		29	2		1		2	1								3	1	1		2				1							5
12302086933	397591661	1/6/21 8:54	1/6/21 8:58						1	28	1		5		47	2	16	1		40	3		3		3	1								3	2	1	1						2						6
12302067646	397591487	1/6/21 8:43	1/6/21 8:51						1	43	1		5		38	2	36	1		41	3		1		1	1	2							4	2	1			3			1							1
12302062604	397591773	1/6/21 8:44	1/6/21 8:49						1	43	1		5		23	2	39	1		35	4		1		1	1	2	3						5	1	3		2					2	3					5
12302058806	397591661	1/6/21 8:42	1/6/21 8:48						2	30	1		5		28	2	23	3		26	6		1		2	1								2	1	1	1					1							5
12302058315	397591661	1/6/21 8:38	1/6/21 8:47						1	20	2		5		34	2	4	1		41	3		1		3	1	2			5	6			4	3	4		2	3				2	3	4				5
12302052862	397591773	1/6/21 8:37	1/6/21 8:45						1	33	1		5		23	1	28	2		25	6		1		2	1								1	1	1	1					1							6
12302036650	397591773	1/6/21 8:34	1/6/21 8:38						1	28	2		5		23	1	20	1		31	6		1		2	1			4					1	1	1		2				1							3
12302036573	397591661	1/6/21 8:35	1/6/21 8:38						1	20	1		5		34	2	13	1		41	7		3		3	1								3	1	1		2					2						5
12302031223	397591661	1/6/21 8:31	1/6/21 8:36						1	47	1		5		34	2	34	1		5	4		2		4	1				5	6	7		4	2	3		2					2	3	4	5		KL2 mentor	5
12302025286	397591590	1/6/21 7:54	1/6/21 8:34						1	24	1		5		15	1	18	1		33	3		1		2	1	2							5	1	1		2					2						2
12302009779	397591661	1/6/21 8:24	1/6/21 8:27						1	23	1		3		34	2	14	1		41	6		1		3	1	2	3						4	1	1	1					1							3
12302006720	397591773	1/6/21 8:21	1/6/21 8:26						1	26	1		5		23	1	19	3		25	3		3		3	1	2	3						6	1	2	1						2	3					1
12302006589	397591661	1/6/21 8:22	1/6/21 8:26						1	36	1		5		34	2	26	1		41	1		1		3	1	2							5	1	2		2					2	3					3
12302006179	397591773	1/6/21 8:21	1/6/21 8:26						1	14	1		5		23	2	5	1		41	4		3		1	1								4	1	1	1					1							1
12301996169	397591590	1/6/21 8:18	1/6/21 8:21						1	32	1		5		33	2	27	1		46	4		1		2	1	2							2	1	1	1							3					3
12301988033	397591661	1/6/21 8:11	1/6/21 8:17						1	28	3		0	Prefer not to answer	28	1	20	1		44	4		1		2	1	2	3						2	1	1		2					2	3					3
12301986482	397591661	1/6/21 8:13	1/6/21 8:17						1	11	1		5		34	2	4	0	part-time, and opening own practice	41	3		1		3	1			4					6	2	5		2					2		4				5
12301984765	397591661	1/6/21 8:11	1/6/21 8:16						1	42	1		5		34	1	26	1		31	5		1		2	1	2							3	1	1		2					2						4
12301984085	397591661	1/6/21 8:11	1/6/21 8:16						2	22	1		5		34	2	16	1		40	4		1		2	1	2	3						2	1	1		2					2						6
12301983295	397591661	1/6/21 8:09	1/6/21 8:15						1	10	1		5		34	2	2	1		37	3		1		3	1								5	2	4		2	3			1							5
12301977687	397591773	1/6/21 8:05	1/6/21 8:13						1	28	1		5		23	2	22	2		25	3		3		2	1	2							2	1	1		2			Certified Mechanical Diagnosis and Therapy from McKenzie Institute			3					3
12301967239	397591661	1/6/21 8:05	1/6/21 8:08						1	11	2		5		34	2	3	1		41	5		3		3	1		3						2	1	1		2					2	3					4
12301964115	397591661	1/6/21 8:02	1/6/21 8:07						1	28	1		5		34	1	22	1		41	4		1		2	1	2	3						3	1	1		2					2						4
12301956996	397591661	1/6/21 8:00	1/6/21 8:04						1	32	1		5		34	2	28	1		51	6		1		1	1								2	1	1	1						2						6
12301955357	397591661	1/6/21 8:00	1/6/21 8:03						1	10	1		5		28	2	3	1		41	3		1		3	1								1	1	2		2					2	3					6
12301953564	397591661	1/6/21 7:57	1/6/21 8:02						1	30	1		5		34	2	21	1		41	1		1		2	1	2						CCCE	2	2	1		2					2	3					7
12301942991	397591661	1/6/21 7:52	1/6/21 8:00						1	41	1		5		34	2	35	2		21	3		1		1	1								4	1	2		2						3				Provide inservice about current trends in PT	2
12301939403	397591661	1/6/21 7:49	1/6/21 7:56						1	42	1		5		34	2	29	1		51	1		1		1	1								3	1	2	1						2						5
12301937889	397591661	1/6/21 7:52	1/6/21 7:55						1	22	2		5		28	2	14	1		41	4		1		3	1		3						3	1	1	1					1							3
12301936446	397591661	1/6/21 7:49	1/6/21 7:54						2	34	1		5		34	1	30	3		16	4		0	Not treating since pandemic onset	1	1								3	1	1		2				1							2
12301934302	397591661	1/6/21 7:48	1/6/21 7:53						1	34	1		5		34	1	22	1		41	4		1		2	1	2							2	1	1		2						3					3
12301932326	397591773	1/6/21 7:44	1/6/21 7:52						1	9	1		5		23	1	3	1		41	4		1		3	1								1	1	2		2					2						6
12301926250	397591661	1/6/21 7:41	1/6/21 7:50						2	55	1		5		34	1	51	3		21	1		1		1	1	2	3						5	1	1		2					2	3					3
12301921265	397591661	1/6/21 7:43	1/6/21 7:47						1	32	1		5		34	2	21	2		11	4		1		2				4					3	1	1	1					1							1
12301920961	397591661	1/6/21 7:41	1/6/21 7:47						1	45	1		5		34	2	41	1		36	4		1		4	1		3	4	5	6	7		5	2	6				4			2				6		3
12301920508	397591661	1/6/21 7:42	1/6/21 7:47						1	19	1		5		34	2	14	1		41	2		1		3	1	2							3	1	1		2				1							3
12301915041	397591661	1/6/21 7:37	1/6/21 7:44						1	19	2		5		34	2	10	1		41	4		1		3	1	2							6	3	4		2					2	3					6
12301914147	397591661	1/6/21 7:40	1/6/21 7:44						1	46	1		5		34	2	41	1		6	5		1		2	1					6	7		4	2	2		2					2		4				5
12301913310	397591773	1/6/21 7:36	1/6/21 7:43						2	31	1		5		23	2	22	1		41	5		1		1	1								2	2	1	1						2						1
12301911828	397591773	1/6/21 7:36	1/6/21 7:42						1	29	2		5		23	2	21	1		43	4		1		2	1	2	3		5				3	2	2				4			2	3					2
12301911558	397591661	1/6/21 7:38	1/6/21 7:42						1	20	1		5		34	2	13	2		26	4		3		3	1	2							3	1	1		2					2						3
12301910567	397591661	1/6/21 7:38	1/6/21 7:42						1	23	2		5		34	2	15	1		41	3		3		2	1	2	3						2	1	1	1						2	3					4
12301907013	397591661	1/6/21 7:34	1/6/21 7:40						1	40	2		5		34	2	37	1		31	6		1		1	1	2	3						4	1	1			3			1							4
12301902087	397591661	1/6/21 7:34	1/6/21 7:38						1	23	1		5		34	2	17	1		41	6		1		2	1								4	1	1	1					1							6
12301898288	397591661	1/6/21 7:31	1/6/21 7:36						1	11	1		5		34	2	5	1		41	4		1		3	1								2	1	1		2					2						5
12301368739	397591487	1/6/21 1:34	1/6/21 1:40						1	12	1		3		11	2	6	1		41	4		3		3	1	2	3						6	3	2		2	3				2	3					6
12301251885	397591487	1/5/21 23:34	1/5/21 23:40						1	47	1		5		38	2	43	1		41	4		3		1			3	4					2	2	1		2					2						6
12301247954	397591415	1/5/21 23:30	1/5/21 23:36						1	33	2		5		44	2	25	2		43	6		1		2	1		3						4	1	3		2					2						3
12301231229	397591590	1/5/21 23:13	1/5/21 23:21						1	50	1		5		36	2	46	1		7	6		1		1		2	3	4					2	1	2		2					2	3					3
12301225124	397590765	1/5/21 23:09	1/5/21 23:16						1	54	1		5		44	1	48	2		31	7		1		1			3	4					4	1	2		2					2						3
12301114395	397591487	1/5/21 21:41	1/5/21 21:47						1	40	1		5		38	2	33	2		28	1		1		2	1								4	1	1		2					2						2
12301095275	397591487	1/5/21 21:26	1/5/21 21:33						1	21	2		5		38	2	6	1		46	1		1		3	1	2							5	1	3		2					2	3					5
12301077906	397591487	1/5/21 21:09	1/5/21 21:21						1	20	1		5		28	2	13	1		5	2		2		3	1		3		5	6	7		3	3	4		2	3				2		4	5			5
12301053007	397591590	1/5/21 20:59	1/5/21 21:04						1	36	1		5		36	2	31	2		33	1		1		1	1								2	1	1		2					2	3					4
12301002194	397591415	1/4/21 20:21	1/5/21 20:32						1	33	1		4		44	2	23	1		21	3		1		3	1	2	3						2	2	3		2						3	4				3
12300983478	397591590	1/5/21 20:15	1/5/21 20:21						1	39	1		5		36	2	32	1		31	4		1		1	1		3						3	1	1		2					2						3
12300958136	397591415	1/5/21 19:54	1/5/21 20:07						1	31	2		3		9	2	26	1		40	3		1		1	1	2							4	2	2		2					2	3					3
12300948788	397591487	1/5/21 20:00	1/5/21 20:02						1	32	2		5		40	1	27	1		61	4		1		1	1			4					3	1	2		2				1							7
12300946293	397591415	1/5/21 19:55	1/5/21 20:01						1	20	2		2		44	1	11	1		41	6		1		1	1								3	1	1	1					1							1
12300923850	397591590	1/5/21 19:42	1/5/21 19:49						1	40	1		5		36	2	35	1		37	3		1		1	1								2	1	1	1					1							5
12300898326	397591590	1/5/21 19:31	1/5/21 19:36						1	24	1		5		36	2	19	2		27	3		1		3	1								3	1	1		2					2		4				3
12300870515	397591487	1/5/21 19:13	1/5/21 19:22						1	31	2		5		36	2	27	1		46	3		1		1	1	2	3						2	1	2	1						2	3					6
12300837216	397591590	1/5/21 19:04	1/5/21 19:08						1	49	1		5		36	2	44	0	self-employed part time	5	4		1		2	1	2		4					3	1	2	1								4				3
12300726085	397591590	1/5/21 18:17	1/5/21 18:23						1	30	1		5		36	1	22	1		33	4		1		1	1	2							2	1	1		2					2						3
12300642993	397591590	1/5/21 17:43	1/5/21 17:50						1	48	2		5		36	2	29	1		29	5		3		1	1		3						4	1	1		2					2						3
12300563226	397591590	1/5/21 17:14	1/5/21 17:20						1	16	2		5		36	2	3	1		46	3		1		3	1								2	1	1	1					1							4
12300532222	397591487	1/5/21 16:59	1/5/21 17:07						1	14	2		5		38	2	4	1		39	3		1		3	1	2							6	1	2		2					2	3					4
12300468545	397591487	1/5/21 16:35	1/5/21 16:40						1	28	1		5		44	2	20	2		21	3		1		2	1	2	3						3	1	2		2					2	3					6
12300462771	397591415	1/5/21 16:32	1/5/21 16:38						1	38	1		5		44	2	34	1		33	4		1		2	1	2							3	1	3		2					2	3					3
12300454493	397591487	1/5/21 16:28	1/5/21 16:34						1	33	1		5		50	2	26	1		41	4		1		3	1								5	1	4		2					2						5
12300420342	397591487	1/5/21 16:13	1/5/21 16:20						1	40	1		5		44	2	36	2		21	7		3		1	1								5	1	1		2					2						1
12300349933	397591487	1/5/21 15:45	1/5/21 15:51						1	17	0	Fluid	0	American	36	1	11	1		51	3		3		2	1	2							2	1	1	1					1							7
12300276115	397591415	1/5/21 15:17	1/5/21 15:22						1	26	1		5		44	2	18	2		11	2		1		3	1			4					2	1	1	1					1							1
12300262616	397591487	1/5/21 15:09	1/5/21 15:16						1	29	1		5		50	2	22	0	PRN/pool	11	1		1		3	1								3	1	1		2					2						5
12300236086	397591487	1/5/21 14:58	1/5/21 15:06						1	23	2		5		36	1	16	1		39	3		1		3	1	2							2	1	1		2					2	3					4
12300204084	397591487	1/5/21 14:47	1/5/21 14:56						1	25	2		5		20	2	16	1		36	6		3		2	1	2							3	1	2		2					2	3					2
12300187483	397591590	1/5/21 14:42	1/5/21 14:50						1	23	2		5		36	2	18	1		21	3		3		3	1		3		5	6	7		4	2	3		2					2		4	5			4
12300176030	397591487	1/5/21 14:41	1/5/21 14:46						1	48	1		5		41	1	41	1		31	6		1		1	1								2	1	1	1					1							3
12300069692	397591487	1/5/21 14:00	1/5/21 14:04						1	19	2		5		36	2	8	1		46	4		1		3	1	2	3			6			5	1	1		2					2	3	4				1
12300032899	397591415	1/5/21 13:42	1/5/21 13:51						1	21	2		4		44	2	13	3		36	1		1		3	1								5	1	1		2					2	3					2
12299979078	397591590	1/5/21 13:26	1/5/21 13:31						1	19	1		5		36	2	11	0	Prn with full time hours	31	3		1		3	1								4	1	1		2					2						2
12299957762	397591415	1/5/21 13:01	1/5/21 13:23						1	47	2		0	American citizen of European decent- second generation	44	2	22	0	unemployed	45	4		1		2	1		3						3	1	1		2						3					5
12299898129	397591487	1/5/21 12:53	1/5/21 13:01						1	51	1		5		38	1	48	2		21	4		1		1	1			4					3	1	1		2					2						2
12299889578	397591590	1/5/21 12:31	1/5/21 12:58						1	31	1		5		36	2	16	2		29	3		1		2	1	2							2	1	1		2					2	3					4
12299871090	397591590	1/5/21 12:41	1/5/21 12:51						2	22	1		5		5	1	10	0	Not practicing currently	11	5		1		2		2	3						2	1	2		2					2	3					1
12299835196	397591487	1/5/21 12:33	1/5/21 12:38						1	24	2		5		38	2	14	1		36	4		3		3	1	2				6			3	3	3		2					2	3	4				5
12299833930	397591487	1/5/21 12:31	1/5/21 12:37						1	39	1		5		38	2	33	2		28	4		1		1	1	2							3	1	1	1							3					2
12299817218	397591590	1/5/21 12:26	1/5/21 12:31						1	22	1		5		36	2	14	1		26	7		3		2	1								2	1	1		2					2						2
12299805584	397591487	1/5/21 12:22	1/5/21 12:27						1	25	1		5		36	2	20	2		21	4		1		1	1								2	1	1		2					2						7
12299804082	397591487	1/5/21 12:18	1/5/21 12:26						1	25	1		6		26	2	19	3		31	5		1		2	1								3	1	1		2					2						3
12299790915	397591487	1/5/21 12:16	1/5/21 12:21						2	36	2		5		38	2	27	1		1	5		3		4			3	4					5	1	3		2										Professional coaching	3
12299769055	397591487	1/5/21 12:09	1/5/21 12:13						1	31	1		5		38	1	24	1		31	3		1		2	1	2							3	1	1		2					2	3					2
12299742254	397591590	1/5/21 12:00	1/5/21 12:04						1	13	1		5		36	2	8	3		33	5		3		4	1								2	2	3		2	3				2						3
12299738147	397591487	1/5/21 11:55	1/5/21 12:03						1	44	1		5		44	1	38	1		31	4		1		3	1		3	4					2	2	3		2					2						1
12299723971	397591487	1/5/21 11:51	1/5/21 11:58						1	23	2		5		7	1	17	1		41	4		1		2	1	2	3						6	1	1	1						2	3					4
12299702611	397591487	1/5/21 11:46	1/5/21 11:50						2	49	1		5		36	2	25	0	Retired 5/20; was part time	26	6		1		1	1								3	1	1		2					2						5
12299696450	397591487	1/5/21 11:43	1/5/21 11:48						1	21	1		5		36	2	13	2		21	3		1		3	1	2	3		5				2	2	2		2					2						3
12299676254	397591487	1/5/21 11:36	1/5/21 11:41						1	23	1		5		36	1	17	1		31	6		3		2	1								2	1	1	1	2				1							3
12299624054	397590765	1/5/21 11:15	1/5/21 11:22						1	39	1		2		44	2	31	2		21	5		1		1			3						3	1	1		2					2						3
12299613853	397591487	1/5/21 11:11	1/5/21 11:19						1	43	3		0	Not of your concern	38	2	36	1		35	1		3		3	1			4					4	1	4		2					2						5
12299599794	397591590	1/5/21 11:09	1/5/21 11:14						1	24	1		5		36	2	16	2		21	3		1		3	1	2							2	1	1	1						2	3					3
12299594387	397591487	1/5/21 11:05	1/5/21 11:12						1	16	1		5		38	2	4	1		36	4		3		3	1								1	1	1		2					2						2
12299590862	397591590	1/5/21 11:06	1/5/21 11:11						1	26	1		5		36	2	17	1		41	6		1		2	1								2	1	1	1						2						5
12299577801	397591590	1/5/21 11:02	1/5/21 11:06						2	43	1		5		36	2	39	1		6	3		3		3			3		5	6			4	2	2		2								5			3
12299550763	397591590	1/5/21 10:49	1/5/21 10:57						2	34	1		5		36	2	7	0	Not working	1	0	I haven’t worked the past 3 years. When I was working I worked in a SNF	0	N/A	2								N/A	2	1	1	1					1							3
12299535796	397591590	1/5/21 10:47	1/5/21 10:52						1	32	1		5		36	1	22	2		31	2		1		2	1	2	3						2	1	1		2					2	3					2
12299498984	397591590	1/5/21 10:35	1/5/21 10:39						1	29	2		5		36	2	24	1		41	3		1		1	1	2					7		4	1	2	1	2					2	3					3
12299494742	397591487	1/5/21 10:32	1/5/21 10:37						1	21	1		5		29	2	16	1		44	6		1		3	1								4	1	1		2					2						5
12299492393	397590765	1/5/21 9:44	1/5/21 10:37						1	51	1		5		44	2	47	1		26	4		1		1	1		3	4					3	1	4		2					2	3	4				5
12299489696	397591487	1/5/21 10:32	1/5/21 10:36						1	25	1		5		40	2	18	2		23	3		1		2	1								2	2	1		2					2	3					3
12299486080	397591487	1/5/21 10:28	1/5/21 10:35						2	28	1		5		38	2	8	0	Not currently employed	1	0	Not employed since 2014	0	Not employed	3								Faculty- part-time	1	1	1		2					2						5
12299447301	397591487	1/5/21 10:16	1/5/21 10:21						1	28	1		5		38	2	14	1		31	3		3		3	1								6	2	2		2					2						3
12299439289	397591590	1/5/21 10:14	1/5/21 10:19						1	29	1		5		36	2	21	2		41	5		1		3	1	2							4	1	1		2					2	3					6
12299435151	397591487	1/5/21 10:13	1/5/21 10:17						1	40	2		4		36	1	25	1		8	3		3		2	1								3	1	1	1					1							2
12299404340	397591590	1/5/21 10:04	1/5/21 10:07						1	24	1		5		41	1	20	3		16	5		1		1	1								2	1	2	1					1							3
12299388965	397591415	1/5/21 9:57	1/5/21 10:02						1	23	1		5		44	2	16	2		17	1		1		3	1		3						2	1	1		2					2	3					4
12299363619	397591487	1/5/21 9:46	1/5/21 9:54						1	24	1		5		36	2	18	1		26	7		1		2	1								3	1	1		2					2						3
12299354027	397591487	1/5/21 9:44	1/5/21 9:51						1	28	2		5		38	2	14	1		37	4		1		3	1	2	3						3	3	2			3				2	3					4
12299350438	397591590	1/5/21 9:45	1/5/21 9:50						1	45	2		5		36	2	41	1		9	3		1		3	1					6			6	2	3		2					2		4				3
12299347212	397591487	1/5/21 9:45	1/5/21 9:49						1	26	1		5		38	2	10	2		41	4		1		3	1								2	2	1			3				2						6
12299322072	397591487	1/5/21 9:35	1/5/21 9:40						1	30	1		5		48	1	24	1		31	6		1		2	1								2	1	1		2	3			1							6
12299318007	397591590	1/5/21 9:32	1/5/21 9:39						1	30	2		4		36	2	21	1		37	3		1		1	1	2	3						3	1	1	1							3					5
12299310396	397591487	1/5/21 9:29	1/5/21 9:36						1	47	1		5		36	2	26	2		25	0	outpatient pelvic dysfunction 1 d/week and assisted living 2 d / week	1		1	1								3	1	1		2					2						5
12299304552	397591487	1/5/21 9:29	1/5/21 9:34						1	22	1		5		36	2	16	1		41	3		3		3	1	2							3	1	1		2	3				2	3		5			5
12299282629	397591590	1/5/21 9:22	1/5/21 9:27						2	46	1		5		36	2	42	3		3	4		1		4	1					6	7		6	1	5	1					1							5
12299278359	397591590	1/5/21 9:17	1/5/21 9:25						1	30	1		5		36	2	23	2		21	4		1		1	1	2							2	1	1	1					1							1
12299258872	397591487	1/5/21 9:10	1/5/21 9:19						1	17	1		5		36	2	10	3		21	6		1		3	1			4					3	1	1		2				1							3
12299239314	397591487	1/5/21 9:06	1/5/21 9:13						1	53	1		5		38	2	48	2		21	6		3		1	1	2							2	4	1		2					2	3					7
12299219384	397590765	1/5/21 9:00	1/5/21 9:05						1	45	1		5		49	2	39	1		41	4		1		1	1	2							2	1	2		2					2	3	4				3
12299207440	397591590	1/5/21 8:52	1/5/21 9:02						1	41	1		5		36	2	18	2		31	3		1		2	1								3	1	1		2			certification from private group		2					present continuing education inservices	2
12299181854	397591590	1/5/21 8:47	1/5/21 8:52						1	27	1		0	N/a	36	2	19	2		21	3		0	Concierge in home and clinic	3	1			4					3	1	1		2					2	3					5
12299177096	397591415	1/5/21 8:41	1/5/21 8:50						1	13	1		5		44	2	6	1		31	2		1		3	1	2							6	2	2		2					2	3					5
12299169218	397591487	1/5/21 8:42	1/5/21 8:47						1	26	1		5		46	2	9	1		33	4		3		3	1	2							6	2	2		2	3				2	3					5
12299161169	397591590	1/5/21 8:40	1/5/21 8:44						1	19	2		5		15	1	12	1		37	3		1		3	1	2	3						4	1	1		2					2	3					3
12299154734	397591487	1/5/21 8:37	1/5/21 8:42						1	38	1		5		38	2	34	1		36	4		1		3	1	2		4					6	2	4		2					2			5			3
12299154613	397591487	1/5/21 8:25	1/5/21 8:43						1	22	1		3		48	1	12	1		21	7		0	Normally in-person only but current in-person and remote service	3	1								6	1	1		2						3					5
12299152010	397591415	1/5/21 8:35	1/5/21 8:41						1	20	1		5		44	2	15	1		41	4		1		3	1		3						3	1	1		2					2						6
12299143297	397590765	1/5/21 8:18	1/5/21 8:37						1	39	1		5		44	2	29	1		41	4		1		1	1		3						3	1	1		2				1							5
12299137872	397591590	1/5/21 8:31	1/5/21 8:35						1	37	1		5		36	2	21	1		36	3		1		1	1		3						3	1	2		2						3					1
12299135666	397591590	1/5/21 8:29	1/5/21 8:35						1	24	1		5		36	2	17	1		41	1		1		3	1	2							2	1	1		2					2	3					3
12299131811	397591487	1/5/21 8:30	1/5/21 8:33						1	50	1		5		44	1	36	2		21	6		1		1	1								2	2	1		2					2						1
12299128996	397591487	1/5/21 8:27	1/5/21 8:32						1	21	2		5		28	1	14	1		41	4		1		3	1	2		4					5	3	3			3	4			2	3					1
12299106910	397591590	1/5/21 8:17	1/5/21 8:24						1	21	1		5		36	1	13	2		36	2		1		3	1	2							5	1	2		2					2	3					3
12299106816	397591590	1/5/21 8:17	1/5/21 8:24						2	44	1		5		36	2	40	1		1	3		0	i'm an administrator	2			3						2	1	2	1					1							4
12299089652	397591487	1/5/21 8:11	1/5/21 8:17						1	27	2		5		45	2	16	1		31	5		1		3	1		3						3	1	2		2						3					3
12299073814	397591590	1/5/21 8:03	1/5/21 8:11						1	11	1		5		36	2	5	1		41	3		1		3	1	2					7		3	2	3		2					2	3					4
12299070625	397590765	1/5/21 8:06	1/5/21 8:10						1	18	1		3		44	2	10	1		39	3		1		3	1	2					7		4	2	3	1						2	3					7
12299067408	397591590	1/5/21 8:02	1/5/21 8:09						1	36	1		5		36	2	28	1		46	3		3		2	1		3						3	1	1		2					2						6
12299059268	397591590	1/5/21 8:01	1/5/21 8:05						1	23	1		5		36	1	16	1		33	3		1		2	1	2							2	1	1	1						2	3					4
12299057646	397591487	1/5/21 8:01	1/5/21 8:05						1	40	1		5		36	2	36	1		11	3		3		4	1					6	7		6	2	3		2						3					3
12299044036	397591590	1/5/21 7:56	1/5/21 7:59						1	23	2		5		36	2	16	1		38	5		1		2	1		3						3	1	1	1					1							6
12299040939	397591487	1/5/21 7:52	1/5/21 7:58						1	32	1		5		44	2	24	1		41	1		1		2	1		3	4					3	1	2		2					2	3					3
12299039563	397591590	1/5/21 7:46	1/5/21 7:57						1	40	1		5		36	2	36	1		31	5		0	In person homecare	3	1	2	3						2	1	1					Advanced Masters in orthopedics and Doctoral in Geriatrics-Neurology concentration		2	3					3
12299030658	397591487	1/5/21 7:40	1/5/21 7:53						2	35	1		5		44	1	31	1		13	0	College Professor	1		3	1					6			3	1	2		2					2	3	4				1
12299030489	397591487	1/5/21 7:49	1/5/21 7:53						1	39	1		5		40	2	33	1		38	4		3		3	1	2	3	4					3	2	3	1						2	3					5
12299023070	397591590	1/5/21 7:43	1/5/21 7:50						1	22	1		5		36	2	16	1		26	2		1		2	1	2							3	1	2		2					2						4
12299020443	397591487	1/5/21 7:43	1/5/21 7:48						1	39	1		5		40	2	35	1		5	0	Free clinic	2		1	1	2	3			6			2	1	2		2					2	3	4				3
12299006437	397591590	1/5/21 7:32	1/5/21 7:42						2	36	2		5		36	2	26	1		1	6		0	management	1				4					2	1	1		2				1							1
12299005395	397591487	1/5/21 7:35	1/5/21 7:41						1	39	1		5		40	2	35	1		31	3		3		1	1								4	2	3		2					2	3					3
12299003784	397591590	1/5/21 7:36	1/5/21 7:41						1	38	1		5		36	1	31	2		21	5		1		2	1								2	2	1		2					2						5
12299003273	397591590	1/5/21 7:35	1/5/21 7:40						1	27	1		5		36	2	21	2		26	5		1		2	1		3						3	1	1		2					2						6
12298998890	397591590	1/5/21 7:33	1/5/21 7:38						1	38	1		5		36	2	24	1		41	5		1		1	1	2							2	1	1		2					2	3					7
12298995621	397591590	1/5/21 7:32	1/5/21 7:36						2	26	1		5		36	1	21	1		5	0	Academia	1		4	1		3			6	7		3	2	4		2					2		4			PhD Student mentorship/ Research	7
12298994711	397591487	1/5/21 7:31	1/5/21 7:36						2	24	1		5		43	2	20	1		1	6		0	Management	1	1		3						2	1	2		2					2						3
12298993819	397591590	1/5/21 7:31	1/5/21 7:36						1	9	1		5		36	1	2	1		36	4		3		3	1								6	2	1	1					1							6
12298992161	397591487	1/5/21 7:30	1/5/21 7:35						1	31	1		5		38	2	25	1		25	1		1		2	1		3						6	2	3		2					2	3					3
12298986755	397591590	1/5/21 7:24	1/5/21 7:32						1	39	1		5		36	2	33	1		9	0	research	3		4						6	7		3	2	4		2					2			5			3
12298984417	397591487	1/5/21 7:26	1/5/21 7:31						1	23	1		5		39	2	18	1		41	4		3		2	1	2	3						3	1	1		2					2	3					5
12298974200	397591487	1/5/21 7:17	1/5/21 7:25						1	16	2		2		38	2	12	1		33	2		1		1	1	2	3						2	3	1	1						2	3					4
12298947662	397591415	1/5/21 7:07	1/5/21 7:12						1	26	2		5		44	2	20	1		41	4		1		2	1	2	3						2	1	1		2					2						7
12298916375	397591415	1/5/21 6:50	1/5/21 6:55						2	22	1		2		44	2	16	1		1	4		1		3			3						3	1	1		2					2						5
12298674712	397591773	1/5/21 4:01	1/5/21 4:09						1	40	1		5		23	2	35	1		31	7		3		1	1								2	2	1		2					2	3					3
12298456331	397591415	1/5/21 0:41	1/5/21 0:46						1	35	2		5		44	2	26	1		41	3		1		1	1	2	3						2	2	1	1							3					3
12298436817	397591415	1/5/21 0:20	1/5/21 0:25						1	21	1		3		44	2	8	1		41	5		1		3	1								3	1	2		2					2						5
12298428292	397590765	1/5/21 0:12	1/5/21 0:16						1	23	2		5		44	1	4	1		41	1		1		3	1								2	1	2		2					2						3
12298404985	397591415	1/4/21 23:46	1/4/21 23:52						1	13	1		5		44	2	7	2		31	4		1		3	1	2		4		6		faculty at a nursing school (not a PT or PTA program) not sure if that is what you're looking for	2	1	1		2					2	3					3
12298404536	397591415	1/4/21 23:44	1/4/21 23:52						1	21	2		6		33	2	16	1		41	1		1		2	1	2							3	1	1		2					2	3					5
12298381948	397590765	1/4/21 23:25	1/4/21 23:29						1	15	2		2		44	2	8	1		51	5		3		3	1								4	1	1	1						2						6
12298367711	397591415	1/4/21 23:09	1/4/21 23:16						1	25	1		5		44	1	9	1		41	1		1		3	1	2							3	1	1		2					2	3					5
12298352501	397590765	1/4/21 22:57	1/4/21 23:03						2	17	1		2		44	2	5	0	impacted by covid	29	6		0	currently unemployed	2	1								2	1	1		2					2						4
12298343363	397590765	1/4/21 22:47	1/4/21 22:52						1	22	1		4		44	2	14	1		41	3		1		3	1	2			5				3	3	1			3	4							6		3
12298313776	397591415	1/4/21 22:21	1/4/21 22:26						1	33	1		5		44	2	25	1		31	1		1		2	1								4	1	1		2				1							5
12298293120	397591415	1/4/21 22:00	1/4/21 22:09						1	14	2		5		40	2	1	1		36	4		3		3	1								1	1	1		2					2						4
12298292019	397590765	1/4/21 22:03	1/4/21 22:08						1	24	1		2		44	2	21	2		31	3		1		3	1	2							5	2	3					COMT			3					2
12298262004	397590765	1/4/21 21:37	1/4/21 21:45						1	45	2		4		44	2	38	1		48	1		1		2	1	2							3	3	2		2						3					3
12298229864	397590765	1/4/21 21:17	1/4/21 21:21						1	25	1		3		44	2	20	1		41	4		1		2	1	2	3						6	1	1		2					2	3					6
12298213084	397590765	1/4/21 21:05	1/4/21 21:10						1	42	1		5		44	2	37	1		46	4		1		1	1		3						6	1	1	1						2	3					5
12298195074	397590765	1/4/21 20:53	1/4/21 20:58						1	20	1		5		44	2	13	1		31	5		1		2	1								2	1	1		2					2	3					4
12298172557	397591415	1/4/21 20:38	1/4/21 20:43						1	25	1		6		44	2	19	1		37	4		1		3	1	2							4	2	3		2					2	3				Instructor - Continuing Education	3
12298168567	397590765	1/4/21 20:36	1/4/21 20:41						2	28	1		5		39	2	25	0	Not a grating clinician but work full time for insurance company	1	0	Insurance	0	None I review charts	2								Insurance coordinator	6	1	1	1					1							3
12298163594	397590765	1/4/21 20:32	1/4/21 20:38						1	41	1		5		44	2	23	0	PRN -part to full time32-40 hrs/ wk	36	3		1		2	1								3	1	1		2				1							1
12298137201	397590765	1/4/21 20:17	1/4/21 20:22						1	25	1		5		44	2	19	1		37	4		1		2	1		3						3	1	2	1					1							7
12298128500	397591415	1/4/21 20:08	1/4/21 20:16						1	32	1		2		44	2	21	1		36	5		1		2	1	2	3						2	2	2	1							3					4
12298081804	397591415	1/4/21 19:41	1/4/21 19:47						1	23	2		5		5	2	11	2		26	4		3		2			3	4					5	1	3	1							3					5
12297907655	397591415	1/4/21 18:13	1/4/21 18:26						1	36	1		5		39	1	31	0	contract	37	5		1		2	1								4	2	1	1					1							3
12297870460	397590765	1/4/21 18:05	1/4/21 18:11						1	37	2		5		49	1	30	1		41	3		1		3	1	2	3						3	1	2					Dpt		2	3					2
12297870107	397591415	1/4/21 18:05	1/4/21 18:11						1	17	1		2		31	2	13	1		43	5		1		3	1		3						5	1	2	1						2	3				Clinical mentor	4
12297830898	397591415	1/4/21 17:50	1/4/21 17:58						1	60	2		5		44	1	55	1		49	5		1		2	1								5	1	1		2				1							1
12297727566	397591773	1/4/21 17:06	1/4/21 17:12						1	10	1		5		23	2	3	3		33	1		1		3	1								2	1	3		2				1							3
12297725255	397591415	1/4/21 17:05	1/4/21 17:11						1	19	1		5		44	2	12	1		45	5		1		3	1	2							3	1	1	1					1							6
12297723944	397590765	1/4/21 17:03	1/4/21 17:10						1	43	2		5		44	2	40	1		26	4		1		1	1		3	4					2	1	3		2					2	3	4				3
12297663662	397590765	1/4/21 16:38	1/4/21 16:43						1	21	1		5		44	2	7	1		21	4		3		3	1	2	3						2	1	1		2					2	3					3
12297624537	397591415	1/4/21 16:21	1/4/21 16:26						1	42	1		5		44	2	38	1		36	6		1		1	1								2	1	1		2					2	3					5
12297599201	397591415	1/4/21 16:09	1/4/21 16:15						1	36	2		4		44	2	28	1		41	3		1		1	1	2							6	1	1		2					2	3					1
12297577186	397590765	1/4/21 15:58	1/4/21 16:05						2	46	1		5		44	1	37	0	mostly retired	2	6		0	teach exercise via zoom	3								PIlates and exercise teacher	4	1	1		2				1							1
12297552948	397591415	1/4/21 15:48	1/4/21 15:55						1	42	2		2		44	2	38	1		41	6		1		2	1								5	1	1		2					2						5
12297547634	397590765	1/4/21 15:48	1/4/21 15:53						1	18	1		5		3	2	11	1		38	5		1		3	1	2							3	1	1	1					1							3
12297544621	397591415	1/4/21 15:44	1/4/21 15:51						1	36	2		5		44	1	26	1		40	3		1		2	1	2							3	1	3	1						2	3					6
12297541935	397591415	1/4/21 15:44	1/4/21 15:50						2	27	1		5		44	2	12	1		1	0	Health insurance	0	No direct patient care	3			3						2	1	2		2				1							2
12297539905	397591415	1/4/21 15:42	1/4/21 15:49						1	27	1		4		44	2	20	0	Contract - near full time	31	6		1		2	1								2	1	1		2					2						6
12297505146	397590765	1/4/21 15:25	1/4/21 15:35						1	25	2		4		44	2	16	1		31	5		1		2	1								2	1	1		2					2						3
12297475581	397590765	1/4/21 15:12	1/4/21 15:22						1	29	1		5		49	1	20	1		37	6		1		2	1			4					3	1	1	1					1							2
12297456133	397591415	1/4/21 15:09	1/4/21 15:13						1	29	2		5		44	2	22	1		41	6		1		3	1								3	1	1	1					1							5
12297434163	397590765	1/4/21 14:56	1/4/21 15:04						1	8	1		3		36	2	1	1		35	3		1		3	1								2	1	4		2					2						1
12297420784	397591415	1/4/21 14:53	1/4/21 14:58						1	12	1		5		44	2	5	1		31	1		1		3	1	2			5				2	2	2			3				2	3	4	5			3
12297363586	397591415	1/4/21 14:28	1/4/21 14:33						1	25	2		5		44	2	19	1		41	4		1		2	1		3	4					5	1	2	1					1							4
12297348240	397590765	1/4/21 14:19	1/4/21 14:27						1	25	2		2		44	2	21	1		41	4		1		1	1								2	1	2		2					2						1
12297346667	397591415	1/4/21 14:20	1/4/21 14:26						1	35	2		5		44	2	28	1		11	5		1		1	1								3	1	1		2					2						3
12297300100	397590765	1/4/21 14:00	1/4/21 14:06						1	12	1		4		44	2	5	1		31	1		1		3	1								2	1	1		2					2						3
12297280789	397591415	1/4/21 13:49	1/4/21 13:59						2	52	2		5		44	2	25	2		31	6		0	Not currently treating patients	1	1			4					4	1	1	1					1							3
12297218714	397591415	1/4/21 13:25	1/4/21 13:31						1	16	1		5		44	2	11	2		21	3		1		3	1	2							6	1	1		2					2	3	4				2
12297174161	397591415	1/4/21 13:06	1/4/21 13:13						1	31	1		6		44	2	22	2		11	3		1		2	1	2			5	6			5	2	3				4			2	3	4		6		5
12297145045	397591415	1/4/21 12:56	1/4/21 13:01						1	47	2		5		44	2	37	1		46	4		1		1	1	2	3	4					3	1	1		2					2	3					5
12297081474	397591415	1/4/21 12:30	1/4/21 12:34						1	47	1		5		44	2	42	1		9	4		1		4	1					6	7		6	2	3		2					2		4				1
12297071113	397590765	1/4/21 12:21	1/4/21 12:30						1	37	2		5		32	1	32	1		41	3		1		1	1		3						3	1	1	1					1							1
12297049372	397591415	1/4/21 12:13	1/4/21 12:22						1	20	1		5		48	1	12	1		36	3		3		3	1	2							3	1	2		2					2						6
12297014084	397591415	1/4/21 11:50	1/4/21 12:08						1	28	1		2		39	2	21	1		33	3		1		3	1								5	2	1	1					1							5
12297011548	397591415	1/4/21 12:02	1/4/21 12:07						1	20	1		5		44	2	9	3		33	3		1		3	1	2							4	1	1		2					2	3				allowed undergraduate students to shadow	3
12297003348	397590765	1/4/21 11:58	1/4/21 12:04						1	37	2		5		44	1	31	1		46	4		3		3	1	2	3	4		6			3	1	4			3					3	4				6
12296997242	397590765	1/4/21 11:54	1/4/21 12:01						1	20	1		4		44	2	8	1		46	1		1		3	1	2							2	1	1		2					2						7
12296983298	397591415	1/4/21 11:52	1/4/21 11:56						1	31	2		5		5	2	24	1		36	1		1		2	1	2							2	1	1		2					2	3					3
12296958396	397591415	1/4/21 11:43	1/4/21 11:46						1	34	1		2		44	2	26	1		41	3		1		2	1	2							6	1	2		2					2	3					5
12296948410	397591415	1/4/21 11:36	1/4/21 11:43						1	30	2		5		44	2	21	1		33	4		1		2	1								4	1	1					On job mentorship by PT who is FAAOMP			3					4
12296902088	397590765	1/4/21 11:14	1/4/21 11:25						1	22	1		5		39	2	15	1		21	6		1		3	1		3			6			4	1	3		2					2	3	4				6
12296887327	397590765	1/4/21 11:11	1/4/21 11:19						1	40	2		5		38	1	23	1		36	3		1		2	1								3	2	2		2					2					Formal staff mentoring program for recent graduates at workplace	3
12296877113	397590765	1/4/21 11:13	1/4/21 11:20						1	52	1		5		44	1	47	0	volunteer	1	0	volunteer	3		3								volunteer	2	2	2		2					2						5
12296837803	397590765	1/4/21 10:47	1/4/21 11:00						1	33	1		5		44	1	29	2		29	7		0	Direct (hands on) and consultative services	1	1								3	1	1		2					2						3
12296835807	397591415	1/4/21 10:52	1/4/21 10:59						1	29	2		5		44	2	20	0	on-call, in between full time jobs	41	4		1		2	1								2	2	1		2				1							5
12296834128	397590765	1/4/21 10:54	1/4/21 10:59						1	48	1		5		44	1	44	1		36	6		2		1	1		3	4					3	1	2		2						3					5
12296807805	397591415	1/4/21 10:44	1/4/21 10:48						1	11	1		6		6	2	3	1		41	4		1		3	1				5				6	2	1			3				2		4				4
12296802890	397591415	1/4/21 10:40	1/4/21 10:46						1	34	1		5		44	2	26	2		36	4		1		1	1								4	1	1		2				1							3
12296792482	397591415	1/4/21 9:08	1/4/21 10:42						1	28	2		2		44	2	19	1		41	2		1		1	1	2							2	1	1		2						3					3
12296777185	397591415	1/4/21 10:30	1/4/21 10:36						1	12	1		5		44	2	4	1		41	4		1		3	1								6	3	2			3				2						1
12296777142	397590765	1/4/21 10:28	1/4/21 10:36						2	41	1		4		33	2	31	0	not working	16	6		0	not working	1	1								3	1	2	1					1							7
12296775883	397591415	1/4/21 10:20	1/4/21 10:35						1	29	2		5		44	2	19	1		9	4		3		2			3						2	1	3		2		4			2	3					3
12296775512	397590765	1/4/21 10:28	1/4/21 10:35						2	26	1		5		44	2	22	1		17	3		1		3	1	2			5	6			5	3	4		2					2	3	4	5			5
12296774716	397591415	1/4/21 10:30	1/4/21 10:35						1	31	1		5		44	2	27	2		19	0	Home & community based rehab	1		3	1		3						3	1	2		2					2						2
12296745128	397591415	1/4/21 10:19	1/4/21 10:23						1	38	1		5		44	2	26	1		36	1		1		1	1	2	3						5	2	2	1						2	3					3
12296732612	397591415	1/4/21 10:13	1/4/21 10:18						1	32	1		5		44	2	26	1		41	6		1		2	1		3						2	1	1		2				1							7
12296720325	397591415	1/4/21 10:08	1/4/21 10:13						1	46	1		5		44	2	40	3		6	2		1		1	1					6			4	2	2		2		4			2				6		3
12296708708	397591415	1/4/21 8:41	1/4/21 10:09						1	14	2		6		44	2	2	1		36	4		1		3	1	2	3						4	1	1		2					2	3					3
12296695460	397591415	1/4/21 9:59	1/4/21 10:03						1	12	1		5		44	2	4	1		41	0	Mixed setting	3		3	1	2							2	1	1		2					2	3					5
12296688206	397591415	1/4/21 9:58	1/4/21 10:00						1	28	1		5		44	1	21	1		41	6		1		2	1								2	1	1	1					1							6
12296686948	397591415	1/4/21 9:56	1/4/21 10:00						1	20	1		4		44	2	13	1		36	6		1		3			3						3	1	1	1						2						4
12296686024	397591415	1/4/21 9:50	1/4/21 9:59						2	49	3		5		44	2	45	0	Retired	31	6		0	Retired	2	1							Preceptor	2	1	1		2					2						6
12296683796	397590765	1/4/21 9:45	1/4/21 9:59						1	41	1		2		49	1	40	1		33	5		1		1	1	2	3						3	2	1	1					1							3
12296666130	397591415	1/4/21 9:43	1/4/21 9:51						1	42	1		5		44	2	23	3		36	6		1		2	1								2	1	1	1					1							5
12296659562	397591415	1/4/21 9:40	1/4/21 9:48						1	17	1		5		44	2	12	1		29	4		3		3	1	2			5			Lecturer for CEUs and guest lecturer at Universities	3	3	1		2			Certificate of Competency in Vestibular Rehab, Formal mentorship			3	4	5			5
12296632653	397590765	1/4/21 9:25	1/4/21 9:37						2	33	1		5		49	1	16	0	Academia	1	0	Academia	0	Academia	3						6			6	1	2		2					2		4				7
12296618626	397590765	1/4/21 9:23	1/4/21 9:31						1	32	1		5		44	2	24	1		41	1		1		2	1								2	1	1		2					2						3
12296603287	397590765	1/4/21 9:21	1/4/21 9:25						1	28	1		5		49	1	21	0	Unemployed due to pandemic	31	3		0	Not working	2	1		3			6			3	1	1	1								4				5
12296586675	397590765	1/4/21 9:14	1/4/21 9:18						1	20	1		4		44	2	14	1		41	1		1		2	1	2	3						2	1	1		2					2	3					3
12296583762	397591415	1/4/21 9:12	1/4/21 9:17						1	23	2		3		19	2	16	1		56	1		1		3	1		3						3	1	1		2					2						5
12296578451	397591415	1/4/21 9:09	1/4/21 9:15						1	12	1		5		32	1	6	2		31	4		1		3	1	2							6	2	3			3				2	3					3
12296578020	397590765	1/4/21 9:08	1/4/21 9:14						1	22	1		5		36	1	16	2		26	5		1		3	1								3	1	2	1					1							3
12296577060	397591415	1/4/21 9:09	1/4/21 9:14						1	24	1		4		44	2	15	1		42	4		1		3	1	2	3						1	2	2	1						2	3					3
12296572554	397590765	1/4/21 9:06	1/4/21 9:12						2	43	1		5		43	1	35	0	Position eliminated - Unemployed	31	4		1		1	1		3	4					5	1	2	1					1							3
12296571308	397591415	1/4/21 9:00	1/4/21 9:12						1	39	1		5		44	2	32	1		21	7		3		3	1		3						6	2	2		2					2					mentored therapists new to working in the school setting	4
12296567754	397591415	1/4/21 9:02	1/4/21 9:10						1	34	1		5		44	2	27	2		16	6		1		2	1	2	3						4	3	1	1							3	4				2
12296561332	397591415	1/4/21 9:02	1/4/21 9:08						1	29	1		4		44	2	19	3		11	5		1		2	1								2	1	1		2					2						3
12296555467	397590765	1/4/21 8:59	1/4/21 9:05						1	33	2		5		44	1	29	3		13	6		1		1	1	2							1	1	1		2					2	3					1
12296550686	397590765	1/4/21 8:58	1/4/21 9:03						1	40	2		4		44	2	21	1		36	3		1		2	1	2			5				6	3	1				4				3					2
12296550039	397590765	1/4/21 8:56	1/4/21 9:03						1	33	1		5		49	2	27	2		25	1		1		2	1								2	1	1		2					2	3					3
12296533577	397591415	1/4/21 8:48	1/4/21 8:56						2	41	1		5		44	2	26	0	Inactive	6	6		0	None	1	1								2	1	1	1					1							1
12296525081	397590765	1/4/21 8:48	1/4/21 8:53						1	22	1		4		44	2	12	1		41	1		1		2		2							2	1	1	1					1							3
12296515083	397590765	1/4/21 8:42	1/4/21 8:48						1	12	2		6		44	2	4	1		41	3		1		3	1	2				6			4	1	4		2					2						5
12296508006	397590765	1/4/21 8:38	1/4/21 8:45						1	36	1		5		44	2	30	1		37	1		1		1	1								2	1	1		2					2						5
12296497465	397591415	1/4/21 8:33	1/4/21 8:40						1	50	1		5		44	2	33	1		31	7		3		3	1								4	4	2				4		1							5
12296497319	397590765	1/4/21 8:36	1/4/21 8:40						1	32	1		5		49	1	24	1		11	2		1		3	1		3						4	1	2		2					2	3					2
12296493240	397590765	1/4/21 8:32	1/4/21 8:38						1	47	1		5		49	1	42	1		41	4		1		3	1			4					5	1	2	1					1							1
12296478000	397591415	1/4/21 8:28	1/4/21 8:31						1	14	1		5		11	2	6	1		41	4		1		3	1	2		4					2	1	1	1							3					7
12296477280	397591415	1/4/21 8:22	1/4/21 8:31						1	34	1		5		44	2	28	2		31	6		1		3	1								2	1	3		2					2						3
12296472197	397590765	1/4/21 8:22	1/4/21 8:29						1	29	2		5		44	1	21	1		45	3		1		2	1	2	3						2	1	3		2					2	3					3
12296471161	397591415	1/4/21 8:23	1/4/21 8:28						1	33	2		5		44	2	27	1		36	4		1		1	1		3	4					6	2	6		2					2						5
12296459886	397590765	1/4/21 8:13	1/4/21 8:23						1	42	1		5		49	1	38	1		31	6		1		1	1		3						4	1	2		2					2						6
12296446296	397590765	1/4/21 8:08	1/4/21 8:16						2	44	1		5		48	1	38	0	Mostly retired. Per diem only. Recovering from shoulder surgery	9	5		0	not working due to shoulder surgery	1	1								4	1	1		2					2	3					1
12296431759	397591415	1/4/21 8:00	1/4/21 8:09						1	34	1		5		44	2	29	1		35	1		1		3	1								2	1	1	1					1							3
12296411894	397590765	1/4/21 7:54	1/4/21 8:00						1	20	1		5		44	2	14	1		11	0	PTA education	0	classroom	2	1	2	3		5	6			6	2	2		2	3				2	3	4	5			7
12296407892	397591415	1/4/21 7:47	1/4/21 7:58						1	27	1		5		44	2	19	1		41	3		1		2	1	2							3	2	2	1						2	3					5
12296406835	397590765	1/4/21 7:49	1/4/21 7:57						1	30	2		5		49	1	6	1		41	4		1		3	1	2							3	1	2		2						3					5
12296393421	397591415	1/4/21 7:45	1/4/21 7:51						1	42	1		4		44	2	35	1		46	4		1		3	1	2				6	7		3	2	3		2					2	3	4				3
12296389784	397591415	1/4/21 7:36	1/4/21 7:49						2	44	1		5		44	2	38	0	Self employed working with friends and family only	3	6		1		1	1								2	1	1		2			International Academy of Orthopedic Medicine Certification program	1							1
12296377957	397591415	1/4/21 7:37	1/4/21 7:42						1	26	1		5		44	2	19	2		11	3		1		2	1								3	2	1	1					1							3
12296368054	397591415	1/4/21 7:22	1/4/21 7:37						1	22	1		5		44	2	16	1		41	4		3		3	1	2	3						6	2	2	1							3					3
12296367155	397591415	1/4/21 7:31	1/4/21 7:37						1	33	2		5		44	2	25	0	contract	31	6		0	In patients homes	2	1								2	1	1	1					1							3
12296362034	397590765	1/4/21 7:26	1/4/21 7:34						1	16	2		5		44	2	6	1		41	6		1		3	1	2	3						3	1	2				4			2	3	4				3
12296355504	397591415	1/4/21 7:24	1/4/21 7:30						1	37	1		5		44	2	28	1		41	4		1		2	1								2	1	1	1							3					1
12296354348	397590765	1/4/21 7:26	1/4/21 7:30						1	31	1		5		44	2	26	1		6	4		3		2	1		3	4					6	2	4		2					2						7
12296343217	397590765	1/4/21 7:18	1/4/21 7:23						1	16	1		5		49	1	10	1		41	4		3		3	1	2	3						3	2	1		2						3					2
12296337151	397591415	1/4/21 7:13	1/4/21 7:19						1	11	1		5		44	2	5	1		46	0	Private inpatient rehab post brain injury	1		3	1	2							2	1	1		2					2	3					6
12296331535	397591415	1/4/21 7:10	1/4/21 7:16						1	14	2		5		44	2	6	1		42	4		1		3	1								4	1	1		2					2						2
12296327419	397590765	1/4/21 7:07	1/4/21 7:14						1	20	1		5		49	1	13	2		36	0	Acute care hospital and outpatient	1		3	1								2	1	2	1						2						5
12296322753	397591415	1/4/21 7:05	1/4/21 7:11						1	27	1		5		10	2	20	1		31	4		1		3	1	2	3						3	2	1		2					2	3				Taught in several CEU courses for OT/PT and nurses	4
12296322663	397591415	1/4/21 7:06	1/4/21 7:11						1	11	1		5		44	2	4	1		39	3		3		3	1								2	1	2		2					2						3
12296317910	397591415	1/4/21 7:03	1/4/21 7:08						1	21	1		5		44	2	11	2		25	3		1		3	1	2						Mentor of PT at a sister clinic	4	1	1		2					2		4				5
12295527965	397590765	1/3/21 20:41	1/3/21 20:58						1	41	1		5		44	1	21	1		16	6		0	in person at family's home	3	1								3	1	1	1					1							5
12295148296	397591415	1/3/21 14:46	1/3/21 14:49						1	12	1		3		44	2	4	1		41	4		1		3	1								6	1	1			3				2	3					5
12294900376	397591890	1/3/21 10:05	1/3/21 10:09						2	35	1		5		10	1	29	0	retired	1	4		0	retired	1	1	2	3	4					2	1	3		2					2	3					5
12294120833	397591415	1/2/21 14:19	1/2/21 14:26						1	45	1		4		37	2	37	1		46	4		3		3	1								3	2	2		2					2						3
12293643378	397591415	1/2/21 4:26	1/2/21 4:32						1	22	1		2		44	1	10	1		41	3		1		3	1								6	2	1		2					2						5
12293473323	397590765	1/1/21 22:40	1/1/21 22:45						1	24	1		5		44	2	17	1		56	1		1		3	1	2							3	1	2		2					2	3					3
12293467157	397591773	1/1/21 22:31	1/1/21 22:34						1	20	1		5		23	1	15	1		41	4		1		3	1	2	3						5	1	2		2					2	3					5
12293330051	397591661	1/1/21 19:01	1/1/21 19:06						1	27	1		5		34	2	20	1		41	0	Early intervention at MTF	3		3	1	2							4	1	1		2					2	3					5
12293102179	397591415	1/1/21 13:32	1/1/21 13:40						1	11	1		5		44	2	3	1		35	2		1		3	1	2							2	1	2		2					2	3					3
12293099228	397591773	1/1/21 13:24	1/1/21 13:36						1	58	1		5		23	2	42	2		15	1		1		3	1								3	1	2		2				1							1
12292513744	397591415	12/31/20 21:54	12/31/20 21:58						1	14	2		5		44	2	4	1		37	1		1		3	1	2							3	1	4		2					2	3	4				3
12292513174	397591590	12/31/20 21:39	12/31/20 21:57						1	22	1		3		34	2	15	1		26	7		3		3	1								3	1	1		2					2						5
12292510273	397591415	12/31/20 21:46	12/31/20 21:52						1	17	1		4		44	2	8	1		41	1		1		3	1	2							2	1	2		2					2	3	4				3
12292473531	397591661	12/31/20 20:47	12/31/20 20:54						1	21	1		5		28	2	9	3		31	5		1		3	1								4	1	1	1					1							5
12292415216	397591836	12/31/20 19:21	12/31/20 19:30						2	49	2		5		23	2	44	0	Retired this year	41	3		1		2	1	2				6			2	1	2		2					2	3	4				3
12292133040	397591890	12/31/20 14:11	12/31/20 14:16						1	34	1		5		10	2	29	2		13	4		1		1	1			4					2	1	1			3				2						5
12291460241	397591415	12/31/20 4:20	12/31/20 4:25						1	15	1		5		44	2	5	1		41	1		1		3	1	2							4	1	1		2				1							7
12290245427	397591836	12/30/20 11:47	12/30/20 11:53						1	34	1		5		10	2	28	1		37	4		1		1	1								2	3	3		2					2	3					3
12289964609	397591415	12/30/20 9:13	12/30/20 9:21						1	18	1		5		44	2	9	2		13	4		3		3	1		3						3	1	1		2					2						3
12289300718	397590765	12/30/20 0:19	12/30/20 0:25						1	28	3		2		44	2	23	1		41	4		1		1	1								6	1	2	1					1							3
12289248863	397591415	12/29/20 23:22	12/29/20 23:27						1	20	1		5		44	2	11	1		41	2		1		3	1	2							2	1	1		2					2	3					5
12289244979	397591661	12/29/20 23:12	12/29/20 23:23						1	22	2		5		34	2	13	1		41	4		1		3	1		3	4					3	1	2		2					2						3
12288536865	397591836	12/29/20 15:01	12/29/20 15:11						1	35	1		5		10	2	31	0	Independent contractor so hours vary	21	6		0	In-person patients only(home health)	1	1								2	1	1		2				1							2
12288225792	397590765	12/29/20 12:12	12/29/20 12:16						1	34	1		5		44	2	26	2		33	3		1		2	1	2							3	2	3		2					2	3					2
12287175766	397591890	12/28/20 23:58	12/29/20 0:01						1	27	1		4		10	2	21	1		31	6		1		1	1								2	1	1		2					2						2
12287054971	397591415	12/28/20 21:47	12/28/20 21:53						1	9	2		3		44	2	1	1		45	3		1		3	1								2	1	1			3			1							5
12286626107	397590765	12/28/20 16:37	12/28/20 16:44						2	30	2		5		44	2	25	1		1	1		1		3			3						6	1	2		2					2	3	4			LAMP Management faculty with the APTA-HPA	3
12286419708	397591415	12/28/20 14:33	12/28/20 14:37						1	13	1		5		44	1	6	1		51	0	Critical Access Hospital	1		3	1	2						IT	6	1	2		2					2						5
12286366343	397590765	12/28/20 14:00	12/28/20 14:06						1	17	1		5		44	2	10	1		39	3		1		3	1	2			5			Coordinator of hip preservation program	3	2	3		2					2	3		5			1
12286338013	397590765	12/28/20 13:44	12/28/20 13:49						1	9	1		5		44	1	2	1		41	4		1		3	1					6			2	1	4		2					2		4				4
12286103533	397590765	12/28/20 11:35	12/28/20 11:39						2	44	1		5		44	2	40	1		1	3		1		3			3						2	1	2		2					2		4				3
12286049668	397591773	12/28/20 11:07	12/28/20 11:12						1	21	1		5		23	2	11	2		23	4		1		3	1								2	1	3		2					2						5
12285062014	397590765	12/27/20 21:07	12/27/20 21:13						1	12	2		5		44	2	2	1		41	3		1		3	1								1	1	1		2			Structured group and individual continuing education sessions with my company	1							5
12285044595	397591890	12/27/20 20:46	12/27/20 20:51						1	24	1		5		10	1	15	1		41	0	Embedded military special operations	1		3	1								1	2	1		2					2						3
12284765538	397591661	12/27/20 15:58	12/27/20 16:05						1	33	2		5		34	2	21	1		39	0	Long term acute care hospital	1		3	1	2							3	1	1		2					2	3					1
12284697100	397591487	12/27/20 14:31	12/27/20 14:37						1	36	1		5		47	2	25	1		31	5		1		2		2							4	2	1	1						2	3					7
12284642601	397591590	12/27/20 13:23	12/27/20 13:30						1	49	1		5		11	2	45	2		13	1		1		3	1								3	1	3		2					2						2
12284632575	397591415	12/27/20 13:11	12/27/20 13:17						1	20	1		5		44	2	8	1		41	4		1		3	1	2							3	2	3		2		4			2	3					7
12284596879	397590765	12/27/20 12:24	12/27/20 12:35						1	24	2		5		44	2	12	1		41	5		1		3	1	2	3						2	1	1		2					2	3					3
12284392828	397591487	12/27/20 8:47	12/27/20 8:53						1	13	1		5		2	1	7	1		41	4		1		3	1								6	1	1	1					1							6
12284251785	397591773	12/27/20 5:55	12/27/20 6:08						1	24	2		6		23	1	18	3		41	5		1		2	1		3						4	1	1		2					2	3					7
12283941448	397590765	12/26/20 21:39	12/26/20 21:41						1	23	1		5		44	2	19	1		31	5		1		1			3						3	1	1	1					1							6
12283668680	397591487	12/26/20 14:51	12/26/20 14:56						2	31	2		5		48	2	26	2		41	6		0	In person nonclinical DME assessment	1	1							Independent DME assessor	3	1	3		2					2						3
12283575084	397591487	12/26/20 12:56	12/26/20 13:01						1	40	1		5		38	2	29	3		31	4		1		2	1	2	3						3	1	3		2					2	3					2
12283572224	397591487	12/26/20 12:52	12/26/20 12:58						1	44	1		5		14	2	39	1		39	1		1		1	1	2							3	1	2		2					2	3					3
12283520357	397590765	12/26/20 11:50	12/26/20 11:56						1	36	1		5		47	1	30	1		41	4		1		2	1							Home health director/admin	2	1	1		2				1							6
12283435332	397591836	12/26/20 10:10	12/26/20 10:15						1	28	2		5		23	1	19	1		41	4		1		2	1		3	4					4	2	3		2					2						2
12283403810	397591661	12/26/20 9:37	12/26/20 9:43						1	38	1		5		34	1	31	1		36	6		3		1	1		3						2	1	2		2					2						5
12282928401	397591836	12/25/20 20:58	12/25/20 21:04						1	33	1		5		10	2	20	2		21	6		3		3	1		3						2	1	3		2					2						5
12282540606	397591773	12/25/20 9:56	12/25/20 10:00						1	19	1		5		23	2	12	1		41	4		1		3	1	2							3	1	2		2						3					5
12282000480	397590765	12/24/20 19:36	12/24/20 19:41						1	12	1		5		44	2	6	1		41	0	Outpatient clinic at Military Treatment Facility	1		3	1	2	3				7		3	1	1		2					2	3					6
12281912205	397591415	12/24/20 17:40	12/24/20 17:47						1	15	1		3		44	2	6	1		39	3		1		3	1								1	1	1		2					2						1
12281634729	397591661	12/24/20 11:57	12/24/20 12:01						1	31	2		5		34	2	22	1		21	3		1		2	1	2	3						3	2	1		2					2	3					6
12280363035	397591661	12/23/20 16:14	12/23/20 16:21						1	41	1		5		34	1	27	1		26	0	Developmental Center	1		3	1	2							3	2	1	1							3					3
12279947926	397591890	12/23/20 11:54	12/23/20 12:04						1	28	1		0	irrelevant	10	2	26	1		41	6		1		3	1		3						2	1	2		2					2						6
12279815260	397590765	12/23/20 10:49	12/23/20 10:54						1	18	1		5		44	2	11	1		39	3		1		3	1	2			5		7		6	2	3		2					2	3				guest lecture to fellowship program	5
12279751716	397591836	12/23/20 10:16	12/23/20 10:22						1	24	2		5		10	2	18	2		21	3		1		3	1			4	5	6			2	2	4				4			2		4	5			6
12279487726	397591415	12/23/20 8:07	12/23/20 8:13						1	22	1		5		44	2	14	2		25	1		1		3	1								3	1	2		2					2						6
12279327065	397590765	12/23/20 6:40	12/23/20 6:45						1	13	1		5		44	2	5	1		31	1		1		3	1	2							2	1	2		2						3					5
12279292322	397591415	12/23/20 6:19	12/23/20 6:24						1	11	1		2		44	1	6	2		9	4		1		1	1								1	1	1	1						2						2
12279043450	397591836	12/23/20 3:37	12/23/20 3:43						1	55	2		5		10	1	26	1		38	5		1		2	1								4	1	2	1					1							1
12278888993	397591415	12/23/20 1:35	12/23/20 1:40						1	10	1		2		31	2	5	3		41	5		1		3	1	2							1	1	1		2					2						6
12278861872	397591890	12/23/20 1:07	12/23/20 1:15						1	26	1		5		10	2	21	1		36	6		1		2	1	2	3	4					2	3	1	1						2						7
12278654194	397590765	12/22/20 22:03	12/22/20 22:11						1	42	1		2		44	2	38	2		26	6		0	In-person home health	1	1								5	1	1		2					2						3
12278431082	397591415	12/22/20 19:41	12/22/20 19:47						1	23	1		3		44	2	12	1		36	2		1		3	1	2	3				7		3	1	1		2						3					6
12278283230	397591487	12/22/20 18:18	12/22/20 18:24						2	34	1		5		38	2	32	1		2	6		1		4			3						2	2	1	1						2						6
12277953195	397591836	12/22/20 15:24	12/22/20 15:29						2	46	2		5		23	2	38	0	retired	26	1		1		1	1								2	1	2		2					2						5
12277898872	397591487	12/22/20 14:47	12/22/20 15:01						1	37	1		5		38	2	19	1		37	1		1		2	1								3	1	1		2					2						5
12277861857	397591890	12/22/20 14:38	12/22/20 14:42						1	20	2		5		10	2	4	1		41	6		1		3	1								2	1	1	1					1							3
12277826608	397591890	12/22/20 14:17	12/22/20 14:25						1	10	1		5		11	2	3	0	PRN clinical job (evaluating/treating patients)	41	1		1		3	1	2					7		3	1	3	1					1							4
12277714924	397591590	12/22/20 13:22	12/22/20 13:29						1	34	2		5		36	1	26	1		37	4		1		1	1	2	3	4					2	1	3	1						2	3					1
12277472276	397591661	12/22/20 10:53	12/22/20 11:35						1	23	2		5		28	1	11	1		37	4		1		3				4					2	1	3		2				1							6
12277463667	397591590	12/22/20 11:27	12/22/20 11:31						2	26	1		5		36	2	21	1		8	3		1		2	1		3			6	7		6	2	4		2		4			2	3	4	5			5
12277251368	397591890	12/22/20 9:57	12/22/20 10:02						1	36	1		5		10	2	28	1		36	1		1		2	1								2	1	1		2					2	3					4
12276682526	397591836	12/22/20 5:22	12/22/20 5:27						1	42	1		5		10	2	22	1		46	6		1		2	1								2	1	1		2					2						5
12276275123	397591415	12/21/20 23:34	12/21/20 23:45						1	38	1		5		44	1	15	1		46	5		1		2	1								3	1	3		2				1							6
12276101211	397591661	12/21/20 21:22	12/21/20 21:28						1	39	1		5		34	2	10	2		23	1		1		2	1	2							5	1	1		2						3					3
12275657459	397591415	12/21/20 17:29	12/21/20 17:33						1	44	1		5		44	2	35	2		51	1		1		3	1	2	3		5	6			3	1	3		2					2	3	4				6
12275398552	397591415	12/21/20 15:26	12/21/20 15:30						1	18	1		5		44	2	11	1		41	4		1		3	1	2		4					4	2	1	1						2	3					5
12275346149	397591661	12/21/20 15:00	12/21/20 15:05						1	35	2		5		34	2	23	1		41	4		1		1	1	2	3						4	3	1		2				1							4
12275062721	397591661	12/21/20 12:43	12/21/20 13:02						2	34	2		5		34	2	29	0	Between jobs	31	5		0	none currently	1	1								3	1	4		2					2						5
12275044754	397591590	12/21/20 12:48	12/21/20 12:54						1	35	2		5		34	2	28	1		41	4		1		3	1	2	3	4					2	1	3	1					1							1
12274882734	397591836	12/21/20 11:46	12/21/20 11:52						2	48	1		5		10	2	43	1		1	0	University DPT program, faculty	0	I am the DCE for a DPT program	3						6			6	1	3		2					2		4				5
12274775638	397591487	12/21/20 11:09	12/21/20 11:14						1	30	2		5		38	2	22	1		37	4		1		2	1	2	3						3	2	2		2					2	3					5
12274647959	397591890	12/21/20 10:20	12/21/20 10:26						1	34	1		5		10	2	31	2		26	3		1		1	1								3	1	1		2			manual therapy certification		2						1
12274547553	397591415	12/21/20 9:40	12/21/20 9:47						1	34	1		5		44	2	27	1		31	1		1		2	1	2							2	2	2		2					2	3					5
12274531153	397591661	12/21/20 9:36	12/21/20 9:40						1	16	1		5		38	2	7	1		41	5		1		3	1								2	1	2		2				1							5
12274406120	397590765	12/21/20 8:48	12/21/20 8:52						1	13	1		5		44	2	6	1		37	3		3		3	1	2			5				4	2	2		2	3				2	3		5			5
12274337148	397591590	12/21/20 8:15	12/21/20 8:24						1	35	1		5		36	2	31	1		39	3		1		2	1	2							2	3	1		2					2	3					5
12274092536	397591927	12/21/20 6:26	12/21/20 6:30						1	25	1		5		10	1	18	1		46	1		1		2	1								4	1	1	1					1							4
12274002491	397591590	12/21/20 5:35	12/21/20 5:43						1	37	1		0	Not answering	36	2	31	2		26	3		1		2	1								6	1	1		2					2	3					4
12273491399	397591661	12/20/20 23:21	12/20/20 23:28						1	21	1		5		34	2	10	1		41	1		1		3	1	2							2	1	1		2					2	3					6
12273402282	397591590	12/20/20 22:17	12/20/20 22:22						2	46	1		5		36	1	22	0	prn	9	5		0	not working currently	1	1	2							4	1	1	1							3					1
12273368901	397591590	12/20/20 21:55	12/20/20 22:00						2	38	1		5		36	2	33	1		1	2		0	Quality Director	1			3						1	1	1		2					2						2
12273220480	397590765	12/20/20 20:12	12/20/20 20:17						1	14	1		2		44	2	11	1		46	6		1		3	1								4	1	1	1					1							7
12273208042	397591890	12/20/20 19:58	12/20/20 20:06						1	47	2		5		10	2	41	1		41	2		1		2	1								4	1	1	1					1							6
12273152120	397591415	12/20/20 19:09	12/20/20 19:15						1	30	2		2		44	2	25	1		31	7		3		3	1								2	1	1		2					2						5
12273130073	397591590	12/20/20 18:49	12/20/20 18:57						1	48	2		5		36	2	37	1		33	4		1		1	1	2		4					3	1	1		2					2						5
12273090801	397591661	12/20/20 18:06	12/20/20 18:28						1	27	1		3		34	2	19	3		11	5		1		2	1								6	1	1		2					2						1
12272978827	397591773	12/20/20 16:48	12/20/20 16:51						1	22	1		5		23	1	15	1		41	3		1		3	1								4	1	1		2			CE course series for excellence in manual therapy		2	3					3
12272977258	397591890	12/20/20 16:45	12/20/20 16:50						1	22	1		5		10	2	16	1		31	3		3		3	1								2	1	1		2					2						6
12272956835	397591661	12/20/20 16:20	12/20/20 16:28						1	30	1		5		47	2	8	1		26	4		0	only a few Telehealth as needed	3	1	2	3			6		Adjunct faculty in a dance department	6	2	3			3					3		5			6
12272926382	397591590	12/20/20 15:48	12/20/20 15:54						1	12	2		5		36	2	4	1		41	4		3		3	1	2							3	2	2	1						2	3					5
12272909202	397591836	12/20/20 15:28	12/20/20 15:34						1	30	2		5		10	2	22	1		39	5		1		2	1	2							3	1	1	1						2	3					6
12272891468	397591415	12/20/20 15:05	12/20/20 15:14						1	38	1		5		44	1	18	2		21	1		1		3	1								6	1	2		2					2						4
12272869217	397591836	12/20/20 14:41	12/20/20 14:47						1	38	1		3		10	2	23	1		31	6		1		1	1	2							2	1	1		2					2						7
12272826114	397591590	12/20/20 13:49	12/20/20 13:56						1	37	2		5		49	1	29	1		31	0	Long term acute care	1		2	1		3						3	1	1	1					1							5
12272753576	397591836	12/20/20 12:27	12/20/20 12:37						1	48	1		5		33	2	35	0	Furloughed--full time before pandemic	21	4		1		2	1		3						3	1	1		2	3			1							1
12272742258	397591590	12/20/20 12:18	12/20/20 12:26						1	21	1		5		36	1	15	1		49	1		1		3	1	2							3	1	1	1						2	3					5
12272742212	397591890	12/20/20 12:21	12/20/20 12:26						1	14	1		5		10	2	2	1		41	4		3		3	1								1	1	2	1					1							5
12272621800	397591590	12/20/20 10:18	12/20/20 10:25						1	35	2		5		36	1	28	1		41	3		1		2	1	2	3						2	1	2	1						2						3
12272583599	397591590	12/20/20 9:37	12/20/20 9:45						1	48	1		5		36	2	22	1		41	6		1		1	1								4	1	1	1						2						5
12272563911	397591836	12/20/20 9:18	12/20/20 9:26						1	21	1		5		23	2	15	2		29	6		1		2	1								2	1	1		2					2						5
12272528854	397591890	12/20/20 8:43	12/20/20 8:50						1	38	1		4		10	2	35	1		41	5		1		1	1								2	2	1		2					2						5
12272528225	397591836	12/20/20 8:42	12/20/20 8:49						1	40	1		5		23	1	26	2		25	3		1		2	1	2			5				6	2	2	1						2	3	4				7
12272473352	397591590	12/20/20 7:42	12/20/20 7:48						1	38	1		5		36	2	31	1		41	3		1		1	1	2							4	1	2	1							3					1
12272378426	397591590	12/20/20 5:49	12/20/20 5:54						1	22	1		5		36	2	14	1		41	1		1		2	1								2	1	1		2					2						3
12272163616	397591836	12/20/20 0:57	12/20/20 1:03						1	40	1		5		10	2	22	1		11	1		1		3	1		3			6			3	1	2		2				1							5
12272044330	397591661	12/19/20 22:36	12/19/20 22:40						1	21	1		5		34	2	13	1		33	6		1		3	1								3	1	1		2					2						6
12272022582	397591890	12/19/20 22:08	12/19/20 22:11						1	28	3		3		10	2	21	1		56	6		1		1	1								3	1	1		2				1							7
12272003306	397591836	12/19/20 21:40	12/19/20 21:46						1	35	2		2		23	2	31	1		41	5		1		3	1								5	1	3	1							3					5
12271974866	397591661	12/19/20 21:09	12/19/20 21:14						1	19	1		5		34	1	12	1		32	5		1		3	1								2	1	1	1						2						3
12271921170	397591836	12/19/20 20:09	12/19/20 20:17						1	30	1		5		23	2	23	2		25	3		1		2	1								2	1	1		2					2	3					6
12271912328	397591890	12/19/20 20:01	12/19/20 20:07						1	39	1		5		10	1	33	2		21	4		1		1	1			4					2	1	1	1						2						5
12271909644	397591773	12/19/20 19:57	12/19/20 20:04						1	33	1		5		23	2	24	1		38	3		1		2	1	2							3	2	2		2					2	3					3
12271887854	397591590	12/19/20 19:35	12/19/20 19:41						1	25	1		5		36	2	16	1		31	0	LTACH	1		3	1								2	1	1		2					2	3					3
12271808086	397591590	12/19/20 18:03	12/19/20 18:11						1	33	1		5		36	2	28	1		36	5		1		1	1							Clinical resource team(answering questions that clinicians across the company submitted)	2	1	1		2				1							5
12271777596	397591836	12/19/20 17:25	12/19/20 17:35						1	50	2		5		10	2	44	1		41	6		1		1								CONTRACTOR TO HOME HEALTH AGENCIES	2	1	1		2										SHADOWING	5
12271772265	397591590	12/19/20 17:23	12/19/20 17:30						1	42	2		5		36	2	30	1		35	6		1		1	1		3						3	1	1		2					2						6
12271768045	397591415	12/19/20 17:19	12/19/20 17:26						1	39	2		2		44	2	30	1		51	5		1		1	1	2							5	1	1		2					2	3					7
12271675403	397591890	12/19/20 15:37	12/19/20 15:46						2	52	2		5		10	1	35	0	Lost my job due to the Covid-19 Pandemic.	41	0	Short Term Rehab/LTC	0	Currently Unemployed.	1	1	2							2	1	1	1							3					4
12271663656	397591487	12/19/20 15:18	12/19/20 15:33						1	19	1		5		5	2	12	1		41	1		1		3	1	2			5	6			6	3	2		2					2	3	4	5			5
12271651669	397591590	12/19/20 15:17	12/19/20 15:22						1	38	1		5		36	2	33	1		17	3		3		3	1		3						5	1	2	1					1							5
12271622574	397591590	12/19/20 14:45	12/19/20 14:51						1	22	1		5		36	1	19	1		51	4		3		3	1	2	3			6			2	1	1		2					2	3	4				7
12271610914	397591590	12/19/20 14:34	12/19/20 14:39						1	31	2		5		36	1	26	1		36	5		1		3	1		3						2	2	1		2						3					3
12271604376	397591661	12/19/20 14:20	12/19/20 14:32						1	30	1		5		34	2	5	1		31	3		1		3	1	2							2	1	2		2					2	3					7
12271587298	397591590	12/19/20 14:08	12/19/20 14:14						1	34	1		5		36	2	30	1		19	4		1		1	1	2	3						4	1	1	1						2	3					3
12271581592	397591773	12/19/20 14:03	12/19/20 14:09						1	39	1		5		23	2	35	3		5	6		1		1	1								1	1	1		2					2	3					1
12271539440	397591890	12/19/20 13:23	12/19/20 13:28						1	26	2		5		10	2	21	1		41	4		1		2	1		3						2	1	2		2					2						5
12271501338	397591773	12/19/20 12:48	12/19/20 12:53						1	30	1		5		2	1	24	2		16	7		3		3	1			4		6			2	2	3		2					2						5
12271442160	397591415	12/19/20 11:53	12/19/20 12:01						1	43	2		5		44	2	31	1		51	3		1		2	1		3						4	1	1		2					2						5
12271428636	397591590	12/19/20 11:46	12/19/20 11:49						1	18	2		5		11	2	2	1		46	4		1		3	1				5				6	2	2		2	3				2			5			7
12271400136	397591590	12/19/20 11:21	12/19/20 11:25						1	21	1		5		36	2	15	2		13	1		1		2	1	2	3						2	1	1		2					2	3					3
12271384374	397590765	12/19/20 11:06	12/19/20 11:12						1	19	1		5		44	2	14	1		37	3		1		3	1	2	3				7		6	2	4		2					2	3					5
12271360976	397591661	12/19/20 10:41	12/19/20 10:52						1	53	1		5		34	2	49	1		41	4		1		1	1		3						2	1	1	1						2						6
12271334613	397591590	12/19/20 10:25	12/19/20 10:30						1	29	2		5		36	2	22	1		51	4		1		3	1	2		4					4	1	2		2					2	3					7
12271310982	397591590	12/19/20 10:04	12/19/20 10:11						1	21	1		6		34	1	12	3		4	3		1		3	1	2				6	7		4	2	2		2					2		4				3
12271305100	397591590	12/19/20 10:02	12/19/20 10:06						1	26	1		5		36	2	20	1		33	3		1		2	1								2	1	2	1					1							3
12271265794	397591773	12/19/20 9:26	12/19/20 9:33						1	42	2		5		23	2	32	1		46	3		1		2	1	2	3	4	5	6	7		4	2	1			3	4			2	3	4	5	6		2
12271188995	397591590	12/19/20 8:21	12/19/20 8:28						1	26	1		5		39	2	18	1		41	6		1		2	1								5	1	2		2				1							3
12271087498	397590765	12/18/20 20:58	12/19/20 6:58						1	40	2		5		44	2	29	1		46	1		1		2	1	2							2	1	1	1					1							6
12270983989	397591661	12/19/20 5:06	12/19/20 5:10						1	25	1		5		34	2	19	1		41	3		1		2	1					6			4	2	1		2					2	3	4				5
12270766540	397591890	12/19/20 1:25	12/19/20 1:37						1	33	1		5		10	2	28	2		25	3		1		1	1	2							5	1	2	1						2	3					3
12270696669	397591487	12/19/20 0:10	12/19/20 0:14						1	17	1		5		38	2	10	1		41	6		1		3	1								2	1	1	1					1							6
12270696099	397591661	12/19/20 0:09	12/19/20 0:13						1	10	1		5		28	2	2	1		41	6		1		3	1								3	1	3		2					2						5
12270664224	397591661	12/18/20 23:04	12/18/20 23:36						2	47	1		5		34	2	43	3		11	5		1		1	1								3	1	1		2						3					3
12270660205	397591890	12/18/20 23:22	12/18/20 23:32						1	35	1		2		10	2	31	1		41	6		0	Home care	1	1								4	1	1		2					2						6
12270653879	397591590	12/18/20 23:20	12/18/20 23:25						1	23	1		3		36	2	10	1		41	4		3		3	1	2	3						3	1	1		2						3					5
12270623237	397591773	12/18/20 22:47	12/18/20 22:54						1	36	2		5		23	2	29	1		36	3		1		2	1	2						Lead Therapist	3	1	1		2					2	3					2
12270622435	397591590	12/18/20 22:30	12/18/20 22:53						1	25	2		5		36	2	18	1		37	5		1		2	1	2							3	1	1		2					2	3					3
12270576494	397591590	12/18/20 22:04	12/18/20 22:10						1	39	1		5		36	1	34	1		41	6		1		1	1								2	1	1		2				1							3
12270568230	397591590	12/18/20 21:58	12/18/20 22:05						1	8	2		5		36	1	2	1		41	4		1		3	1						7		1	1	1	1						2		4				2
12270536686	397591890	12/18/20 21:28	12/18/20 21:36						1	24	1		5		38	1	13	1		41	3		3		3	1	2							6	2	4		2					2	3	4				3
12270505047	397591590	12/18/20 21:04	12/18/20 21:08						1	22	1		5		26	2	17	1		41	3		1		2	1	2							3	2	1		2					2	3					6
12270457506	397591890	12/18/20 20:21	12/18/20 20:29						2	28	1		5		10	2	14	0	Unemployed (just moved)	41	4		1		3	1			4					4	1	1		2					2						5
12270429298	397591590	12/18/20 20:03	12/18/20 20:08						2	20	1		5		36	2	14	1		41	4		1		2	1		3			6		Utilization review	4	1	3	1						2		4				6
12270404101	397591836	12/18/20 19:42	12/18/20 19:49						1	34	1		5		23	2	28	2		24	3		1		2	1								5	1	2					Certified Pilates instructor and trainer		2	3					5
12270357285	397591590	12/18/20 19:10	12/18/20 19:17						1	32	1		5		36	2	27	1		35	4		3		1	1	2							2	1	2		2					2	3					6
12270346661	397591590	12/18/20 19:04	12/18/20 19:10						2	44	1		5		36	1	38	1		2	3		1		1	1	2	3			6			5	1	2	1						2				6		3
12270345327	397591836	12/18/20 19:04	12/18/20 19:08						1	39	2		5		10	2	32	1		16	3		1		2	1		3				7		3	1	2		2				1							6
12270340362	397591590	12/18/20 18:59	12/18/20 19:05						1	47	1		5		36	2	32	1		39	5		1		1	1	2							2	1	1		2					2	3					1
12270322325	397591836	12/18/20 18:49	12/18/20 18:53						1	24	1		5		10	2	16	1		39	0	Outpatient clinic in ALF	1		2	1		3						2	1	1	1					1							7
12270262608	397591590	12/18/20 18:11	12/18/20 18:16						1	36	3		5		36	2	21	1		49	3		1		3	1								4	1	1	1							3					4
12270033130	397591487	12/18/20 16:15	12/18/20 16:19						1	27	2		5		13	1	18	1		41	4		3		3	1	2	3	4					2	2	1		2	3	4			2	3		5			6
12270027839	397591661	12/18/20 16:10	12/18/20 16:17						1	40	1		5		34	1	36	1		41	4		3		1	1	2	3						3	3	1		2					2	3	4				6
12269993217	397591415	12/18/20 15:58	12/18/20 16:02						1	10	2		2		44	2	4	1		41	4		1		3	1	2	3						5	1	3		2					2						2
12269964395	397591590	12/18/20 15:45	12/18/20 15:49						1	24	1		2		34	2	21	1		41	4		3		3	1	2							2	2	2	1							3					6
12269864375	397591661	12/18/20 14:59	12/18/20 15:08						1	16	1		5		34	2	10	2		28	2		1		3	1								4	1	1		2					2						3
12269743177	397591590	12/18/20 14:12	12/18/20 14:18						1	27	2		2		36	1	8	1		31	5		3		1	1								2	1	1		2				1							5
12269709949	397591590	12/18/20 13:05	12/18/20 14:04						1	17	2		5		36	2	9	1		41	3		3		3	1	2					7		2	1	3		2					2						4
12269704682	397591836	12/18/20 13:57	12/18/20 14:04						1	37	1		2		10	2	35	1		41	2		1		3	1	2							2	1	1	1	2					2						7
12269616202	397591590	12/18/20 13:23	12/18/20 13:27						1	27	1		5		36	2	16	1		33	3		3		2	1		3		5	6	7		6	2	3		2					2			5			7
12269590290	397591661	12/18/20 13:12	12/18/20 13:17						1	25	1		5		34	1	16	3		17	1		1		2	1								3	1	1	1					1							4
12269573709	397591590	12/18/20 13:06	12/18/20 13:10						1	44	1		5		36	2	37	1		21	7		3		1	1								2	1	1		2				1							4
12269566987	397591590	12/18/20 12:59	12/18/20 13:08						1	44	1		5		36	2	29	1		39	0	Early Intervention	3		1	1	2							3	1	1		2					2						3
12269530383	397591661	12/18/20 12:46	12/18/20 12:54						1	36	1		5		34	1	32	1		36	6		1		1	1								2	1	1		2					2						3
12269502956	397591590	12/18/20 12:38	12/18/20 12:43						1	33	2		5		36	1	20	1		41	4		1		3	1	2	3						3	1	1		2					2	3					5
12269473562	397591590	12/18/20 12:29	12/18/20 12:32						1	13	1		5		34	2	6	1		41	2		1		3	1	2	3						4	1	2		2						3					3
12269438911	397591836	12/18/20 12:13	12/18/20 12:20						1	38	2		5		23	2	25	1		37	4		1		2	1		3						3	2	2		2					2						3
12269427350	397591487	12/18/20 12:11	12/18/20 12:15						1	28	1		5		39	2	22	2		21	3		1		2	1	2							2	1	2		2					2						5
12269414511	397591890	12/18/20 7:40	12/18/20 12:11						1	40	1		3		10	2	41	2		25	6		1		1	1	2							4	1	1	1						2	3					5
12269387372	397591590	12/18/20 11:57	12/18/20 12:01						2	13	1		5		5	2	7	0	Maternity leave	36	5		1		3	1	2	3						3	1	1		2						3					4
12269382702	397591836	12/18/20 11:53	12/18/20 11:59						2	25	1		5		10	2	16	0	Not working as a PT	1	0	Haven’t practiced as a PT in over 3 years	0	Not practicing as a PT	2								Registered nurse	2	1	1	1					1							5
12269378380	397591590	12/18/20 11:53	12/18/20 11:58						1	16	1		5		36	1	9	2		31	5		1		3	1								2	1	1	1					1							2
12269375070	397591890	12/18/20 11:50	12/18/20 11:57						1	49	1		5		10	2	26	1		31	1		1		2	1								5	1	1		2					2						1
12269372692	397591590	12/18/20 11:50	12/18/20 11:56						2	26	2		5		36	2	17	1		37	3		3		3	1		3						2	1	1		2					2						5
12269278224	397591590	12/18/20 11:15	12/18/20 11:23						1	31	2		5		36	2	11	1		31	3		1		3	1	2							5	1	1		2					2	3					1
12269211420	397591836	12/18/20 10:55	12/18/20 11:01						1	18	2		0	Southeast asian	23	2	11	1		41	4		1		3	1								2	1	1	1						2						6
12269072468	397591590	12/18/20 10:07	12/18/20 10:13						1	51	1		5		36	2	47	1		41	6		1		1	1								3	2	1		2				1							2
12268953139	397591890	12/18/20 9:30	12/18/20 9:34						1	20	1		5		10	2	9	1		41	3		2		3	1	2	3						2	1	1		2					2	3		5			3
12268946484	397591590	12/18/20 9:28	12/18/20 9:31						1	22	1		5		36	2	16	1		38	3		3		3	1								2	1	1	1							3					5
12268944906	397591590	12/18/20 9:19	12/18/20 9:31						1	22	2		5		36	2	15	1		31	3		1		3	1	2	3		5	6	7		2	4	3		2	3	4			2	3	4	5	6		3
12268935948	397591890	12/18/20 9:13	12/18/20 9:29						2	46	2		6		10	1	35	0	Retired	1	0	Retired	0	Retired	1								None	1	2	1		2		4			2						3
12268922392	397591590	12/18/20 9:13	12/18/20 9:23						1	34	1		5		34	2	30	1		41	6		1		1	1								2	1	1		2					2						6
12268905247	397591590	12/18/20 9:12	12/18/20 9:17						1	29	1		2		36	2	25	1		39	6		1		3	1								4	2	6					Certificate NDT	1							2
12268899456	397591590	12/18/20 9:11	12/18/20 9:15						2	42	1		5		36	1	36	1		5	0	Higher education DPT program	1		4						6			5	1	2		2					2	3	4				7
12268886218	397591590	12/18/20 9:03	12/18/20 9:10						1	9	1		5		34	2	3	1		31	0	Pediatrics outpatient and school based	3		3	1								1	1	2		2				1							5
12268876592	397591590	12/18/20 9:01	12/18/20 9:07						2	39	1		5		14	2	36	1		5	0	Underserved clinic	0	Currently NOT seeing patients	4						6		Pro-bono health clinic	2	1	5		2							4				2
12268851394	397591773	12/18/20 8:52	12/18/20 8:58						1	19	1		2		23	2	11	1		31	5		1		1	1								3	3	2	1					1							7
12268841753	397591590	12/18/20 8:48	12/18/20 8:54						1	33	1		5		36	2	28	1		31	3		1		2	1		3						3	1	4		2					2						1
12268832596	397591590	12/18/20 8:45	12/18/20 8:51						1	29	1		5		36	1	27	0	Treating and managing	17	0	Private peds at a daycare and school and outpatient	1		1	1		3	4					2	1	2		2					2						1
12268829155	397591590	12/18/20 8:37	12/18/20 8:49						2	19	1		3		36	2	12	0	Not working at this time	26	6		0	None at this time	3	1		3						3	1	1		2					2						3
12268825407	397591590	12/18/20 8:43	12/18/20 8:48						2	43	1		5		36	2	39	1		3	0	Academics	1		4								Department Chair	3	1	3		2							4				3
12268811389	397591590	12/18/20 8:39	12/18/20 8:43						1	30	1		5		36	2	29	1		36	5		1		1	1		3						4	2	1	1					1							6
12268795663	397591590	12/18/20 8:29	12/18/20 8:37						2	47	2		5		13	1	41	0	retired	19	1		0	swiskk	1	1								2	2	2		2				1							3
12268795501	397591590	12/18/20 8:28	12/18/20 8:37						1	23	2		5		36	2	18	0	Support staff, primary job in higher education	13	2		1		3	1					6		Site coordinator of clinical education	3	1	2		2					2		4			Mentorship to clinical instructors	3
12268763582	397590765	12/18/20 8:16	12/18/20 8:25						1	17	2		5		44	2	9	1		41	0	Private practice, home visits	3		3	1	2		4					2	2	6		2	3				2						6
12268733457	397591590	12/18/20 8:07	12/18/20 8:14						1	39	1		5		34	2	31	1		61	6		1		2	1								4	1	1	1					1							3
12268724982	397591590	12/18/20 8:07	12/18/20 8:11						1	10	2		5		36	2	3	1		31	1		1		3	1								1	1	3		2					2						7
12268724642	397591590	12/18/20 8:06	12/18/20 8:10						1	28	1		5		23	1	18	1		36	7		3		2	1								2	1	2	1						2						5
12268651482	397590765	12/18/20 7:35	12/18/20 7:40						2	19	1		5		44	2	13	1		1	5		3		3			3						2	2	3		2					2						4
12268519742	397591836	12/18/20 6:31	12/18/20 6:37						1	27	2		5		10	2	22	1		37	4		3		2	1	2	3						4	1	2		2					2	3					5
12268509890	397591487	12/17/20 20:36	12/18/20 6:32						1	24	2		2		23	1	15	1		41	2		1		3	1								6	2	3		2					2	3					3
12268384865	397591836	12/18/20 5:14	12/18/20 5:23						1	12	1		3		10	2	2	1		36	3		1		3	1								1	1	3		2				1							1
12268181845	397590765	12/18/20 3:15	12/18/20 3:22						2	39	1		5		44	2	16	0	inactive, burnt out with low pay increased load	1	0	na	0	na	2								na	2	1	1		2				1							7
12268118629	397591836	12/18/20 2:34	12/18/20 2:40						1	24	2		2		10	2	18	1		41	6		1		1	1								6	2	2	1					1							6
12267817029	397591836	12/17/20 22:31	12/17/20 22:35						1	30	1		4		10	2	21	1		21	4		2		2	1		3	4				continuing ed instructor	3	1	3	1						2					continuing ed instructor	2
12267796255	397591890	12/17/20 22:12	12/17/20 22:21						1	32	1		6		10	2	26	1		47	6		1		2	1		3						4	3	1	1						2	3					6
12267784901	397591890	12/17/20 22:07	12/17/20 22:13						1	33	1		4		10	2	28	1		36	3		1		3	1	2							2	1	1		2					2	3					3
12267771980	397591836	12/17/20 21:59	12/17/20 22:04						1	34	2		2		23	2	29	1		41	3		3		1	1	2							6	2	1	1							3					7
12267749418	397591487	12/17/20 21:45	12/17/20 21:48						1	33	1		5		38	2	27	1		31	4		1		1	1			4					6	1	1	1					1							3
12267732008	397591415	12/17/20 21:32	12/17/20 21:36						1	15	2		5		11	1	8	1		46	4		1		3	1	2	3		5				6	2	1		2	3				2	3	4	5			3
12267728562	397591836	12/17/20 21:25	12/17/20 21:34						1	41	1		5		10	2	35	0	Private only 4-6 patients & when not traveling.	11	4		1		1	1			4					2	1	1		2				1							5
12267725070	397591836	12/17/20 21:27	12/17/20 21:32						1	27	2		2		23	2	15	1		41	5		1		1	1	2							2	1	2	1							3					5
12267721209	397591773	12/17/20 21:23	12/17/20 21:30						1	19	1		5		23	2	11	1		36	1		1		3	1	2				6			4	2	2		2					2	3	4				5
12267711542	397591836	12/17/20 21:19	12/17/20 21:24						1	14	2		5		32	2	8	3		21	1		1		3	1	2							4	1	1		2					2	3					3
12267706806	397591890	12/17/20 21:16	12/17/20 21:20						1	41	1		2		10	2	31	1		43	6		1		2	1	2	3						2	3	2	1							3					7
12267699211	397591890	12/17/20 21:09	12/17/20 21:16						1	42	2		5		10	2	34	1		41	3		1		2		2	3		5				4	4	2		2						3					3
12267696034	397591415	12/17/20 21:05	12/17/20 21:14						2	30	1		5		44	2	23	0	SAHM unemployed as PT	11	4		2		2	1							MDT diploma studies	3	1	1			3		MDT diploma training	1							5
12267673410	397591890	12/17/20 20:54	12/17/20 20:59						1	12	2		5		10	2	5	1		40	5		1		3	1		3						4	1	2	1						2						2
12267665426	397591415	12/17/20 20:50	12/17/20 20:54						1	10	1		5		44	2	3	1		41	4		1		3	1	2							3	1	1	1							3					4
12267626538	397591836	12/17/20 20:25	12/17/20 20:30						1	22	1		5		10	2	16	1		33	1		1		3	1	2							6	1	1		2					2	3					1
12267626016	397591836	12/17/20 20:24	12/17/20 20:29						1	16	1		5		10	2	7	1		9	4		1		3	1	2	3						4	1	2		2					2	3					7
12267625717	397591415	12/17/20 20:24	12/17/20 20:29						1	9	1		5		44	2	1	2		34	1		1		3	1								1	1	4			3				2						3
12267596051	397591890	12/17/20 20:05	12/17/20 20:12						1	45	2		5		10	2	31	1		51	4		1		1	1	2	3	4					2	1	2		2					2	3					7
12267594790	397591836	12/17/20 20:00	12/17/20 20:11						1	23	1		2		23	2	16	1		41	1		1		3	1	2							6	1	1		2					2	3					7
12267591336	397591890	12/17/20 20:01	12/17/20 20:09						1	40	1		5		10	2	36	0	PRN	21	6		1		1	1								2	1	1		2				1							3
12267588452	397590765	12/17/20 20:02	12/17/20 20:07						1	23	1		5		44	2	16	3		11	6		0	in home	3	1					6	7		5	2	4		2							4				3
12267584260	397591836	12/17/20 19:59	12/17/20 20:05						1	29	1		2		23	2	23	1		41	3		1		2	1								3	2	1		2						3					4
12267568034	397591836	12/17/20 19:51	12/17/20 19:56						1	9	1		5		10	2	2	1		41	3		1		3	1								2	1	2	1					1							5
12267554606	397591487	12/17/20 19:41	12/17/20 19:49						1	42	1		5		44	2	32	1		39	4		3		3	1	2	3						2	1	4				4			2	3					5
12267550643	397591890	12/17/20 19:40	12/17/20 19:46						1	43	1		5		10	1	37	1		41	6		1		3	1								2	1	2		2					2	3	4				5
12267539841	397591890	12/17/20 19:36	12/17/20 19:40						1	25	1		2		11	2	21	1		41	5		1		1	1								3	1	2		2					2						7
12267538039	397591661	12/17/20 19:30	12/17/20 19:39						1	39	2		5		47	1	24	1		46	4		3		2	1	2	3						6	1	2		2	3				2	3					6
12267505589	397591415	12/17/20 19:18	12/17/20 19:24						1	31	1		5		44	1	25	1		46	4		1		2	1		3	4					2	1	2		2					2						5
12267457202	397591890	12/17/20 18:55	12/17/20 18:59						1	27	1		2		10	1	23	1		41	5		1		3	1	2	3			6			3	5	2		2					2						5
12267412748	397591890	12/17/20 18:29	12/17/20 18:38						1	11	1		5		10	2	3	1		40	3		1		3	1	2						women's health program coordinator, women's health resident	3	3	3			3				2	3					3
12267362716	397591836	12/17/20 18:09	12/17/20 18:16						2	31	2		5		23	2	11	1		1	0	N/A. Teaching/admin in academics.	0	Not currently treating patients.	3						6		Academic administrator	2	1	1		2							4				7
12267335235	397591890	12/17/20 17:55	12/17/20 18:04						1	38	1		5		10	2	34	1		8	3		1		1		2	3					PART TIME ADJUNCT	4	2	2		2					2	3	4			8 HOUR EDUCATION COURSE FOR PT AND OT MONTHLY	2
12267328933	397591836	12/17/20 17:57	12/17/20 18:01						1	19	1		5		23	1	11	1		33	5		1		3	1				5	6			1	2	3		2								5			7
12267260190	397591661	12/17/20 17:26	12/17/20 17:32						1	32	2		5		41	1	28	1		39	3		3		1	1								4	1	1	1					1							5
12267239921	397591661	12/17/20 17:21	12/17/20 17:24						1	33	2		5		28	2	24	1		49	4		3		2	1	2	3	4					3	2	2		2					2	3					7
12267237281	397591890	12/17/20 17:19	12/17/20 17:23						1	29	2		2		10	2	24	1		7	5		1		1	1								3	2	2	1					1							7
12267224197	397591836	12/17/20 17:10	12/17/20 17:18						1	25	1		2		23	2	22	1		36	1		1		3	1		3						5	2	3		2					2						3
12267222886	397591890	12/17/20 17:13	12/17/20 17:17						1	27	2		5		10	2	18	1		41	4		1		2	1								2	1	1	1						2						3
12267157519	397591661	12/17/20 16:49	12/17/20 16:52						1	25	1		5		34	1	20	1		41	6		1		2	1								2	1	1	1					1							3
12267119885	397591836	12/17/20 16:32	12/17/20 16:38						1	12	1		5		23	1	3	1		41	4		1		3	1								2	1	2		2					2						6
12267106582	397591415	12/17/20 16:29	12/17/20 16:33						1	15	2		5		44	2	9	1		42	4		1		3	1	2	3		5				4	2	1			3				2	3		5			6
12267080759	397591415	12/17/20 16:15	12/17/20 16:23						1	22	2		5		14	2	9	2		21	0	Military outpatient clinic	1		4	1		3						3	3	3		2	3	4			2			5			2
12267063983	397591890	12/17/20 16:12	12/17/20 16:17						1	27	1		5		10	1	19	2		26	4		1		4	1	2		4					4	2	3		2					2	3					2
12267026014	397591836	12/17/20 15:55	12/17/20 16:03						1	42	2		5		10	2	35	1		41	3		1		3	1								6	1	2		2					2						5
12266921491	397591890	12/17/20 15:17	12/17/20 15:26						1	44	1		5		10	2	29	1		41	4		3		2	1			4					4	2	4		2					2						4
12266917024	397591487	12/17/20 15:20	12/17/20 15:25						1	26	1		0	India	44	2	16	3		36	5		1		2	1								2	1	3	1						2						6
12266757018	397591773	12/17/20 14:24	12/17/20 14:31						2	42	2		5		23	2	33	0	furlowed 2nd to covid	41	4		1		1	1								3	1	2		2					2						4
12266755784	397591661	12/17/20 14:27	12/17/20 14:31						1	38	2		5		34	2	32	1		5	0	Telehealth	2		4							7		3	2	3				4								PhD mentor	5
12266747022	397591836	12/17/20 14:13	12/17/20 14:28						1	20	2		5		10	1	13	3		9	4		1		4	1					6	7		2	3	3		2		4			2	3	4	5	6		5
12266642173	397591415	12/17/20 13:47	12/17/20 13:54						1	12	1		5		44	2	4	1		41	1		1		3	1								3	1	1	1					1							7
12266639669	397591836	12/17/20 13:49	12/17/20 13:53						1	19	1		5		23	2	12	1		41	0	Outpatient pediatrics	3		3	1	2							3	1	1		2				1							3
12266513511	397591836	12/17/20 13:03	12/17/20 13:10						2	46	2		5		10	2	29	3		13	5		1		1	1								3	1	1	1					1							3
12266449567	397591890	12/17/20 12:44	12/17/20 12:49						1	23	1		4		10	2	16	2		31	3		1		2	1								2	2	1	1					1							5
12266447884	397591890	12/17/20 12:42	12/17/20 12:49						1	34	1		0	Arab American	10	2	16	1		41	6		1		2	1								2	1	1	1					1							7
12266441363	397591890	12/17/20 12:37	12/17/20 12:46						1	46	1		5		10	2	41	2		26	3		1		3	1	2	3			6			3	1	3		2						3	4				3
12266425810	397591773	12/17/20 12:36	12/17/20 12:41						1	9	1		5		23	2	1	1		41	4		1		3	1								1	1	1		2				1							3
12266415739	397591890	12/17/20 12:17	12/17/20 12:38						1	34	2		5		10	2	27	1		31	1		1		3	1	2	3						3	1	2		2					2	3					3
12266386766	397591836	12/17/20 12:20	12/17/20 12:29						1	43	2		5		32	2	39	1		41	2		1		1	1	2							2	1	1		2						3				Instruction of community-based rehabilitation volunteers overseas	2
12266377274	397591890	12/17/20 8:43	12/17/20 12:26						1	37	2		2		10	2	32	1		37	4		1		1	1								3	1	1	1					1							1
12266304624	397591890	12/17/20 11:55	12/17/20 12:03						1	45	1		6		10	2	26	1		41	1		1		3	1	2	3						2	2	2		2						3					2
12266299456	397591836	12/17/20 11:57	12/17/20 12:01						1	33	1		5		10	1	27	2		11	6		1		1	1	2	3			6			2	1	1		2					2	3	4				6
12266292053	397591836	12/17/20 11:54	12/17/20 11:59						1	20	1		5		23	1	11	2		31	2		1		3	1	2							3	1	1	1					1							1
12266268405	397591890	12/17/20 11:44	12/17/20 11:51						1	22	1		5		10	2	9	1		41	1		1		3	1	2							6	2	3		2					2	3					3
12266254759	397591836	12/17/20 10:48	12/17/20 11:47						1	22	1		2		44	2	13	1		41	6		1		2	1								2	2	2		2					2						6
12266244700	397591890	12/17/20 11:39	12/17/20 11:44						1	31	2		5		10	2	26	1		41	1		1		1	1								2	1	1		2			Ceus		2	3					3
12266243510	397591836	12/17/20 11:36	12/17/20 11:43						2	23	1		5		23	1	6	0	Not employed - stay at home mom x 10 yrs	1	0	Unemployed x 10 years stay at home mom	0	Unemployed stay at home mom x 10 yrs	3								None	2	1	1		2				1							1
12266189102	397591836	12/17/20 11:19	12/17/20 11:26						2	23	1		2		44	2	16	0	Maternity leave	16	3		1		3	1								3	1	1		2					2						3
12266173957	397591890	12/17/20 11:15	12/17/20 11:21						1	34	1		5		10	2	22	1		41	6		1		3	1	2							2	1	1		2					2						3
12266147659	397591890	12/17/20 11:05	12/17/20 11:13						2	53	1		5		10	2	41	0	Retired	61	4		0	Retired	1	1		3	4					2	1	1	1						2						7
12266091200	397591890	12/17/20 10:52	12/17/20 10:55						1	17	1		5		10	2	11	1		41	3		1		3	1	2				6			5	3	2		2				1							7
12266076108	397591836	12/17/20 10:42	12/17/20 10:51						1	23	2		5		43	2	16	1		41	0	Government/military	1		3	1	2	3						5	2	4		2					2	3					4
12266058794	397590765	12/17/20 10:39	12/17/20 10:45						1	9	1		5		6	2	2	1		41	4		1		3	1								2	1	2		2					2						7
12266031932	397591890	12/17/20 10:31	12/17/20 10:37						2	49	1		5		10	2	46	1		1	0	University DPT Program	0	N/A	3	1					6			3	1	3	1					1							6
12266020485	397591890	12/17/20 10:26	12/17/20 10:34						1	36	1		4		10	2	29	1		39	1		1		1	1	2							3	1	1		2						3					3
12266007101	397591890	12/17/20 10:23	12/17/20 10:29						1	14	1		3		10	2	4	2		41	4		1		3	1								2	1	1		2					2						3
12265999926	397590765	12/17/20 10:17	12/17/20 10:27						1	37	1		5		44	2	32	1		41	2		1		2	1	2							4	3	1		2					2	3					2
12265992529	397591890	12/17/20 10:19	12/17/20 10:25						1	37	1		5		48	1	32	2		26	1		1		1	1								2	1	1	1					1							5
12265983408	397590765	12/17/20 10:17	12/17/20 10:22						1	34	2		2		49	1	31	1		11	1		1		3	1					6			3	2	3		2					2	3	4				7
12265971296	397591890	12/17/20 9:08	12/17/20 10:19						1	13	1		5		10	2	6	1		43	4		1		3	1	2	3		5				6	1	3		2					2	3	4				4
12265945650	397591773	12/17/20 7:24	12/17/20 10:10						1	23	1		5		23	1	14	1		41	3		1		3	1								2	1	1		2						3					5
12265903298	397591661	12/17/20 9:52	12/17/20 9:58						1	22	1		5		34	2	14	1		41	1		1		3	1	2			5				6	2	1		2					2	3	4	5	6		5
12265870323	397591890	12/17/20 9:40	12/17/20 9:48						1	26	2		4		10	2	21	1		29	3		1		3	1		3		5	6			2	3	1		2					2			5			6
12265865416	397591890	12/17/20 9:40	12/17/20 9:46						1	37	1		5		10	2	25	0	Independent contractor home care	31	6		1		2	1								5	1	1	1					1							1
12265859513	397591836	12/17/20 9:37	12/17/20 9:44						2	50	1		5		10	2	21	0	Professor	1	0	University	0	None, I teach and do research	4						6	7		6	1	4		2					2		4	5			5
12265833332	397591836	12/17/20 9:30	12/17/20 9:36						1	39	2		5		10	2	31	1		28	6		0	home health	3	1		3				7		4	1	1		2					2						3
12265806087	397591890	12/17/20 9:22	12/17/20 9:28						1	40	2		5		10	2	23	1		41	4		3		2	1	2	3	4					2	1	1		2					2						3
12265791371	397591836	12/17/20 9:16	12/17/20 9:23						1	18	1		5		22	2	12	1		41	4		3		3	1	2							2	1	2		2					2	3					5
12265771681	397591836	12/17/20 9:13	12/17/20 9:17						1	12	2		6		44	2	2	1		41	4		3		3	1								1	1	1		2				1							5
12265769832	397591836	12/17/20 9:11	12/17/20 9:16						1	37	1		5		10	2	22	2		33	6		1		3	1		3	4		6			6	1	3		2					2						7
12265746112	397591890	12/17/20 9:02	12/17/20 9:09						1	26	1		5		10	2	18	2		21	4		1		4				4			7	PhD student/ Research Assistant	4	1	2		2							4				3
12265739716	397591661	12/17/20 8:59	12/17/20 9:07						1	40	1		5		34	2	28	2		21	0	split between home health, SNF, assisted living facilities	1		2	1								4	1	2	1					1							1
12265732106	397591890	12/17/20 9:00	12/17/20 9:05						1	24	2		5		10	2	16	1		41	4		1		2	1								2	1	1	1						2	3					3
12265728180	397591836	12/17/20 9:01	12/17/20 9:04						1	36	2		5		10	2	26	2		21	4		1		2	1		3	4					6	1	4	1						2					Taught Multiple Con -Ed Courses	1
12265727084	397591890	12/17/20 8:59	12/17/20 9:03						1	30	1		5		10	1	24	1		41	5		1		2		2	3			6			3	1	1		2					2	3					5
12265726612	397591773	12/17/20 8:59	12/17/20 9:03						1	21	1		5		51	1	16	1		11	3		3		3	1	2	3						2	1	3		2					2	3					3
12265719783	397591890	12/17/20 8:34	12/17/20 9:01						1	11	2		5		48	2	2	1		41	4		1		3	1								1	1	1	1					1							3
12265710530	397591836	12/17/20 8:53	12/17/20 8:58						1	11	1		5		10	2	2	1		41	4		1		3	1								1	1	2	1					1							3
12265699588	397591836	12/17/20 8:49	12/17/20 8:55						2	19	2		5		23	1	16	1		9	5		1		1	1		3						2	1	1		2					2						5
12265695991	397591927	12/17/20 8:45	12/17/20 8:53						1	39	1		3		10	2	29	1		13	6		0	In home only	1	1		3						2	1	1	1						2						3
12265695320	397591836	12/17/20 8:49	12/17/20 8:53						1	34	1		5		10	2	31	1		46	6		1		1	1							Preceptor	2	1	1		2					2						5
12265688028	397591890	12/17/20 8:46	12/17/20 8:52						2	42	2		5		10	2	36	0	Administration	1	1		0	NA	2			3						2	1	4	1					1							4
12265687857	397591890	12/17/20 8:43	12/17/20 8:51						1	43	1		5		8	1	10	1		41	4		1		3	1		3	4					3	1	1	1					1							7
12265676528	397591836	12/17/20 8:38	12/17/20 8:47						1	42	2		5		10	2	30	1		41	6		1		2	1		3	4					4	2	1		2	3				2						6
12265669604	397591836	12/17/20 8:37	12/17/20 8:45						1	34	1		5		10	2	26	2		4	0	PT based Pilates studio	1		1		2							5	1	2		2					2	3					5
12265650161	397591836	12/17/20 8:29	12/17/20 8:38						1	40	2		5		10	2	27	1		45	4		1		1	1	2		4					3	1	1		2					2	3					3
12265638504	397591836	12/17/20 8:28	12/17/20 8:34						1	25	2		5		10	2	16	0	academia with small amount of patient care	5	0	academic institution	3		4					5	6			6	2	3				4							6		2
12265631050	397591890	12/17/20 8:27	12/17/20 8:32						1	25	1		5		9	2	11	2		21	4		3		3	1	2		4					6	2	2		2			McKenzie Institute Diploma		2	3				lab assistant at CEU courses	3
12265628744	397591890	12/17/20 8:26	12/17/20 8:31						1	43	2		5		1	2	36	1		5	3		1		1	1		3						5	1	2		2				1							7
12265626194	397591836	12/17/20 8:25	12/17/20 8:30						1	12	2		5		33	2	4	1		46	4		1		3	1	2							2	1	2	1							3					5
12265625534	397591890	12/17/20 8:18	12/17/20 8:30						1	46	2		5		10	1	31	1		46	1		1		2	1								5	1	3		2					2					S	5
12265623677	397591836	12/17/20 8:21	12/17/20 8:29						2	28	2		5		23	2	22	0	Just moved states...was working full time last month. Not working in this state yet	36	6		1		1	1								3	1	1		2				1							7
12265611297	397591836	12/17/20 8:16	12/17/20 8:25						1	24	2		2		23	2	13	1		41	5		1		2	1								4	2	1		2					2	3					5
12265609377	397591890	12/17/20 8:20	12/17/20 8:24						1	48	1		5		10	2	38	3		31	4		1		1	1	2							2	1	1		2					2	3					5
12265607281	397591890	12/17/20 8:19	12/17/20 8:23						1	47	1		5		10	2	43	1		41	6		1		3	1								2	1	1		2					2		4				5
12265606852	397591890	12/17/20 8:17	12/17/20 8:23						2	41	2		5		10	2	18	0	Left my job in March 2020.	46	6		0	Patient's home.	2	1								5	2	3	1					1							4
12265603792	397591927	12/17/20 8:17	12/17/20 8:22						1	33	1		4		10	2	28	2		26	6		1		1	1								2	1	1		2				1							5
12265594399	397591890	12/17/20 8:13	12/17/20 8:19						2	27	1		5		10	2	20	0	COVID-19	39	3		0	Clinic closed for Covid	3	1		3					I	2	1	1		2					2	3					3
12265581698	397591836	12/17/20 8:09	12/17/20 8:14						2	22	1		5		10	1	11	1		4	0	Faculty	0	N/A covid	4						6			3	2	3		2							4				4
12265580489	397591890	12/17/20 8:09	12/17/20 8:14						1	30	2		5		10	2	19	1		43	4		1		3	1								2	1	2		2					2						3
12265579280	397591890	12/17/20 8:06	12/17/20 8:13						1	42	2		5		10	2	38	1		5	4		1		4	1			4		6	7		4	3	5		2					2		4				2
12265578681	397591890	12/17/20 8:05	12/17/20 8:13						1	46	1		5		10	2	41	2		27	4		1		1	1							Self employed independent contractor using other PT office	4	1	2		2					2						5
12265578514	397591890	12/17/20 8:07	12/17/20 8:13						1	39	1		5		10	2	30	0	Modified full time 32 hours	29	6		3		3	1								6	1	1	1						2						4
12265570769	397591890	12/17/20 8:04	12/17/20 8:10						1	40	1		5		10	2	36	1		41	1		1		3	1								2	2	2	1						2						5
12265568637	397591836	12/17/20 8:04	12/17/20 8:10						1	8	1		5		23	2	2	1		41	4		1		3	1								2	1	2		2				1							4
12265567349	397591836	12/17/20 8:03	12/17/20 8:09						2	34	1		5		10	2	31	1		1	6		0	Managment of a Home Health Clinical team: RN, PT, OT, SLP, MSW, HHA, Telemonitoring, and office staff	3			3			6			5	3	4		2					2					Mentor for local PT/PTA students and prospective students	6
12265567097	397591890	12/17/20 8:03	12/17/20 8:09						1	44	1		5		10	2	40	1		41	4		1		3	1	2							2	1	1	1						2	3					5
12265565891	397591890	12/17/20 8:03	12/17/20 8:09						1	33	2		5		10	2	28	1		46	6		1		1	1								2	1	1	1					1							3
12265560895	397591836	12/17/20 8:03	12/17/20 8:07						1	18	1		4		10	2	7	1		39	1		1		3	1								4	1	1	1					1							4
12265559068	397591836	12/17/20 8:02	12/17/20 8:06						1	39	1		5		23	1	32	0	Contingent	29	6		1		1	1								3	1	1		2						3					3
12265450934	397591661	12/17/20 7:18	12/17/20 7:23						1	31	1		5		28	2	24	2		25	3		3		2	1	2					7		2	1	1		2					2	3					3
12265352956	397591415	12/17/20 6:29	12/17/20 6:38						1	43	3		0	prefer not to answer	21	2	36	1		41	1		1		3	1								4	1	1		2					2						5
12265324327	397591773	12/17/20 6:18	12/17/20 6:23						2	50	2		5		23	2	43	0	Retired	41	3		1		1	1	2							5	1	1	1						2	3	4				3
12264999428	397591773	12/17/20 3:04	12/17/20 3:16						1	44	1		5		27	1	38	1		36	1		1		1	1	2							3	1	1	1					1							3
12264951250	397590765	12/17/20 2:41	12/17/20 2:45						1	16	1		5		12	2	7	1		41	4		1		3	1	2							3	1	3		2					2	3					4
12264877658	397591661	12/17/20 1:47	12/17/20 1:53						1	34	1		5		34	1	29	1		33	1		1		1	1	2							4	1	1		2					2						1
12264695334	397591415	12/16/20 23:19	12/16/20 23:22						1	15	1		2		44	2	9	1		21	1		1		3	1	2	3		5				6	1	3	1						2	3		5			5
12264684691	397591661	12/16/20 23:08	12/16/20 23:14						1	28	2		2		5	2	23	1		41	6		1		1	1								5	1	1	1					1							5
12264605365	397591773	12/16/20 22:13	12/16/20 22:19						1	23	1		6		23	2	16	1		37	1		1		3	1	2							3	2	2		2					2	3					3
12264601048	397590765	12/16/20 22:11	12/16/20 22:16						1	48	1		5		44	1	37	1		31	4		1		3	1	2	3	4					3	1	2	1							3	4				5
12264531856	397591661	12/16/20 21:29	12/16/20 21:34						1	23	1		5		34	2	16	1		36	3		3		3	1	2	3		5	6			3	2	1		2					2	3	4	5			6
12264522246	397590765	12/16/20 21:24	12/16/20 21:28						1	10	2		5		49	2	1	1		41	5		1		3	1								1	1	2	1					1							5
12264509076	397591487	12/16/20 21:14	12/16/20 21:20						1	20	1		5		38	2	11	1		33	3		3		3	1							Clinic Lead, Union Steward	3	1	3		2					2	3					5
12264503230	397591590	12/16/20 21:12	12/16/20 21:16						1	31	2		5		36	1	26	1		31	3		1		2	1	2	3					Compliance/Billing	2	2	2		2					2	3					5
12264494744	397591415	12/16/20 21:01	12/16/20 21:12						2	22	1		5		44	2	14	0	administration	9	2		3		3	1		3						3	1	3		2					2						7
12264489005	397591661	12/16/20 20:56	12/16/20 21:08						1	29	3		5		34	2	18	1		39	3		1		2	1								5	1	2		2					2	3	4				4
12264467136	397591890	12/16/20 20:49	12/16/20 20:56						1	46	1		5		10	2	43	2		19	0	self employed private practice	1		1	1			4					3	1	2		2					2						2
12264396229	397591773	12/16/20 20:10	12/16/20 20:17						1	38	1		5		23	1	26	1		41	3		1		2	1	2							4	2	2		2					2	3					5
12264372354	397591661	12/16/20 19:58	12/16/20 20:04						1	12	1		5		26	1	5	1		41	4		3		3	1								3	1	1		2					2						5
12264277795	397591773	12/16/20 19:12	12/16/20 19:19						1	46	1		5		23	1	21	2		25	3		1		2	1								4	1	1		2					2						1
12264265298	397591661	12/16/20 19:09	12/16/20 19:13						1	29	1		5		34	2	23	2		29	1		1		2	1	2							2	1	4		2					2	3					5
12264256012	397591773	12/16/20 18:54	12/16/20 19:10						1	36	2		5		23	2	21	1		51	1		3		1	1	2							4	2	2		2						3					1
12264243574	397591661	12/16/20 18:52	12/16/20 19:04						1	48	1		5		34	1	41	0	Independent contractor,	26	0	Clinic, in-home and school system	3		1								Clinician, supervisor of PTAs, educator in school system of staff	3	1	1		2			and on site by specialty reps: PENS		2	3					5
12264218915	397591773	12/16/20 18:46	12/16/20 18:55						2	50	1		0	Human	23	2	22	3		42	2		1		1	1	2							2	3	1		2					2	3					7
12264205372	397591487	12/10/20 12:29	12/16/20 18:49						1	14	1		5		38	2	5	1		41	4		3		3	1	2							6	2	3		2					2	3					5
12264050544	397591773	12/16/20 17:44	12/16/20 17:51						1	32	1		5		23	2	24	2		23	3		1		2	1	2					7		5	1	5		2					2	3					3
12263991266	397591773	12/16/20 17:16	12/16/20 17:28						1	42	1		5		23	1	31	1		33	4		1		2	1								3	1	1	1					1							3
12263931185	397591661	12/16/20 16:59	12/16/20 17:05						1	39	2		5		34	2	33	1		41	0	VA Medical Center	3		1	1	2							2	1	1	1					1							3
12263927461	397591661	12/16/20 16:58	12/16/20 17:04						1	42	1		5		34	2	24	1		31	1		1		2	1	2							3	1	2		2					2	3					3
12263886527	397591661	12/16/20 16:44	12/16/20 16:49						1	20	1		5		34	1	14	1		41	1		1		2	1	2							3	1	1	1							3					5
12263886157	397591773	12/16/20 16:42	12/16/20 16:49						2	36	1		5		23	2	28	3		33	4		1		1	1								2	1	2	1						2	3					5
12263853284	397591415	12/16/20 16:33	12/16/20 16:36						1	8	1		5		44	1	2	1		41	4		1		3	1								1	2	2		2				1							5
12263847493	397591661	12/16/20 16:28	12/16/20 16:34						1	36	2		5		34	2	25	1		41	4		1		1	1			4					3	1	1		2				1							3
12263783345	397591773	12/16/20 16:05	1/13/21 8:59						1	38	2		5		23	1	30	1		38	1		1		1	1	2							3	1	3	1							3					2
12263689208	397591661	12/16/20 15:31	12/16/20 15:38						2	42	1		5		34	2	36	0	retired	6	0	private clients in home	0	na. retired	1								self employed seeing private clients only	1	1	1	1					1							4
12263670275	397591661	12/16/20 15:26	12/16/20 15:31						1	27	2		5		41	1	22	1		26	4		1		2	1		3						3	1	2		2					2						5
12263659360	397591661	12/16/20 15:19	12/16/20 15:27						2	39	1		3		34	2	35	0	Currently in quality and accreditation	26	1		1		3	1							Quality and accreditation	3	1	2		2					2						1
12263656319	397591773	12/16/20 15:19	12/16/20 15:27						1	37	2		5		23	2	26	1		36	4		1		2			3	4					3	1	3	1					1							4
12263645740	397591415	12/16/20 15:16	12/16/20 15:22						1	21	2		4		44	1	12	0	Owner of practice and Full-Time	41	4		1		3	1		3	4					5	1	1		2		4			2						6
12263513631	397591415	12/16/20 14:33	12/16/20 14:38						1	30	1		4		44	2	24	1		37	6		1		2	1	2							2	1	1		2					2						5
12263445323	397591487	12/15/20 15:52	12/16/20 14:16						1	38	1		5		36	2	31	1		41	1		1		1	1	2							2	1	1		2				1							5
12263424145	397591415	12/16/20 14:05	12/16/20 14:10						1	28	2		5		44	2	20	1		41	1		1		2	1	2							2	2	2			3	4				3					4
12263423053	397591661	12/16/20 14:05	12/16/20 14:09						1	30	1		5		34	2	23	1		22	4		1		2	1	2		4	5	6			1	2	3				4			2		4				1
12263420533	397591661	12/16/20 14:00	12/16/20 14:09						1	31	1		5		34	2	26	1		41	4		3		3	1	2	3						3	3	4		2		4			2	3					5
12263375994	397591661	12/16/20 13:46	12/16/20 13:56						1	48	2		5		44	2	41	1		61	0	Stuttgart Army Health Clinic, Germany	1		2	1								2	1	3		2					2						6
12263362968	397591487	12/16/20 13:48	12/16/20 13:51						1	15	1		2		38	2	11	1		41	6		1		3	1								2	1	1	1					1							1
12263354019	397591661	12/16/20 13:43	12/16/20 13:49						1	33	2		5		34	2	21	1		51	3		1		3	1	2	3						5	2	1	1							3					1
12263304426	397591773	12/16/20 13:28	12/16/20 13:32						1	11	2		5		23	2	2	1		41	4		3		3	1								2	1	3		2					2						5
12263286531	397591415	12/16/20 13:08	12/16/20 13:27						1	36	1		5		44	2	29	1		11	7		3		2	1								3	1	1		2					2		4				4
12263228930	397591661	12/16/20 13:04	12/16/20 13:09						1	10	1		5		28	2	3	1		41	4		1		3	1								3	1	3		2					2						6
12263226271	397591487	12/16/20 13:04	12/16/20 13:08						1	29	1		5		38	1	23	2		29	4		1		2	1	2							2	1	1		2					2	3					3
12263185586	397591661	12/16/20 12:50	12/16/20 12:55						1	44	1		5		34	2	40	1		41	4		1		2	1								4	2	1					Manual therapy certification program		2						2
12263140019	397591661	12/16/20 12:36	12/16/20 12:40						1	46	1		5		34	2	36	1		35	3		1		1	1								3	1	1	1					1							3
12263081908	397591661	12/16/20 12:17	12/16/20 12:22						1	13	1		5		28	2	3	1		31	0	Early Intervention/Pediatrics	3		3	1								2	1	1		2					2						5
12263078647	397591773	12/16/20 12:15	12/16/20 12:21						2	26	1		3		23	2	18	1		31	1		2		2	1	2							1	1	2		2					2	3	4				4
12263057149	397591773	12/16/20 8:45	12/16/20 12:14						1	34	2		5		23	1	19	1		41	6		1		3	1								2	1	1		2					2						5
12263026702	397591661	12/16/20 12:00	12/16/20 12:04						1	24	1		5		34	2	16	0	Primary Academic/12 hrs/month clinical	4	1		1		3	1					6	7		6	2	4		2					2	3	4	5			5
12262936276	397591661	12/16/20 11:34	12/16/20 11:37						1	9	1		5		47	1	1	1		41	3		1		3	1								1	1	1	1					1							1
12262921352	397591773	12/16/20 11:26	12/16/20 11:33						2	35	2		5		23	1	31	0	Faculty	1	0	PTA program faculty	0	Not practicing	1						6			3	1	3	1					1							2
12262856600	397591661	12/16/20 11:08	12/16/20 11:14						1	55	2		5		34	2	35	1		41	5		1		1	1								2	1	1			3				2						2
12262852563	397591415	12/16/20 11:09	12/16/20 11:13						1	37	1		5		44	2	26	1		21	3		1		1	1		3						3	1	2	1					1							1
12262810698	397591661	12/16/20 10:57	12/16/20 11:02						1	12	2		5		28	2	4	1		41	4		1		3	1	2		4					4	1	3		2					2	3					3
12262801171	397591773	12/16/20 10:53	12/16/20 10:59						1	21	1		3		23	2	13	1		31	5		1		3	1		3						2	1	2		2					2	3					3
12262792576	397591773	12/16/20 8:55	12/16/20 10:57						1	28	3		3		23	2	21	1		39	3		1		2	1	2							2	1	2	1							3					3
12262780111	397591415	12/16/20 10:47	12/16/20 10:53						1	34	2		5		44	1	18	1		36	4		1		3	1	2	3	4	5				3	2	3				4				3					4
12262744629	397591773	12/16/20 10:18	12/16/20 10:43						1	30	1		5		23	2	23	2		24	1		1		2	1								2	1	1	1					1							5
12262742189	397591661	12/16/20 10:13	12/16/20 10:42						1	34	1		5		34	2	24	1		21	3		1		2	1		3		5	6			2	3	3		2					2	3		5			3
12262729462	397591661	12/16/20 10:34	12/16/20 10:39						1	34	1		5		34	2	21	2		25	1		1		2	1								3	1	1		2					2	3					5
12262686950	397591661	12/16/20 10:20	12/16/20 10:26						1	14	1		5		34	2	5	2		17	4		3		3	1								2	1	1		2				1							4
12262664781	397591661	12/16/20 10:13	12/16/20 10:19						1	14	2		6		34	1	7	1		26	6		1		3	1	2	3						2	1	2		2					2	3					5
12262635261	397591661	12/16/20 10:06	12/16/20 10:11						2	16	1		5		34	2	9	0	Full time run an online business helping PT practice owners	6	1		0	Not treating	3	1			4				CEO	4	1	1		2						3					5
12262627699	397591487	12/16/20 10:02	12/16/20 10:08						1	46	1		5		13	2	23	2		31	1		1		2	1								3	1	1		2					2						5
12262619371	397591661	12/16/20 9:30	12/16/20 10:06						1	29	2		5		28	2	22	1		33	4		1		2	1	2		4					2	1	3		2					2	3					5
12262612509	397591661	12/16/20 9:52	12/16/20 10:04						1	21	1		5		34	2	10	3		21	6		1		3	1	2							3	2	1		2					2	3					3
12262591986	397590765	12/16/20 9:50	12/16/20 9:58						1	20	1		5		44	2	14	1		31	3		3		4	1	2							3	1	1		2					2	3	4				4
12262568860	397591661	12/16/20 9:46	12/16/20 9:51						1	35	1		5		34	2	30	1		33	1		1		1	1					6			2	1	1		2					2						2
12262560387	397591661	12/16/20 9:45	12/16/20 9:49						1	28	2		5		34	2	24	1		3	1		1		1			3						3	1	2		2					2						1
12262554561	397591773	12/16/20 9:42	12/16/20 9:47						1	38	1		5		23	2	20	2		4	3		1		2	1								2	1	1		2					2						3
12262553511	397591661	12/16/20 9:41	12/16/20 9:47						1	49	1		5		34	1	43	2		19	3		1		4	1								2	1	1		2						3					2
12262545317	397591661	12/16/20 9:39	12/16/20 9:45						1	28	1		2		34	2	26	1		41	5		1		3	1		3						3	1	2		2		4		1							7
12262544279	397591661	12/16/20 9:39	12/16/20 9:44						2	40	2		5		34	2	27	0	retired	41	4		1		2	1	2							4	1	2		2					2	3					5
12262500607	397591661	12/16/20 9:25	12/16/20 9:32						1	26	1		2		34	1	22	1		41	4		1		3	1								4	2	2		2					2	3					7
12262498583	397591661	12/16/20 9:27	12/16/20 9:31						2	30	1		5		28	1	26	1		1	3		1		2			3						3	1	3	1					1							1
12262488085	397591773	12/16/20 9:23	12/16/20 9:28						1	18	1		5		23	2	9	2		21	0	Pediatric OP	1		3	1	2							3	2	1		2					2	3					3
12262486947	397591661	12/16/20 9:23	12/16/20 9:28						1	18	1		5		16	2	10	1		11	3		1		3	1	2	3						4	1	3		2					2	3					6
12262486030	397591661	12/16/20 9:20	12/16/20 9:27						1	23	2		5		34	2	6	1		46	4		1		3	1			4					3	1	2		2					2						6
12262481839	397591661	12/16/20 9:21	12/16/20 9:27						2	19	1		5		34	2	11	0	Currently out of work with new baby	31	1		1		2	1	2							3	1	1		2					2	3					3
12262477867	397591661	12/16/20 9:19	12/16/20 9:25						1	32	2		5		10	2	26	1		41	4		1		1			3						3	2	3			3									Formal training of peers and Primary Care Physicians	1
12262470124	397591773	12/16/20 9:14	12/16/20 9:23						1	26	1		5		23	1	18	1		36	3		1		2	1								2	1	1	1					1							1
12262467093	397591661	12/16/20 9:17	12/16/20 9:22						1	32	1		3		34	2	27	2		31	6		1		1	1								3	1	1		2					2						3
12262467012	397591661	12/16/20 9:16	12/16/20 9:22						1	15	1		5		28	2	7	1		41	1		1		3	1	2							2	1	1		2					2	3					5
12262466117	397591773	12/16/20 9:17	12/16/20 9:22						2	35	2		5		23	2	1	0	PTA	1	3		1		1	1	2							4	1	1	1					1							6
12262456597	397591661	12/16/20 9:13	12/16/20 9:19						1	24	2		5		34	2	14	1		3	0	University based outpatient orthopaedic pro bono clinic	3		3	1	2				6	7		3	2	3		2		4			2	3	4				6
12262440366	397591661	12/16/20 9:07	12/16/20 9:14						1	37	1		5		34	1	31	1		41	6		1		1	1		3						3	1	1		2					2						5
12262434661	397591661	12/16/20 9:08	12/16/20 9:12						1	28	1		5		34	2	21	2		16	6		1		2	1			4			7		4	1	1		2					2						5
12262429043	397591773	12/16/20 9:01	12/16/20 9:11						1	23	1		5		28	1	16	1		33	5		1		3	1								2	1	1		2				1							2
12262427178	397591661	12/16/20 9:04	12/16/20 9:10						1	9	1		5		28	1	2	1		36	4		1		3	1								3	1	4		2				1							3
12262417602	397591773	12/16/20 8:50	12/16/20 9:07						1	25	1		5		23	2	19	2		27	3		1		3	1								2	2	1		2										Online groups where questions are asked and group provides answers/suggestions/opinions	3
12262412776	397591661	12/16/20 8:06	12/16/20 9:06						1	23	1		5		34	2	11	1		33	3		1		3	1	2						Guest Lecture at PT school	3	2	1		2					2	3				Module for foot/ankle and pediatric spine for our entities Fellowship program	6
12262409996	397591661	12/16/20 9:00	12/16/20 9:05						1	28	1		5		34	2	21	1		41	1		1		3	1	2							6	4	1		2					2	3	4				6
12262401145	397591773	12/16/20 8:57	12/16/20 9:03						1	31	2		2		23	2	26	1		46	6		1		1	1		3						2	1	1		2					2						7
12262387420	397591773	12/16/20 8:52	12/16/20 8:59						1	29	1		5		23	2	21	1		31	1		1		2	1	2			5				4	1	1		2					2	3		5			5
12262369930	397591661	12/16/20 8:47	12/16/20 8:53						1	46	1		5		34	2	20	1		41	7		1		1	1								3	1	1		2					2	3					4
12262368740	397591661	12/16/20 8:47	12/16/20 8:53						1	21	2		5		34	1	14	2		2	6		3		3	1	2	3						3	1	2	1						2	3					3
12262362326	397591661	12/16/20 8:44	12/16/20 8:51						1	42	2		5		25	2	24	1		41	0	Military outpatient clinic	1		3	1	2	3						3	1	2		2					2	3					1
12262353258	397591661	12/16/20 8:42	12/16/20 8:48						1	44	1		5		34	1	31	3		11	0	Fee based home practice	3		1	1			4					3	1	1		2						3					4
12262351777	397591661	12/16/20 8:43	12/16/20 8:47						1	37	1		5		34	2	24	1		26	3		1		2	1	2							6	2	2		2					2	3					7
12262349008	397591661	12/16/20 8:40	12/16/20 8:47						1	24	1		5		34	1	19	0	Prn	13	1		1		2	1								4	1	1	1					1							3
12262343568	397591661	12/16/20 8:40	12/16/20 8:45						1	22	2		5		34	2	15	1		21	4		1		3	1	2	3			6			3	2	3	1						2	3	4				4
12262342616	397591661	12/16/20 8:40	12/16/20 8:44						1	22	2		5		34	2	14	1		41	6		1		2	1								3	1	1	1					1							6
12262336420	397591661	12/16/20 8:36	12/16/20 8:42						1	23	2		0	Prefer not to answer	34	2	9	1		51	3		1		3	1	2			5				6	2	2			3					3	4	5		Informally involved with our fellowship	6
12262326269	397591661	12/16/20 8:36	12/16/20 8:39						1	16	1		6		34	2	9	1		37	3		1		3	1	2	3		5				6	2	2		2		4			2	3	4	5			7
12262317461	397591773	12/16/20 8:28	12/16/20 8:36						2	41	2		5		23	1	16	0	disabled from neck degeneration	41	1		0	hospital until Long Term Disability	1	1	2						direct patient care/assist wound care	3	1	1	1					1							7
12262315684	397591661	12/16/20 8:29	12/16/20 8:36						1	39	1		2		10	1	32	2		29	2		1		3	1			4					2	3	1		2					2			5			7
12262313785	397591661	12/16/20 8:29	12/16/20 8:35						1	21	1		5		34	2	12	1		36	6		1		3	1								4	1	1	1						2						1
12262303352	397591773	12/16/20 8:25	12/16/20 8:33						2	44	1		5		23	2	35	0	recently retired	31	5		1		2	1								5	1	1		2				1							5
12262301288	397591661	12/16/20 8:22	12/16/20 8:31						2	46	2		5		34	2	41	0	Contract	41	4		1		3	1								6	2	4	1					1							3
12262298754	397591661	12/16/20 8:26	12/16/20 8:30						1	32	2		5		34	2	26	1		31	4		1		2	1		3						4	1	2		2					2	3					3
12262289593	397591661	12/16/20 8:21	12/16/20 8:27						2	39	2		5		34	2	34	1		1	0	Academic Institution	0	Not seeing patients	3			3			6			5	1	3		2					2		4				2
12262282261	397591661	12/16/20 8:21	12/16/20 8:25						1	20	2		5		34	2	15	1		41	4		1		3	1	2							5	2	2		2					2	3					4
12262282159	397591661	12/16/20 8:20	12/16/20 8:25						1	40	2		5		34	1	29	1		41	1		1		1	1		3						3	1	1	1					1							1
12262275195	397591661	12/16/20 8:12	12/16/20 8:23						2	29	2		5		34	2	25	0	Medical leave and not planning to return to PT	41	6		1		1	1								3	1	1		2					2						7
12262273719	397591661	12/16/20 8:16	12/16/20 8:22						1	15	1		5		28	2	8	0	Prn at multiple facilities, so sometimes “on-call”	26	1		1		3	1	2							2	1	1		2					2	3					3
12262273088	397591773	12/16/20 8:13	12/16/20 8:21						1	35	1		5		23	2	29	1		36	5		1		2	1								2	1	2	1						2						7
12262267742	397591773	12/16/20 8:12	12/16/20 8:20						1	26	1		5		23	2	17	2		19	2		1		2	1	2			5				3	1	2			3					3		5			5
12262265511	397591661	12/16/20 8:14	12/16/20 8:19						1	49	1		5		34	2	34	2		31	6		1		3	1	2		4					3	1	2	1							3					1
12262259394	397591773	12/16/20 8:10	12/16/20 8:17						1	24	1		5		23	2	19	1		46	4		3		2	1		3						2	1	1		2					2						5
12262258460	397591661	12/16/20 8:12	12/16/20 8:17						1	37	2		5		28	2	20	1		46	4		3		2	1	2							3	1	1		2					2						2
12262255249	397591661	12/16/20 8:11	12/16/20 8:15						2	32	1		5		6	2	26	3		36	5		1		2	1	2	3						3	1	1	1					1							6
12262254554	397591661	12/16/20 8:08	12/16/20 8:15						1	35	1		5		17	1	29	1		51	3		1		2	1		3						3	1	3		2					2						5
12262254293	397591661	12/16/20 8:08	12/16/20 8:15						1	37	1		5		34	2	34	1		31	7		3		1	1	2							3	1	1		2					2	3					4
12262254004	397591661	12/16/20 8:09	12/16/20 8:15						2	31	1		5		34	1	15	0	Unemployed	1	0	None	0	None	2								Stay at home parent	3	1	1	1					1							4
12262250339	397591773	12/16/20 8:08	12/16/20 8:14						1	26	1		2		23	2	16	2		21	1		1		1	1	2							2	1	1	1							3					4
12262250176	397591661	12/16/20 8:06	12/16/20 8:13						1	39	1		5		34	2	23	1		37	3		0	primarily in person although 1-2 telehealth visits during pandemic	2	1	2							6	3	1		2					2						3
12262248269	397591661	12/16/20 8:07	12/16/20 8:13						1	21	1		3		34	2	14	1		31	6		1		3	1								3	1	1		2					2	3					5
12262247308	397591661	12/16/20 8:06	12/16/20 8:12						1	44	1		5		34	1	38	1		13	0	Early Intervention	2		1	1								2	1	1		2					2						1
12262246770	397591661	12/16/20 8:05	12/16/20 8:12						1	20	1		5		34	2	14	2		16	4		3		3	1		3	4					3	1	1	1							3					1
12262245423	397591773	12/16/20 8:07	12/16/20 8:12						1	18	2		5		23	1	8	1		41	4		3		3	1	2		4					6	2	2		2	3				2	3					3
12262244696	397591773	12/16/20 8:06	12/16/20 8:12						1	23	2		2		23	2	21	1		25	6		1		3	1		3	4					3	1	1	1					1							7
12262243418	397591661	12/16/20 8:04	12/16/20 8:11						1	31	1		5		34	2	21	1		41	4		1		2	1								4	1	1		2					2						6
12262239462	397591661	12/16/20 8:05	12/16/20 8:10						1	33	1		5		34	2	28	1		41	6		1		3	1		3						2	1	1		2					2						7
12262196034	397591415	12/16/20 7:46	12/16/20 7:55						1	41	1		5		44	2	34	2		26	1		1		1	1	2					7		2	1	2	1							3					3
12262183346	397590765	12/16/20 7:38	12/16/20 7:49						1	47	2		5		29	2	38	1		12	3		3		3	1		3						3	1	1		2			Manual therapy institute			3					7
12262166127	397590765	12/16/20 7:36	12/16/20 7:43						1	19	2		5		44	2	6	1		17	2		1		3	1	2	3						6	1	2		2					2	3					1
12261545182	397591415	12/16/20 2:30	12/16/20 2:38						1	46	2		4		44	2	31	1		57	3		1		2	1	2	3						6	1	1			3					3					5
12261319487	397591487	12/15/20 23:42	12/15/20 23:53						1	21	1		5		44	2	15	1		35	3		1		3	1	2							2	2	3		2			Manual therapy training		2	3					3
12261304221	397591487	12/15/20 22:30	12/15/20 23:42						1	20	2		5		30	2	14	1		37	6		1		3	1	2					7		3	2	3			3	4				3		5			3
12261301492	397591487	12/15/20 23:33	12/15/20 23:40						1	46	1		5		38	2	22	1		37	4		3		2	1			4					3	1	2	1						2						5
12261296807	397591487	12/15/20 23:32	12/15/20 23:36						1	15	2		5		36	2	6	1		41	3		1		3	1								2	1	1		2					2						7
12261123238	397591487	12/15/20 21:35	12/15/20 21:42						1	46	2		5		38	1	34	0	2/3 time due to state covid restrictions and lack of business	41	4		1		1	1		3	4					2	1	1		2					2						5
12261120445	397591487	12/15/20 21:36	12/15/20 21:40						1	28	1		5		38	2	21	2		21	1		1		2	1		3					care manager for bundled payment program	3	1	4		2					2						3
12261051163	397591415	12/15/20 20:53	12/15/20 20:59						1	31	2		5		44	2	18	1		46	3		3		3	1	2	3	4					5	2	1				4			2	3					7
12261048543	397591487	12/15/20 20:52	12/15/20 20:58						1	30	1		5		25	2	24	1		31	2		1		1	1	2							6	2	2		2					2	3		5			7
12260962871	397591487	12/15/20 20:06	12/15/20 20:13						1	30	1		5		38	1	20	1		31	3		1		3	1								2	1	1		2				1							5
12260958549	397591487	12/15/20 20:07	12/15/20 20:11						1	25	2		5		38	1	13	1		41	4		1		3	1								3	1	1	1					1							5
12260945018	397591415	12/15/20 19:59	12/15/20 20:04						1	31	1		5		44	2	20	1		41	4		3		2	1	2	3						3	1	1		2					2	3					1
12260893419	397591415	12/15/20 19:31	12/15/20 19:39						1	18	2		4		44	2	8	1		15	6		1		3	1		3						4	1	1		2					2						3
12260789805	397590765	12/15/20 18:50	12/15/20 18:53						1	10	1		5		44	2	4	1		41	1		1		3	1	2							3	1	1		2					2	3					6
12260652383	397590765	12/15/20 17:54	12/15/20 17:59						1	9	1		5		44	1	3	1		41	4		3		3	1	2	3						3	1	2		2			Mentorship through company		2	3					6
12260649284	397591661	12/15/20 17:48	12/15/20 17:58						1	32	2		3		34	1	18	3		41	5		1		1	1								3	1	1		2					2						4
12260551354	397590765	12/15/20 17:15	12/15/20 17:20						1	15	1		5		44	2	6	1		41	5		3		3	1								2	6	1	1					1							5
12260498012	397591487	12/15/20 16:57	12/15/20 17:00						1	42	2		5		38	2	21	1		41	4		1		2	1								4	2	2		2					2						1
12260472455	397591487	12/15/20 16:46	12/15/20 16:51						1	41	1		5		38	2	35	3		13	6		1		1	1								2	1	1	1					1							3
12260460562	397591890	12/15/20 16:38	12/15/20 16:46						1	36	2		4		10	2	28	1		36	1		1		1	1	2	3						3	1	1		2					2	3					5
12260439895	397591415	12/15/20 16:32	12/15/20 16:39						1	27	1		4		44	2	18	1		41	5		1		3	1								5	1	1		2					2						2
12260437366	397591415	12/15/20 16:34	12/15/20 16:38						1	18	1		5		44	2	3	1		41	2		1		3	1								3	1	3		2					2						1
12260433266	397591487	12/15/20 16:31	12/15/20 16:36						1	33	1		5		48	2	28	1		31	4		1		3	1	2	3	4					4	2	3		2					2	3				New Grads	3
12260411752	397591487	12/15/20 16:23	12/15/20 16:29						1	35	1		6		48	2	24	1		29	4		1		1	1	2							6	2	2			3				2	3					3
12260404487	397591415	12/15/20 16:17	12/15/20 16:26						1	47	1		5		44	2	43	1		21	7		3		1	1								3	1	1	1					1							1
12260393811	397591890	12/15/20 16:19	12/15/20 16:22						1	20	2		5		10	2	13	1		29	3		1		3	1		3						3	2	4				4		1							2
12260283559	397591487	12/15/20 15:40	12/15/20 15:46						1	48	2		5		5	2	31	2		21	1		1		3	1								3	1	1	1					1							5
12260267322	397591487	12/15/20 15:36	12/15/20 15:40						1	12	1		5		38	2	4	1		41	4		1		3	1								6	2	3		2						3					7
12260209551	397591415	12/15/20 15:15	12/15/20 15:20						2	17	2		5		44	1	11	0	Burnt out	37	4		1		2	1								3	1	2		2					2						6
12260101695	397591487	12/15/20 14:40	12/15/20 14:46						2	28	2		5		48	2	11	0	Sabbatical	41	4		1		3	1	2	3						4	1	1		2					2	3					3
12260032331	397591487	12/15/20 14:17	12/15/20 14:23						1	49	1		5		44	2	45	1		31	4		1		1	1	2	3	4					2	1	2		2					2	3					3
12260019887	397591487	12/15/20 13:39	12/15/20 14:19						1	52	2		5		38	1	46	1		51	4		1		1	1		3	4					3	5	1		2					2	3					6
12259986561	397591487	12/15/20 14:02	12/15/20 14:09						1	43	1		5		38	2	41	3		17	1		1		2	1								4	1	1		2						3					3
12259889278	397591487	12/15/20 13:33	12/15/20 13:39						1	31	1		5		38	1	22	1		37	1		1		2	1	2	3						4	2	1		2					2	3					5
12259868466	397591487	12/15/20 13:27	12/15/20 13:32						1	24	1		5		3	1	16	1		26	1		1		3	1	2	3						3	1	3		2					2	3					5
12259862681	397591487	12/15/20 13:24	12/15/20 13:30						1	29	2		5		48	1	21	1		53	4		1		2	1	2	3	4					6	2	4		2		4			2	3			6		7
12259858813	397591890	12/15/20 13:23	12/15/20 13:29						2	41	2		5		10	2	37	1		11	3		1		3	1		3		5	6	7		6	4	3		2	3	4	mentoring within professional service leadership roles		2	3	4	5	6		1
12259844654	397591487	12/15/20 13:19	12/15/20 13:24						2	25	1		5		5	2	16	0	Not working due to covid	31	4		1		1	1								2	1	1			3			1							7
12259809191	397591487	12/15/20 13:08	12/15/20 13:13						1	48	2		4		38	2	43	1		38	4		1		2	1	2	3	4					4	2	1		2					2	3	4				1
12259797847	397591487	12/15/20 13:04	12/15/20 13:09						1	33	1		5		38	1	24	1		41	3		1		2	1	2							4	1	1		2					2						6
12259788988	397591487	12/15/20 13:02	12/15/20 13:07						1	41	1		5		38	2	35	1		41	4		1		1	1	2		4	5				3	2	1	1									5		new grad mentorship	5
12259750830	397591415	12/15/20 12:50	12/15/20 12:55						2	29	1		5		44	2	22	1		2	0	DPT faculty	0	not currently seeing patients	3						6			2	2	2		2							4				5
12259746684	397591487	12/15/20 11:23	12/15/20 12:54						1	26	1		5		38	2	21	2		21	1		1		1	1								2	1	2		2					2						3
12259722175	397591487	12/15/20 12:42	12/15/20 12:47						1	19	2		5		38	2	7	1		41	4		3		3	1	2				6			6	1	1		2					2	3	4				3
12259708822	397591487	12/15/20 12:37	12/15/20 12:43						1	25	1		5		38	1	18	2		31	3		1		3	1	2							3	1	2		2					2	3					3
12259698363	397591487	12/15/20 12:35	12/15/20 12:39						1	26	2		5		38	2	17	1		41	3		1		3	1	2							3	1	2		2					2	3					2
12259669397	397591487	12/15/20 12:27	12/15/20 12:31						1	22	1		5		36	2	15	1		31	3		3		3	1	2			5				4	2	2		2		4			2	3		5			6
12259641637	397591487	12/15/20 12:11	12/15/20 12:22						1	37	2		5		38	2	33	1		36	4		1		1	1		3	4					3	2	3		2					2						3
12259606100	397590765	12/15/20 12:05	12/15/20 12:12						2	60	1		5		44	1	48	0	Retired November 30	37	6		1		2	1	2							1	1	1		2					2	3					6
12259599878	397591487	12/15/20 12:04	12/15/20 12:11						1	45	1		5		3	2	41	2		15	4		2		1	1		3						6	1	3		2					2						3
12259590175	397591487	12/15/20 12:01	12/15/20 12:09						1	42	1		5		38	2	36	2		25	4		1		1	1			4					4	1	1		2					2						4
12259526028	397591487	12/15/20 11:50	12/15/20 11:52						1	14	1		5		38	2	7	1		41	3		1		3	1								3	2	2		2					2						3
12259510682	397591487	12/15/20 11:15	12/15/20 11:48						1	27	1		5		48	2	19	3		23	1		1		2	1								3	1	1		2					2						5
12259485581	397591487	12/15/20 11:29	12/15/20 11:41						1	41	2		5		38	2	36	1		9	7		0	Consultation and training to school staff and families	1	1			4					2	1	1	1						2						3
12259478336	397591487	12/15/20 11:33	12/15/20 11:38						1	13	1		5		38	2	4	2		36	4		1		3	1								3	1	1		2						3					4
12259446498	397591487	12/15/20 11:23	12/15/20 11:30						1	27	1		5		38	2	14	2		33	0	ED	1		2	1	2							3	1	4	1							3					5
12259436759	397591487	12/15/20 11:21	12/15/20 11:27						1	25	2		0	Iranian	5	2	7	2		36	3		3		3	1			4					6	5	4			3	4			2						6
12259385409	397591487	12/15/20 10:56	12/15/20 11:15						2	61	1		5		38	2	33	0	retired	1	0	I didn't due to retirement	0	same as #10	1								same as #10. #12 - Certificate in PT	2	1	1	1	2			only thing available when I practiced. I'll answer questions below as when I was working.	1						none available when I practiced	3
12259361851	397591487	12/15/20 11:00	12/15/20 11:06						1	41	1		5		48	2	26	1		36	7		2		3	1							Home vsitor	4	1	1		2					2						6
12259272676	397591487	12/15/20 10:38	12/15/20 10:43						1	41	1		5		38	2	33	2		33	6		1		2	1								2	1	1		2					2	3					2
12259266458	397591487	12/15/20 10:37	12/15/20 10:41						2	16	1		5		5	2	9	3		36	6		1		3	1								2	1	1	1					1							5
12259246239	397591487	12/15/20 10:19	12/15/20 10:35						2	25	2		5		38	2	13	1		1	0	Higher education	0	Education	3			3			6			4	2	2		2		4			2		4				6
12259238473	397591487	12/15/20 10:28	12/15/20 10:33						1	27	2		5		49	1	18	1		41	1		3		3	1	2							4	1	6		2					2	3					4
12259196797	397591487	12/15/20 10:15	12/15/20 10:20						1	35	1		5		40	2	21	1		26	0	Early Intervention Home Visiting	2		2	1	2	3						4	1	1		2					2	3					2
12259159813	397591487	12/15/20 9:56	12/15/20 10:10						1	28	1		4		44	2	16	2		21	6		1		2	1								2	1	1	1					1							5
12259149683	397591487	12/15/20 10:01	12/15/20 10:07						1	23	2		5		13	1	3	1		31	6		1		3	1								2	1	1	1						2						4
12259144555	397591487	12/15/20 10:00	12/15/20 10:05						1	38	1		5		38	2	34	1		33	7		3		3	1	2	3			6			4	2	3		2					2	3	4				3
12259136655	397591487	12/15/20 9:59	12/15/20 10:03						1	44	1		5		48	1	41	1		41	6		1		1	1								3	1	1		2					2	3					3
12259101044	397591487	12/15/20 9:45	12/15/20 9:53						1	28	1		5		48	2	19	1		31	4		3		3	1		3	4					4	1	1		2					2						5
12259091234	397591487	12/15/20 9:47	12/15/20 9:51						1	13	1		4		38	2	7	2		36	4		3		3	1	2							3	2	1		2					2	3					3
12259084739	397591415	12/15/20 9:41	12/15/20 9:49						1	33	1		5		44	2	25	3		21	0	University student outpatient clinic	1		1	1								2	1	3		2						3					1
12259083242	397591487	12/15/20 9:42	12/15/20 9:48						2	44	1		5		22	2	39	1		21	5		1		1	1		3						3	1	2		2					2	3					3
12259061266	397591487	12/15/20 9:37	12/15/20 9:42						1	41	2		5		44	2	37	1		31	6		1		1	1								2	1	1	1					1							3
12259039157	397591487	12/15/20 9:29	12/15/20 9:36						1	45	1		2		38	2	40	1		41	4		3		4	1	2			5				2	2	3		2		4			2	3		5	6		1
12259038948	397591487	12/15/20 9:32	12/15/20 9:36						1	16	1		5		38	1	9	1		11	3		1		3	1		3						2	2	2		2					2						3
12259010297	397591661	12/15/20 8:31	12/15/20 9:27						1	17	1		5		34	2	9	2		41	4		1		3	1							Marketing Director	2	1	2		2					2	3					5
12259006319	397591415	12/15/20 9:21	12/15/20 9:26						1	19	2		5		44	1	10	1		43	3		1		3	1	2							5	2	1		2					2	3					3
12258980995	397591487	12/15/20 9:14	12/15/20 9:19						1	28	2		5		40	1	20	1		39	4		1		2	1	2	3	4					3	1	1		2					2						5
12258966981	397591487	12/15/20 9:10	12/15/20 9:14						1	23	1		5		33	2	15	2		11	4		1		2	1								3	1	1		2					2						4
12258947525	397591487	12/15/20 9:01	12/15/20 9:09						2	13	2		5		13	2	4	0	No longer working as a PT	1	4		0	No longer working as a PT	3	1							Employee for a none PT related job for the past two years for three years prior to that I was a clinican	4	1	1	1					1							6
12258941769	397591487	12/15/20 8:57	12/15/20 9:07						2	47	1		5		44	1	42	0	Just moved. Looking for a job.	41	4		1		3	1								2	1	1		2					2	3					5
12258938932	397591487	12/15/20 8:55	12/15/20 9:06						1	24	1		2		19	2	17	1		41	3		1		3	1								4	1	2	1					1							5
12258938417	397591487	12/15/20 9:01	12/15/20 9:06						1	34	2		5		27	1	22	1		36	3		1		1	1	2	3		5				6	3	3				4						5			3
12258936988	397591487	12/15/20 8:57	12/15/20 9:06						1	20	1		5		44	2	10	2		21	2		1		3	1	2							2	3	2		2	3				2	3					3
12258928596	397591487	12/15/20 9:00	12/15/20 9:03						2	27	2		5		36	2	21	0	Licensed but in another field	2	6		0	None	1	1		3	4					2	1	1	1					1							5
12258917303	397591487	12/15/20 8:54	12/15/20 9:00						1	33	1		5		38	1	26	2		36	6		1		3	1								3	1	1	1						2						2
12258895418	397591487	12/15/20 8:47	12/15/20 8:54						1	21	1		5		40	1	14	2		36	0	Home based outpatient	1		3	1								6	2	2		2					2						5
12258859447	397591415	12/15/20 8:37	12/15/20 8:43						1	41	1		5		44	2	35	2		21	7		1		1	1	2							6	1	2		2	3					3					3
12258847088	397591487	12/15/20 8:34	12/15/20 8:40						1	35	1		5		38	2	27	2		25	3		1		2	1								2	1	2	1					1							1
12258837925	397591487	12/15/20 8:27	12/15/20 8:37						1	32	1		4		44	2	26	1		36	4		3		3	1		3				7		3	1	4		2					2	3					6
12258837858	397591487	12/15/20 8:32	12/15/20 8:37						1	26	1		5		44	2	21	1		36	3		1		2	1	2							3	1	1		2						3					5
12258837529	397591487	12/15/20 8:32	12/15/20 8:37						1	11	1		5		44	2	3	1		41	3		1		3	1								6	1	2		2					2						6
12258832049	397591487	12/15/20 8:31	12/15/20 8:35						1	40	1		5		44	1	34	1		31	7		3		1	1								6	1	1		2					2						1
12258831138	397591487	12/15/20 8:28	12/15/20 8:35						1	26	2		5		24	2	17	1		37	3		3		3	1	2					7		4	2	1	1					1							5
12258819774	397591487	12/15/20 8:26	12/15/20 8:32						1	29	1		5		38	2	21	2		29	3		3		3	1		3						5	2	4		2					2						7
12258809871	397591487	12/15/20 8:24	12/15/20 8:30						1	22	1		5		38	2	17	1		41	4		1		3	1								6	2	2		2					2						7
12258799887	397591487	12/15/20 8:14	12/15/20 8:26						1	12	2		3		33	2	5	1		31	1		1		3	1	2							3	2	1	1						2						3
12258790467	397591487	12/15/20 8:20	12/15/20 8:23						1	8	2		5		26	1	1	1		41	4		3		3	1								1	1	1	1						2						1
12258762033	397590765	12/15/20 8:08	12/15/20 8:14						1	17	2		5		44	2	9	1		59	3		3		3	1	2			5				5	4	2		2		4			2	3		5			6
12258749951	397591487	12/15/20 8:06	12/15/20 8:10						1	29	2		5		27	2	11	1		43	4		1		3	1	2	3						2	2	2		2					2						5
12258749916	397591487	12/15/20 8:05	12/15/20 8:11						1	20	1		5		40	2	9	1		41	7		3		3	1	2				6			2	1	2		2					2						3
12258744296	397591487	12/15/20 8:05	12/15/20 8:09						1	34	2		5		38	2	24	1		41	4		1		2	1	2	3	4					4	1	3		2					2	3					2
12258647676	397591773	12/15/20 7:30	12/15/20 7:34						1	13	1		5		23	2	5	1		41	1		1		3	1	2				6			3	1	2		2						3	4				5
12258578722	397590765	12/15/20 6:56	12/15/20 7:05						1	37	1		5		44	2	33	2		31	1		1		1	1								6	1	2		2					2						4
12258574693	397591773	12/15/20 6:58	12/15/20 7:03						1	26	1		5		28	2	19	1		41	6		1		3	1			4					4	1	1		2						3	4				6
12258447980	397591661	12/15/20 5:58	12/15/20 6:04						2	30	2		5		34	2	21	1		3	4		3		3	1					6			4	2	3		2					2						5
12257932020	397591415	12/15/20 0:48	12/15/20 0:53						1	15	2		4		44	2	6	1		41	6		1		3	1	2							3	1	1		2						3					2
12257929396	397591890	12/15/20 0:48	12/15/20 0:51						1	26	1		3		39	2	20	1		21	5		2		2	1		3			6			6	1	1		2					2	3	4				5
12257928741	397590765	12/15/20 0:45	12/15/20 0:51						1	26	1		3		44	2	16	1		41	6		2		2	1								3	1	1		2					2						6
12257869111	397591415	12/14/20 23:49	12/15/20 0:04						1	21	2		5		44	2	14	1		35	3		1		3	1		3						3	1	3		2					2						6
12257836339	397591415	12/14/20 23:33	12/14/20 23:39						1	29	1		5		44	2	19	1		41	6		1		2	1								2	1	1		2					2						5
12257802925	397591415	12/14/20 23:04	12/14/20 23:15						1	28	1		4		44	2	25	2		9	4		1		3	1	2	3						3	1	1		2		4			2	3					5
12257800170	397591487	12/14/20 23:03	12/14/20 23:13						1	23	1		5		38	2	16	2		35	3		1		3	1	2							5	2	3		2					2	3					5
12257771102	397591415	12/14/20 22:48	12/14/20 22:53						1	30	1		5		44	2	16	1		36	3		1		2	1	2							3	2	1		2					2	3					5
12257735847	397591415	12/14/20 22:27	12/14/20 22:32						1	40	1		5		44	2	37	1		46	5		1		1	1								2	2	1		2					2						2
12257731132	397591415	12/14/20 22:22	12/14/20 22:29						1	51	1		5		44	2	47	2		31	3		1		2	1	2							4	2	2				4			2	3					4
12257729651	397590765	12/14/20 22:19	12/14/20 22:28						1	26	2		2		44	2	20	1		39	3		1		2	1	2	3						2	1	1		2					2	3					3
12257725427	397591415	12/14/20 22:17	12/14/20 22:25						1	30	1		5		44	1	25	2		29	7		3		2	1								3	2	2		2				1							5
12257719754	397591415	12/14/20 22:16	12/14/20 22:22						1	45	1		5		44	1	40	1		36	5		3		2	1		3						2	1	1	1					1							5
12257687124	397590765	12/14/20 21:59	12/14/20 22:03						1	33	1		5		44	2	28	1		36	1		1		1	1	2							2	1	1		2					2	3					3
12257680550	397590765	12/14/20 21:53	12/14/20 21:59						1	41	2		5		44	2	22	1		36	1		1		2	1	2							3	1	2		2					2	3					5
12257648545	397590765	12/14/20 21:24	12/14/20 21:40						1	24	2		3		44	2	12	1		42	1		1		2	1	2	3						3	1	1		2					2	3					3
12257648452	397590765	12/14/20 21:35	12/14/20 21:40						1	28	1		5		44	2	23	1		37	5		1		1	1		3						4	1	1		2				1							5
12257640728	397591415	12/14/20 21:31	12/14/20 21:35						1	24	1		2		44	2	11	1		41	2		1		3	1	2							2	1	2		2					2						6
12257634346	397590765	12/14/20 21:25	12/14/20 21:32						1	39	2		5		44	1	21	1		31	6		1		3	1		3	4					2	2	2		2					2						7
12257633700	397591415	12/14/20 21:25	12/14/20 21:31						1	41	2		5		44	1	32	1		35	1		1		3	1	2	3						6	1	2	1						2	3					1
12257633428	397590765	12/14/20 21:26	12/14/20 21:31						1	40	1		5		44	1	29	3		31	1		1		2	1								4	1	1	1					1							2
12257612402	397591415	12/14/20 21:01	12/14/20 21:19						1	13	2		5		44	2	3	0	PRN	51	0	Both Acute and outpatient Worker's Comp	1		3	1								3	1	1	1					1							4
12257599195	397591415	12/14/20 21:07	12/14/20 21:12						1	57	1		5		44	2	22	3		3	4		1		2	1								3	1	1		2				1							2
12257558572	397590765	12/14/20 20:39	12/14/20 20:49						1	39	1		5		38	1	31	1		37	5		1		1	1								2	1	1	1					1							6
12257530491	397591415	12/14/20 20:28	12/14/20 20:33						1	28	1		0	Asian Indian	44	1	20	1		41	3		1		2	1	2							2	2	3				4			2	3					3
12257530483	397591415	12/14/20 20:29	12/14/20 20:33						1	24	3		2		44	2	16	2		37	5		1		1	1								2	1	1	1					1							6
12257515048	397591415	12/14/20 19:48	12/14/20 20:25						1	46	1		5		44	2	41	2		6	7		0	In person school system	1	1								3	1	1		2					2						1
12257492623	397591661	12/14/20 20:07	12/14/20 20:13						1	39	2		5		34	2	15	1		21	6		0	In home	2	1								3	1	1	1					1							4
12257480138	397591415	12/14/20 19:59	12/14/20 20:07						1	19	1		5		44	1	3	1		9	3		1		3	1	2							4	1	2				4			2	3					5
12257464068	397590765	12/14/20 19:53	12/14/20 19:59						1	38	1		5		44	2	33	1		38	5		3		1	1		3						3	2	1		2					2						5
12257432483	397591415	12/14/20 19:38	12/14/20 19:44						1	32	2		5		14	2	26	1		16	4		1		1	1		3	4					4	2	4		2					2						7
12257426717	397591415	12/14/20 19:33	12/14/20 19:41						1	44	1		5		44	2	41	1		39	2		1		1	1	2							3	1	2	1						2	3					5
12257368158	397591415	12/14/20 19:10	12/14/20 19:16						1	32	1		2		44	2	25	1		41	1		1		3	1	2	3				7		3	1	1		2					2	3					6
12257360832	397590765	12/14/20 19:09	12/14/20 19:14						1	21	3		5		49	1	13	1		26	6		1		3	1					6			1	1	1	1						2						1
12257296676	397590765	12/14/20 18:43	12/14/20 18:47						1	36	1		5		44	2	31	2		27	4		1		1	1		3						2	1	1					Masters in Healthcare admin	1							3
12257289916	397590765	12/14/20 18:29	12/14/20 18:45						1	40	1		2		44	2	36	1		31	1		1		1	1	2						Co chair no harm fall prevention committee	2	1	1		2			APTA CO credentialing seminar			3					2
12257274498	397590765	12/14/20 18:30	12/14/20 18:39						1	45	1		5		49	1	41	1		41	3		1		1	1								2	1	2		2					2						5
12257262398	397591415	12/14/20 18:30	12/14/20 18:34						1	17	1		5		44	2	10	1		36	5		1		3	1	2							1	1	1		2	3				2	3					3
12257236787	397590765	12/14/20 18:20	12/14/20 18:25						1	26	1		5		49	1	19	1		41	5		3		2	1		3						3	1	1		2					2						5
12257199712	397591415	12/14/20 18:07	12/14/20 18:11						1	26	1		5		44	2	22	1		31	2		1		2	1	2	3						3	1	1	1						2	3					6
12257149500	397590765	12/14/20 17:49	12/14/20 17:54						1	27	1		5		44	2	19	1		41	6		1		2	1		3						2	1	1		2					2						7
12257144754	397591415	12/14/20 17:48	12/14/20 17:52						1	46	1		5		44	2	43	0	Independent contractor	31	6		1		1	1								2	1	1					Ceus	1							3
12257100310	397591415	12/14/20 17:30	12/14/20 17:37						1	34	2		5		44	1	26	1		27	4		1		1	1			4					2	1	1		2	3					3					5
12257006384	397590765	12/14/20 17:01	12/14/20 17:05						1	15	1		5		6	2	7	1		41	6		1		3	1								2	1	1	1					1							1
12256931781	397590765	12/14/20 16:25	12/14/20 16:40						1	45	2		5		37	1	24	1		36	6		1		2	1								6	1	1	1					1							3
12256927713	397591415	12/14/20 16:33	12/14/20 16:39						1	12	2		4		48	2	4	2		33	1		1		3	1		3						4	1	1		2					2						1
12256908224	397591415	12/14/20 16:27	12/14/20 16:33						1	28	1		5		44	2	22	2		16	4		1		2	1	2							3	2	1	1	2						3					3
12256838028	397590765	12/14/20 16:04	12/14/20 16:11						1	44	1		5		44	2	38	1		46	3		3		3	1					6			3	2	3		2					2	3	4				5
12256834627	397590765	12/14/20 16:05	12/14/20 16:09						1	49	1		3		44	2	44	2		21	1		1		2	1	2							2	1	3		2					2	3					3
12256818788	397590765	12/14/20 15:59	12/14/20 16:05						1	29	2		5		44	1	12	1		46	4		1		3	1	2	3	4					3	1	1		2					2	3					6
12256794622	397591415	12/14/20 15:52	12/14/20 15:57						1	30	1		5		44	2	21	1		25	3		1		2	1								3	1	1		2				1						30 hours of ride-along supervision with a prospective PT student	4
12256777767	397591415	12/14/20 15:47	12/14/20 15:52						1	33	1		5		44	2	27	2		21	4		1		2	1	2							3	2	2		2					2	3					5
12256759998	397590765	12/14/20 9:19	12/14/20 15:46						1	25	2		5		49	1	18	1		36	4		1		3	1	2	3	4					3	2	2			3					3					6
12256679140	397591415	12/14/20 15:12	12/14/20 15:20						2	27	1		2		44	2	11	2		46	6		0	In-person (home health setting)	3	1								3	1	1					Office training & education		2						6
12256670586	397591415	12/14/20 15:13	12/14/20 15:17						1	14	1		2		44	1	11	1		51	1		1		3	1								6	1	2		2					2						3
12256651268	397591415	12/14/20 15:05	12/14/20 15:11						1	38	1		5		44	2	29	2		21	6		1		2	1	2						QA	3	1	2		2					2	3					4
12256624350	397591415	12/14/20 14:52	12/14/20 15:02						1	36	1		5		44	2	31	1		35	4		1		1	1								2	1	1	1					1							5
12256564261	397591415	12/14/20 14:37	12/14/20 14:42						1	25	2		2		44	2	17	1		41	4		1		3	1	2							4	2	2		2					2						3
12256561571	397590765	12/14/20 14:35	12/14/20 14:42						1	19	1		5		44	2	11	1		41	3		1		3	1	2				6			3	1	2		2					2	3					5
12256544999	397590765	12/14/20 14:28	12/14/20 14:36						1	43	2		0	MENA	10	2	36	2		21	4		1		3	1			4					3	1	1		2	3					3					4
12256536290	397591415	12/14/20 11:41	12/14/20 14:34						1	49	2		5		44	2	20	1		41	6		1		2	1								5	1	1		2					2						3
12256534039	397591590	12/14/20 14:28	12/14/20 14:33						1	45	1		5		18	2	36	1		31	0	early intervention	2		1	1			4					2	1	1	1					1							3
12256521369	397591415	12/14/20 14:21	12/14/20 14:29						1	23	2		2		44	1	14	1		39	5		3		1	1								3	2	2		2					2						5
12256487729	397591661	12/14/20 14:14	12/14/20 14:18						1	25	1		5		34	2	18	1		41	4		1		2	1	2	3	4					3	1	2		2					2						5
12256459337	397591415	12/14/20 13:53	12/14/20 14:09						1	23	1		4		44	2	17	1		41	1		1		2	1	2							6	3	1		2					2	3					6
12256456438	397591415	12/14/20 14:03	12/14/20 14:08						1	26	1		3		44	2	19	3		36	1		1		3	1								2	1	1	1						2	3					5
12256417908	397590765	12/14/20 13:51	12/14/20 13:56						1	10	1		5		44	2	4	1		41	2		1		3	1	2							4	1	3		2			Medbridge NCS prep course		2	3					5
12256412824	397590765	12/14/20 13:45	12/14/20 13:54						1	29	2		4		44	2	24	1		41	3		1		2	1	2				6			5	2	2		2			lots and lots and lots of cont. ed. Also completed most IAOMPT courses.		2	3	4				3
12256411893	397591415	12/14/20 13:49	12/14/20 13:54						1	46	1		5		44	2	40	1		31	3		3		1	1		3						6	1	3		2					2						3
12256401104	397591415	12/14/20 13:46	12/14/20 13:50						1	26	1		5		44	2	20	1		41	6		1		2	1	2	3						2	2	1	1					1							5
12256394124	397590765	12/14/20 13:43	12/14/20 13:48						1	26	1		4		44	2	21	1		37	4		1		2	1	2	3						4	1	1		2					2	3					6
12256377465	397591415	12/14/20 13:34	12/14/20 13:43						2	40	1		5		44	1	36	0	Not working at this time	1	0	Have not worked	0	Not working	1								None	1	1	1	1					1							4
12256357870	397591415	12/14/20 13:30	12/14/20 13:37						1	11	1		5		44	1	5	1		41	4		1		3	1								3	1	1		2					2	3					2
12256291437	397591415	12/14/20 13:12	12/14/20 13:16						1	45	1		5		44	2	39	0	self employed full-time	51	4		1		2	1			4					3	1	2	1					1							6
12256289459	397591415	12/14/20 13:12	12/14/20 13:16						1	27	1		2		44	2	20	1		31	7		3		3	1								6	1	1	1					1							6
12256276419	397591415	12/14/20 13:05	12/14/20 13:11						1	42	1		5		44	2	24	1		36	3		1		2	1								2	1	1		2					2						2
12256275157	397591415	12/14/20 13:04	12/14/20 13:11						1	16	2		2		44	2	9	1		41	5		1		3	1								3	1	1		2					2						3
12256243351	397591415	12/14/20 12:57	12/14/20 13:02						1	33	1		4		44	2	25	1		26	7		3		2	1								3	1	1		2					2						2
12256234574	397590765	12/14/20 12:45	12/14/20 12:59						1	18	1		5		44	2	11	1		41	5		1		3	1		3						2	1	1	1					1							5
12256222058	397591415	12/14/20 12:51	12/14/20 12:55						1	23	2		5		44	2	10	1		51	1		1		3	1	2				6			6	1	3	1						2	3	4				6
12256215282	397590765	12/14/20 12:49	12/14/20 12:53						1	32	1		5		49	1	24	1		51	4		1		3	1	2		4		6			3	1	3		2					2						6
12256200546	397591415	12/14/20 12:40	12/14/20 12:49						1	20	2		5		44	2	13	1		5	0	University based clinic	1		4	1					6	7		6	2	2	1								4				3
12256146104	397591415	12/14/20 10:01	12/14/20 12:33						1	24	1		6		44	1	8	1		51	4		1		3	1	2		4					3	1	2		2					2	3					6
12256142454	397591415	12/14/20 12:17	12/14/20 12:32						1	19	1		5		44	2	13	1		41	3		3		2	1		3						3	1	1		2					2	3					6
12256097873	397591590	12/14/20 12:08	12/14/20 12:19						1	37	1		5		36	2	2	2		21	4		3		3	1			4					6	1	2		2				1							3
12256091005	397591415	12/14/20 12:13	12/14/20 12:17						1	10	1		5		44	2	3	1		41	3		3		3	1								2	1	2		2					2						5
12256082053	397591415	12/14/20 12:07	12/14/20 12:16						2	55	1		5		44	2	41	0	just retired	1	0	college professor	0	Community College	1						6			2	1	2	1								4				3
12256075457	397591415	12/14/20 12:08	12/14/20 12:12						1	21	2		5		44	2	14	2		9	3		1		4	1					6			3	2	3	1							3	4				3
12256021869	397590765	12/14/20 11:48	12/14/20 11:57						1	51	1		5		44	2	46	2		25	4		1		4	1	2						instructor for continuing education seminar company	3	2	3		2			graduate studies at university		2	3					3
12256021539	397590765	12/14/20 11:49	12/14/20 11:56						1	12	1		5		44	2	4	1		9	4		1		3	1	2							2	1	1		2						3					5
12256007583	397591487	12/14/20 11:47	12/14/20 11:52						1	11	2		5		6	2	5	1		41	1		1		3	1								6	1	3		2					2	3					5
12256005261	397591415	12/14/20 11:46	12/14/20 11:52						1	22	1		2		44	2	19	2		25	1		1		1	1								3	1	1	1						2						4
12255941878	397591415	12/14/20 11:29	12/14/20 11:34						2	41	1		5		44	2	37	0	Retired with an active license	21	7		0	Retired	1	1		3						3	1	1	1						2	3					3
12255935993	397591661	12/14/20 11:29	12/14/20 11:32						1	12	1		5		34	1	5	1		37	1		1		3	1	2							6	1	1		2					2	3					5
12255935109	397590765	12/14/20 11:26	12/14/20 11:32						1	44	2		5		44	2	39	1		5	3		1		3	1					6			3	2	3				4			2	3			6		3
12255932323	397591415	12/14/20 11:24	12/14/20 11:31						1	15	2		4		44	2	8	1		41	3		1		3	1	2	3						4	1	1	1						2	3					6
12255929153	397591415	12/14/20 11:24	12/14/20 11:30						1	27	2		2		32	2	21	1		36	4		1		3	1								3	2	2	1					1							6
12255926785	397591415	12/14/20 9:16	12/14/20 11:30						1	17	1		5		44	2	9	1		41	4		3		3	1	2	3						4	3	2		2					2	3					5
12255895292	397591415	12/14/20 11:15	12/14/20 11:21						1	37	1		5		44	2	21	1		9	1		1		2	1	2							4	1	1		2					2	3					1
12255877195	397591415	12/14/20 11:10	12/14/20 11:15						1	31	1		2		44	2	26	1		33	1		1		3	1								2	1	1	1							3	4				3
12255849277	397591415	12/14/20 11:03	12/14/20 11:08						1	31	1		5		44	2	26	1		36	4		1		3	1	2	3	4					3	1	2		2					2	3					3
12255840121	397591415	12/14/20 11:01	12/14/20 11:05						1	16	1		6		44	2	11	3		41	4		1		3	1	2	3		5				3	3	3		2	3	4			2	3	4				5
12255837875	397591415	12/14/20 11:00	12/14/20 11:04						1	18	2		2		44	1	11	1		31	5		3		1	1								2	1	1	1					1							5
12255830727	397591415	12/14/20 10:27	12/14/20 11:02						1	43	1		5		44	2	31	1		6	7		0	Mixed (In-person and virtual), but mostly Indirect or Consultation	1	1								3	1	2		2					2						5
12255826516	397590765	12/14/20 10:55	12/14/20 11:01						1	45	1		5		44	2	33	1		51	6		1		2	1								4	1	1		2					2						5
12255825522	397591661	12/14/20 10:54	12/14/20 11:01						1	32	1		5		34	2	26	2		21	5		1		2	1								2	1	1		2				1							6
12255816838	397590765	12/14/20 10:53	12/14/20 10:58						1	40	2		5		44	1	27	1		46	6		1		1	1								5	1	1		2				1							6
12255802488	397590765	12/14/20 10:48	12/14/20 10:54						1	28	1		5		44	2	21	1		9	6		1		2	1								3	2	2		2					2						5
12255799697	397591415	12/14/20 10:49	12/14/20 10:53						1	24	1		5		44	2	9	1		31	3		3		3	1							Compliance Officer	3	2	2		2							4				3
12255786625	397591415	12/14/20 10:39	12/14/20 10:50						1	35	1		5		44	2	27	1		41	3		1		3	1	2				6			2	2	2	1						2	3	4				6
12255772492	397590765	12/14/20 10:19	12/14/20 10:45						1	33	2		5		44	2	24	2		36	0	Outpatient Hospital	1		2	1			4					2	2	2		2					2	3					3
12255758504	397590765	12/14/20 10:29	12/14/20 10:41						1	36	2		5		44	2	27	1		15	5		1		1	1		3						5	2	1		2					2						5
12255748531	397591415	12/14/20 10:34	12/14/20 10:38						2	23	1		5		44	2	17	2		1	0	Community re-entry rehab program	1		2			3					case manager	3	1	1		2			formal hospital-based mentorship program		2						3
12255728889	397591415	12/14/20 10:23	12/14/20 10:32						2	44	1		5		43	2	40	0	not working at present	21	3		0	was in-person but none now	3	1								6	1	2		2					2						2
12255724281	397591415	12/14/20 10:23	12/14/20 10:31						1	18	2		5		47	2	7	1		31	0	military outpatient setting	3		3	1		3						2	2	3		2					2						4
12255709439	397591415	12/14/20 10:22	12/14/20 10:27						1	22	1		2		44	2	16	1		36	5		1		1	1								2	2	2		2					2						1
12255697347	397591415	12/14/20 10:15	12/14/20 10:23						1	29	2		5		44	2	22	1		39	4		1		2	1	2	3						5	2	4		2					2	3				We have monthly journal club and skills update with our staff	3
12255696398	397591661	12/14/20 10:17	12/14/20 10:23						1	14	2		5		47	2	6	3		51	3		1		3	1	2				6		Resident	4	2	2			3				2	3	4				2
12255683264	397591415	12/14/20 10:07	12/14/20 10:19						2	25	1		2		44	2	15	0	Looking for job	31	5		1		1	1								5	1	1	1						2	3					2
12255683061	397591415	12/14/20 10:15	12/14/20 10:19						1	29	1		5		44	1	22	2		26	3		1		2	1								3	1	2		2					2	3					3
12255671383	397591415	12/14/20 10:11	12/14/20 10:16						1	37	1		4		44	2	31	1		41	1		1		3	1	2							3	1	3		2					2	3					3
12255662207	397590765	12/14/20 10:03	12/14/20 10:13						1	32	1		2		44	2	28	1		26	1		1		3	1	2	3						2	2	2		2					2	3					6
12255661875	397590765	12/14/20 10:08	12/14/20 10:13						1	20	1		2		32	1	11	1		37	5		1		2	1								2	1	1			3			1							7
12255658380	397590765	12/14/20 10:07	12/14/20 10:12						1	22	2		3		32	1	9	1		41	6		1		3	1								4	1	1		2					2						5
12255652138	397591415	12/14/20 10:01	12/14/20 10:10						1	44	1		5		44	2	39	1		3	0	Academic	1		4						6			5	1	2		2					2		4	5			3
12255646979	397590765	12/14/20 10:02	12/14/20 10:08						1	17	1		3		44	2	9	3		44	2		1		3	1								5	1	1		2					2	3					4
12255645878	397591415	12/14/20 10:01	12/14/20 10:08						2	22	2		5		44	2	14	0	Not working in PT at this time	41	4		0	Not doing PT at this time	3	1	2	3						4	1	1	1							3					3
12255641997	397591415	12/14/20 10:02	12/14/20 10:07						1	12	2		5		44	2	4	1		37	5		1		3	1	2	3						2	1	1		2					2	3					4
12255608985	397591415	12/14/20 9:50	12/14/20 9:57						1	37	1		5		44	2	15	1		29	6		3		2	1		3	4					2	1	1	1					1							1
12255602321	397591415	12/14/20 9:51	12/14/20 9:57						1	44	1		5		44	2	35	1		41	6		1		1	1		3						2	1	1		2						3					4
12255599066	397591415	12/14/20 9:46	12/14/20 9:54						1	44	2		5		44	2	38	1		51	3		3		2	1	2	3						4	2	2		2		4			2	3					3
12255597013	397590765	12/14/20 9:43	12/14/20 9:54						1	51	1		5		44	1	46	2		11	6		3		1	1								2	1	3		2			Advanced Competency in Home Health, NDT Certification							None in last 3 years; Clinical Instructor 20 years before that	3
12255596486	397590765	12/14/20 9:44	12/14/20 9:54						1	39	1		5		44	2	31	3		11	5		1		1	1		3						3	1	1	1					1							2
12255594913	397591415	12/14/20 9:48	12/14/20 9:53						1	45	1		2		44	2	39	3		21	0	LTAC	3		2	1					6			3	2	2		2					2	3					5
12255591756	397590765	12/14/20 9:47	12/14/20 9:52						2	52	1		5		44	2	41	0	Self employed	11	1		0	No delivery of care now due to COVID-19	3			3	4		6			3	1	2		2					2	3	4				3
12255586815	397591415	12/14/20 9:41	12/14/20 9:51						1	25	1		2		44	2	14	1		31	4		3		2	1		3						3	1	1	1					1							1
12255583466	397590765	12/14/20 9:44	12/14/20 9:50						1	32	1		5		44	1	26	1		6	7		3		1	1		3						3	1	1		2					2						5
12255582813	397590765	12/14/20 9:42	12/14/20 9:49						1	33	1		5		44	1	23	1		31	0	Early intervention	3		3	1		3						4	2	1		2					2						3
12255581453	397590765	12/14/20 9:42	12/14/20 9:49						1	22	1		3		44	2	15	1		27	6		3		3	1		3						5	1	2		2			NDTA certification		2						3
12255580851	397591415	12/14/20 9:42	12/14/20 9:49						1	27	1		5		44	2	15	0	PRN in Texas and NM	23	6		1		2	1							Clinical case manager	3	1	1		2			Certification in pirates and McKenzie		2	3					5
12255580609	397591415	12/14/20 9:40	12/14/20 9:49						2	48	1		5		44	2	31	0	I am not currently working as a PT, I work occasionally for a medical company	1	0	I have not done any PT the past 3 years, I have worked only as a clinical educator	0	na	3								Clinical Educator	2	1	1		2				1							3
12255579632	397590765	12/14/20 9:45	12/14/20 9:49						1	45	1		5		44	1	41	1		5	4		1		4	1		3			6			3	2	2		2					2		4				5
12255559252	397591415	12/14/20 9:36	12/14/20 9:42						1	38	1		5		44	2	16	1		33	4		3		3				4					4	2	2		2					2	3					3
12255557485	397590765	12/14/20 9:36	12/14/20 9:42						2	30	2		5		44	1	10	0	Unemployed - between jobs, starting a new one on 1/4	9	6		1		3	1	2	3						3	1	1	1					1							2
12255554725	397591415	12/14/20 9:37	12/14/20 9:41						1	37	1		5		44	2	30	1		11	7		3		3		2							4	1	1	1							3					3
12255550156	397591415	12/14/20 9:34	12/14/20 9:39						1	39	2		5		44	2	32	0	prn home health	7	6		1		3	1					6			3	1	2		2				1							3
12255547121	397590765	12/14/20 9:27	12/14/20 9:38						1	20	1		5		44	1	13	1		41	6		1		3	1		3						3	1	2		2					2	3					4
12255539983	397591415	12/14/20 9:24	12/14/20 9:36						1	18	3		6		50	2	4	1		41	5		1		3	1								1	1	1	1					1							1
12255536567	397590765	12/14/20 9:28	12/14/20 9:35						2	58	1		5		44	2	54	0	Retired	2	0	Consulting	0	Consulting	1								Academy specialization task force	2	1	5		2					2					Specialization development and implementation	2
12255536527	397590765	12/14/20 9:30	12/14/20 9:35						1	14	2		4		44	2	5	1		41	6		1		3	1		3						2	1	1	1					1							3
12255536401	397590765	12/14/20 9:30	12/14/20 9:35						1	20	2		5		44	1	10	1		41	4		1		4	1	2							6	2	3				4			2	3					5
12255529443	397590765	12/14/20 9:29	12/14/20 9:33						1	40	1		5		49	1	35	3		33	3		1		3	1	2							2	3	1		2					2	3					3
12255526498	397591415	12/14/20 9:29	12/14/20 9:32						1	18	1		5		44	2	11	2		26	3		1		3	1	2		4					6	2	3	1	2					2	3					7
12255518352	397590765	12/14/20 9:24	12/14/20 9:30						2	45	1		5		44	2	39	0	Retired but ready to work part time	1	7		1		1								Retired 2 years ago	3	1	2		2				1							4
12255511033	397590765	12/14/20 9:23	12/14/20 9:28						1	44	2		5		44	2	22	1		8	4		1		2	1	2	3	4					4	1	4		2					2						2
12255510080	397591415	12/14/20 9:24	12/14/20 9:27						1	13	1		5		44	2	4	1		10	3		1		3	1	2					7		3	3	2		2					2	3					6
12255506607	397591415	12/14/20 9:23	12/14/20 9:26						1	11	1		5		44	2	4	1		29	4		3		3	1								2	1	1		2					2	3					5
12255502520	397591415	12/14/20 9:21	12/14/20 9:25						1	28	2		4		44	2	15	1		41	5		1		3	1	2							4	2	1		2					2	3					5
12255502365	397590765	12/14/20 9:15	12/14/20 9:25						1	29	2		5		44	1	20	1		36	6		1		2	1								2	2	1		2					2						5
12255501608	397591415	12/14/20 9:20	12/14/20 9:25						1	32	1		6		44	2	23	2		21	6		3		3	1			4		6			3	1	2		2					2		4				5
12255500268	397590765	12/14/20 9:19	12/14/20 9:24						1	26	1		5		44	2	19	1		41	3		1		3	1	2	3						6	2	3				4				3					3
12255499294	397590765	12/14/20 9:18	12/14/20 9:24						1	38	1		5		44	2	21	1		26	6		3		2								Working on doctorate	2	1	1		2					2						3
12255497405	397591415	12/14/20 9:17	12/14/20 9:23						1	36	1		2		44	2	30	1		41	1		1		3	1							Lead therapist	6	1	2		2					2						7
12255494258	397590765	12/14/20 9:14	12/14/20 9:23						1	13	3		2		44	2	5	1		41	6		1		3	1								4	4	1		2					2						7
12255493957	397590765	12/14/20 9:16	12/14/20 9:22						1	22	2		5		44	2	13	1		46	3		1		3	1	2			5		7		6	2	2			3	4			2	3					1
12255493380	397591415	12/14/20 9:17	12/14/20 9:22						1	43	1		5		44	2	23	1		41	3		1		3	1								3	2	2					NAIOMT TRAINED		2						2
12255485997	397590765	12/14/20 9:15	12/14/20 9:20						1	13	2		5		49	1	4	1		43	3		1		3	1	2	3						2	1	2		2					2	3					5
12255479247	397590765	12/14/20 9:15	12/14/20 9:18						1	25	1		5		44	2	21	2		30	3		1		3	1								4	1	1		2				1							3
12255476847	397591415	12/14/20 9:14	12/14/20 9:17						1	39	1		5		44	2	35	1		41	7		3		2	1	2							2	1	1	1					1							4
12255320672	397591590	12/14/20 8:24	12/14/20 8:29						1	25	1		5		36	2	20	1		41	3		1		1	1								2	1	1		2					2						2
12255195132	397591836	12/14/20 7:38	12/14/20 7:44						1	35	1		5		51	1	22	1		41	1		1		3	1				5				6	2	2		2					2	3					2
12255084649	397591590	12/14/20 6:50	12/14/20 6:55						1	28	2		5		36	2	19	1		37	5		1		1	1	2	3						2	1	1		2						3					5
12255053936	397591661	12/14/20 6:35	12/14/20 6:40						1	39	1		5		34	2	35	1		41	3		1		3	1					6			6	3	3	1								4				5
12254539484	397591415	12/14/20 1:53	12/14/20 2:00						1	19	1		3		38	1	10	1		40	5		1		3	1								5	1	1	1					1							5
12254404844	397591415	12/14/20 0:08	12/14/20 0:14						1	13	1		4		44	2	4	1		41	4		1		3	1				5		7		6	1	6		2		4			2				6		2
12254265967	397591890	12/13/20 22:32	12/13/20 22:36						1	25	1		5		10	1	13	1		41	4		1		3	1	2	3	4					3	1	2	1							3					5
12254251666	397591487	12/13/20 22:23	12/13/20 22:28						1	22	1		5		38	2	3	1		31	4		3		3	1								2	1	1		2			Director blocks mentorship time every month with us about 4 hours a month	1							4
12254218145	397591890	12/13/20 21:44	12/13/20 22:08						1	14	1		5		10	2	6	1		46	3		1		3	1	2						faculty (Lab assistant)	5	1	1		2					2	3	4				3
12254149362	397591661	12/13/20 21:23	12/13/20 21:29						1	45	1		5		34	2	39	1		33	4		3		1	1	2							3	1	2		2						3					3
12254135125	397591590	12/13/20 21:19	12/13/20 21:22						1	24	1		5		36	2	17	2		26	1		1		2	1	2							2	1	1		2					2	3					3
12254037360	397591927	12/13/20 20:15	12/13/20 20:25						1	21	1		5		10	2	8	1		39	4		1		3	1								4	1	1	1							3					5
12253965274	397591890	12/13/20 19:23	12/13/20 19:27						1	23	1		5		10	2	17	2		31	4		1		2	1	2							4	1	1		2							4				6
12253927757	397590765	12/13/20 18:51	12/13/20 19:00						1	19	2		2		33	1	11	1		41	5		1		3	1								6	2	1		2					2						2
12253841893	397591487	12/13/20 17:58	12/13/20 18:01						1	22	1		5		38	2	16	2		21	1		1		3	1	2							3	2	2		2					2	3					2
12253840228	397591415	12/13/20 17:55	12/13/20 18:00						1	53	1		5		44	2	37	2		16	6		1		1	1								3	1	1		2					2						1
12253824857	397591590	12/13/20 17:44	12/13/20 17:49						1	13	1		5		36	1	6	1		37	3		1		3	1	2							6	2	2		2					2	3					5
12253806779	397591590	12/13/20 17:29	12/13/20 17:36						1	18	1		5		36	1	11	2		38	3		1		3	1								2	1	1		2					2						6
12253779873	397591773	12/13/20 17:07	12/13/20 17:15						1	26	1		5		43	2	20	1		37	3		1		2	1	2							3	1	2	1							3					1
12253703840	397591836	12/13/20 16:06	12/13/20 16:09						1	33	2		5		10	2	8	1		46	4		1		3	1	2	3						3	1	1			3				2	3					5
12253628033	397590765	12/13/20 14:53	12/13/20 14:59						1	24	1		5		44	2	19	1		41	4		1		2	1	2	3	4		6			2	1	1		2					2	3	4				5
12253616759	397591661	12/13/20 14:45	12/13/20 14:48						1	19	2		5		28	1	8	1		36	3		1		3	1	2	3						2	2	3			3				2	3	4				5
12253576039	397591590	12/13/20 14:06	12/13/20 14:10						1	16	1		5		18	2	8	1		31	1		1		3	1								3	1	1	1						2	3					3
12253554294	397591773	12/13/20 13:46	12/13/20 13:50						2	19	2		5		36	1	8	1		39	6		1		1	1								4	1	1	1					1							4
12253516501	397591487	12/13/20 13:11	12/13/20 13:18						1	42	1		5		38	1	30	1		10	0	hospital based outpatient PT practice	1		2	1		3						6	1	3					informal mentorship by working very, very closely with orthopedic surgeons		2						5
12253515957	397591415	12/13/20 13:09	12/13/20 13:17						1	43	1		5		44	2	26	1		36	5		1		1	1								1	1	1	1						2	3					3
12253457134	397591415	12/13/20 12:23	12/13/20 12:27						2	14	1		5		44	2	8	1		11	1		1		3	1	2							2	1	1		2					2	3					5
12253429689	397591836	12/13/20 11:58	12/13/20 12:04						1	34	2		2		10	2	31	1		36	4		1		1	1								2	1	1	1					1							3
12253304746	397591661	12/13/20 10:11	12/13/20 10:17						1	33	1		5		34	2	25	1		11	1		1		2	1		3						3	1	1		2					2						3
12253302720	397591836	12/13/20 10:10	12/13/20 10:16						1	44	2		5		23	1	33	1		31	6		1		1	1		3						4	1	1		2				1							2
12253300055	397591487	12/13/20 10:06	12/13/20 10:13						1	15	3		0	Perfer not to answer	39	2	8	1		41	4		3		3	1								1	1	1	1					1							7
12253246312	397590765	12/13/20 9:22	12/13/20 9:28						1	26	2		6		44	2	19	1		6	6		1		3	1		3			6			2	1	3		2					2		4				3
12253219847	397591661	12/13/20 9:01	12/13/20 9:06						1	16	1		5		34	1	9	1		41	5		1		2	1	2							2	2	1	1							3					6
12253188208	397591415	12/13/20 8:32	12/13/20 8:41						1	17	2		5		44	2	11	0	PRN that works greater than 50 hrs to support my love for the field. Dislike the cuts and constant reduction of rehab services. Legislation is making it more difficult to help our patients and burdening us. Leading to burn-out	56	6		1		3	1			4					4	1	1	1					1							5
12253045624	397591927	12/13/20 6:09	12/13/20 6:20						2	48	1		2		14	2	32	0	currently not working	41	1		1		1	1								6	2	1		2				1							4
12252743468	397591415	12/12/20 23:51	12/12/20 23:59						2	32	1		5		44	2	21	0	I am a high school health science teacher which requires a medical license	1	0	None	0	None	2								None	2	1	1	1					1							3
12252743398	397591415	12/12/20 23:45	12/12/20 23:59						1	13	1		2		44	2	10	1		41	2		1		3	1	2	3						6	2	2		2			Internship after BPT		2	3					6
12252740800	397591773	12/12/20 23:48	12/12/20 23:55						1	12	1		5		23	2	5	2		13	6		1		3		2							2	1	1	1						2						5
12252733921	397591661	12/12/20 23:41	12/12/20 23:45						1	17	2		5		34	2	8	1		26	3		1		3	1	2	3		5		7		6	2	2		2					2	3	4	5	6		5
12252519978	397591415	12/12/20 19:37	12/12/20 19:42						1	13	1		3		44	2	6	1		36	2		1		3	1	2							3	1	1		2					2	3					3
12252499258	397591415	12/12/20 19:15	12/12/20 19:23						1	36	1		5		44	2	27	2		21	6		1		1	1								3	1	1		2					2						5
12252496779	397591836	12/12/20 19:13	12/12/20 19:21						1	12	2		5		23	2	4	1		37	3		1		3	1								3	1	3	1					1							6
12252457555	397590765	12/12/20 18:31	12/12/20 18:42						2	24	2		5		44	2	11	0	Unemployed	16	4		0	Unemployed	3	1								4	1	2		2				1							5
12252410167	397591890	12/12/20 17:55	12/12/20 17:59						1	23	2		2		14	2	21	2		17	4		1		3	1			4					3	1	2	1					1							1
12252300697	397591487	12/12/20 16:16	12/12/20 16:22						1	49	2		5		40	2	43	2		35	4		3		1	1			4					2	1	2	1					1							3
12252291668	397591773	12/12/20 16:04	12/12/20 16:15						1	31	1		5		23	2	20	0	Part-time PTA	21	0	3 yrs: Hospital Acute care, Out-patient, home care, full-time, part-time, and PRN	3		1	1							PTA	6	1	1	1						2						5
12252206605	397591836	12/12/20 15:01	12/12/20 15:08						1	11	1		5		23	2	4	1		41	1		1		3	1	2							2	1	2		2					2	3					5
12252050572	397591590	12/12/20 12:58	12/12/20 13:04						1	22	1		5		34	1	14	2		23	4		1		3	1								3	1	1		2				1							1
12252021663	397591890	12/12/20 12:38	12/12/20 12:43						1	47	1		5		10	2	43	1		31	5		1		2	1		3						2	1	1		2					2						5
12251904172	397591773	12/12/20 11:02	12/12/20 11:19						1	30	1		5		23	2	15	1		36	3		1		3	1	2						Senior staff therapist	4	1	2		2						3					4
12251785823	397590765	12/12/20 9:54	12/12/20 10:01						1	24	1		4		44	2	16	1		46	1		1		2	1	2							4	1	1		2					2	3					3
12251774967	397591590	12/12/20 9:49	12/12/20 9:54						1	16	1		5		36	1	7	2		35	3		1		3	1	2							2	1	1		2					2						3
12251774030	397591890	12/12/20 9:48	12/12/20 9:53						1	39	2		3		10	2	26	1		41	3		1		3	1	2	3			6			3	3	4		2					2	3	4				7
12251733313	397591661	12/12/20 9:20	12/12/20 9:26						1	26	2		5		34	2	21	1		41	3		1		3	1								4	1	1		2					2	3					6
12251731268	397591661	12/12/20 9:20	12/12/20 9:24						1	20	1		2		34	2	14	1		16	3		1		3	1	2	3		5	6	7		6	3	4		2					2	3	4	5			4
12251711088	397590765	12/12/20 9:07	12/12/20 9:11						1	35	1		5		44	2	26	1		33	4		1		2	1	2	3						2	1	1		2					2	3					3
12251538332	397591890	12/12/20 6:58	12/12/20 7:05						1	29	1		5		10	2	23	1		41	4		1		2	1		3						2	2	1	1					1							5
12251099677	397591773	12/12/20 0:07	12/12/20 0:14						1	35	2		2		23	2	29	1		41	1		1		3	1	2							2	1	1		2					2	3					7
12251036439	397591890	12/11/20 23:14	12/11/20 23:19						1	27	1		2		22	2	11	1		41	6		1		1	1								4	1	1			3			1	2						1
12250906679	397591773	12/11/20 21:32	12/11/20 21:38						1	43	1		5		23	1	39	1		36	7		3		1	1								3	1	2	1						2						6
12250880266	397591773	12/11/20 21:10	12/11/20 21:20						2	39	1		5		23	2	25	0	semi-retired, considering not returning to the profession	33	1		1		1	1								2	1	1		2					2						7
12250864863	397591773	12/11/20 21:01	12/11/20 21:08						1	28	1		5		23	2	8	1		33	1		1		3	1								2	1	1		2					2	3					5
12250803822	397591415	12/11/20 20:20	12/11/20 20:24						1	23	1		5		32	2	3	1		40	3		1		3	1								6	1	2		2					2	3	4				4
12250782378	397591415	12/11/20 20:01	12/11/20 20:09						2	29	1		5		44	2	18	0	I maintain my license and work in health care but do not treat pts	1	0	I have not treated pts in 4 years	0	I do not treat pts.	3								Clinical program manager, clinical/ pt education developer	3	1	1		2					2						3
12250761312	397591890	12/11/20 19:50	12/11/20 19:54						1	27	1		5		10	2	22	1		36	4		1		3		2	3	4					6	1	1	1					1							6
12250756174	397591661	12/11/20 19:44	12/11/20 19:53						1	44	1		5		28	2	30	1		37	6		1		1	1								2	1	1		2					2	3					5
12250737882	397591661	12/11/20 19:34	12/11/20 19:39						1	28	1		5		34	2	21	1		36	0	Military	1		3	1		3						3	2	4		2					2	3					6
12250724408	397590765	12/11/20 19:19	12/11/20 19:30						1	11	1		5		49	2	3	1		38	2		1		3	1	2							3	1	2		2					2	3					4
12250673982	397591773	12/11/20 18:54	12/11/20 19:00						1	42	1		5		23	2	19	1		29	6		1		3	1	2							3	1	1		2					2						2
12250639375	397591890	12/11/20 18:36	12/11/20 18:41						1	48	1		5		26	1	44	1		38	3		1		3	1								3	1	2		2					2						3
12250557284	397591415	12/11/20 17:57	12/11/20 18:02						1	15	1		5		33	2	8	1		36	3		1		3	1	2							4	1	3		2		4			2	3					1
12250419390	397591836	12/11/20 16:54	12/11/20 17:00						1	22	2		5		23	1	11	1		36	4		1		3	1	2				6			2	1	2		2					2	3					3
12250404393	397591890	12/11/20 16:47	12/11/20 16:53						1	16	1		4		10	2	3	1		43	4		3		3	1								6	1	2		2					2						5
12250334642	397591661	12/11/20 16:20	12/11/20 16:25						1	24	1		5		34	1	19	1		39	4		1		2	1	2	3	4					4	1	1		2					2	3					3
12250170400	397591890	12/11/20 15:07	12/11/20 15:24						1	27	1		5		10	1	20	1		33	4		1		2	1								2	1	1	1							3					3
12250142374	397591836	12/11/20 15:07	12/11/20 15:14						2	24	1		5		10	2	13	1		3	1		1		3	1	2			5				6	2	2		2					2	3		5			5
12250057961	397591590	12/11/20 14:37	12/11/20 14:44						1	39	2		5		36	2	19	1		41	1		1		1	1	2							4	1	4		2					2	3					5
12249982773	397591773	12/11/20 14:12	12/11/20 14:18						2	36	1		5		23	2	23	0	Not working in field. Taking a break. Started a business	23	6		1		2	1								3	1	2	1					1							4
12249856527	397591661	12/11/20 13:29	12/11/20 13:33						1	10	1		6		41	1	2	1		42	1		1		3	1								2	1	2		2					2	3					3
12249703738	397591927	12/11/20 12:35	12/11/20 12:40						1	15	1		5		10	2	6	1		46	3		3		3	1	2							6	2	3			3				2	3	4				5
12249695584	397591590	12/11/20 12:34	12/11/20 12:38						1	18	1		5		36	2	7	1		39	3		1		3	1	2							4	1	1		2					2	3					1
12249694686	397591661	12/11/20 12:33	12/11/20 12:37						1	12	2		5		34	2	4	2		26	0	Pediatric early intervention	3		3	1						7		2	1	2					Mentorship program through Academy of Pediatric PTs	1							2
12249599021	397591487	12/11/20 11:59	12/11/20 12:07						2	31	2		4		44	2	16	2		31	3		1		3	1								3	1	3		2					2	3					7
12249549315	397590765	12/11/20 11:46	12/11/20 11:52						2	16	1		5		44	2	7	0	Active license, but transitioned out of clinical care	1	0	Transitioned to business consulting	0	Transitioned out of clinical care due to burnout -- started my own consulting business	3								Business consultant to PT practices	3	1	2		2				1							6
12249473707	397591890	12/11/20 11:22	12/11/20 11:28						1	42	2		5		10	2	34	1		42	1		1		2	1								3	1	1				4			2	3	4				5
12249391454	397591836	12/11/20 11:00	12/11/20 11:04						1	10	1		5		5	2	3	1		43	5		1		3	1								1	1	2		2					2						7
12249382557	397590765	12/11/20 9:51	12/11/20 11:01						2	27	1		5		44	2	18	0	semi-retired	21	4		1		2	1	2				6			3	1	1			3					3	4				4
12249279411	397591836	12/11/20 10:24	12/11/20 10:30						1	33	2		0	middle eastern	10	2	26	1		31	6		1		3	1		3	4					3	1	1		2					2						1
12249183803	397591836	12/11/20 9:58	12/11/20 10:02						1	23	2		5		10	2	14	1		41	1		1		3	1	2							2	1	1		2					2	3					3
12249168786	397591661	12/11/20 9:48	12/11/20 9:57						1	36	1		5		34	2	30	1		41	4		1		3	1					6			1	2	3	1							3	4				5
12249129930	397591661	12/11/20 9:41	12/11/20 9:45						1	41	2		5		34	1	36	2		33	3		1		1	1								2	1	2	1					1							3
12249106311	397591890	12/11/20 9:33	12/11/20 9:38						1	37	1		5		21	1	26	3		36	4		1		1	1								4	1	1	1					1							5
12249084204	397591927	12/11/20 9:23	12/11/20 9:31						2	28	2		5		10	2	21	0	Not working	41	3		1		1	1								2	1	1	1					1							6
12249071138	397591927	12/11/20 9:22	12/11/20 9:28						2	32	1		5		6	2	26	3		39	5		1		2	1		3						2	1	1	1					1							7
12249048744	397591890	12/11/20 9:09	12/11/20 9:21						1	41	2		4		10	2	37	1		33	4		1		3	1		3						3	3	2	1					1							7
12249029775	397591661	12/11/20 9:01	12/11/20 9:15						1	32	2		2		34	1	26	1		49	5		1		1	1								6	1	1		2					2						7
12248992975	397591415	12/11/20 8:53	12/11/20 9:04						1	29	1		3		44	2	21	1		51	4		1		3	1		3	4					3	3	4		2	3	4			2						2
12248855176	397591661	12/11/20 8:16	12/11/20 8:20						1	33	1		5		34	1	31	2		27	6		1		1	1								2	1	1	1						2						5
12248853753	397591890	12/11/20 8:15	12/11/20 8:20						1	24	1		4		10	2	11	1		35	4		1		2			3						2	1	1	1						2	3					3
12248832058	397591836	12/11/20 8:09	12/11/20 8:12						1	37	1		5		10	2	31	2		21	4		3		3	1								3	1	1		2					2	3					5
12248823745	397591836	12/11/20 8:03	12/11/20 8:10						1	43	2		5		10	2	33	1		41	1		1		4	1	2							4	1	2	1						2	3					5
12248744435	397591661	12/11/20 7:37	12/11/20 7:40						1	12	1		5		34	2	3	1		9	4		1		3	1								3	1	1		2					2						6
12248733105	397591836	12/11/20 7:31	12/11/20 7:36						2	40	1		5		10	2	34	1		1	5		0	Case Manager	2	1							Case Manager	3	1	1		2					2						3
12248632973	397591661	12/11/20 6:48	12/11/20 6:55						1	23	1		5		34	2	11	1		31	6		1		3	1			4					2	1	2		2				1							2
12248619671	397591836	12/11/20 6:42	12/11/20 6:49						2	39	1		5		10	2	21	0	I am now working in an unrelated field to PT	26	1		0	not seeing patients at all	3	1								4	1	1		2				1							6
12248199645	397591890	12/11/20 2:53	12/11/20 3:04						1	35	2		5		48	1	26	2		27	5		1		1	1								2	1	1		2					2						4
12248090052	397590765	12/11/20 1:42	12/11/20 1:49						1	30	1		2		44	2	26	1		41	0	Long term acute care	1		3	1	2	3						3	1	1	1					1							6
12248038403	397591661	12/11/20 1:08	12/11/20 1:12						1	46	1		5		34	2	11	2		25	3		1		2	1								6	2	3		2					2						5
12247983222	397591773	12/11/20 0:26	12/11/20 0:31						1	38	2		5		15	2	31	3		43	6		1		2	1								6	1	1		2					2						3
12247922576	397591661	12/10/20 23:43	12/10/20 23:48						1	9	1		3		34	1	1	1		41	4		1		3	1								1	1	1		2				1							3
12247909785	397591661	12/10/20 23:30	12/10/20 23:39						1	28	1		5		28	2	21	2		26	1		1		3	1	2							2	1	1	1							3					3
12247869994	397591661	12/10/20 23:09	12/10/20 23:14						1	20	1		5		28	1	11	2		29	5		1		3	1			4					2	1	1		2					2						5
12247836847	397591415	12/10/20 22:47	12/10/20 22:53						1	30	1		2		44	2	15	0	Self-employed	41	6		1		1	1								4	1	1		2				1							6
12247788483	397590765	12/10/20 22:19	12/10/20 22:25						1	27	2		2		44	2	22	1		31	1		1		3	1	2							5	2	1		2					2						7
12247771205	397591487	12/10/20 22:10	12/10/20 22:15						1	24	1		5		44	2	16	1		21	3		3		3	1		3						5	1	2		2					2	3					1
12247767783	397591773	12/10/20 21:45	12/10/20 22:13						1	16	1		5		23	1	9	1		41	3		1		3	1	2							3	1	1		2					2	3					2
12247706753	397591890	12/10/20 21:31	12/10/20 21:36						1	22	1		5		10	2	11	0	taking a breai	31	4		0	not seeing patients at the moment	3	1								2	1	2		2					2						6
12247669254	397591836	12/10/20 21:08	12/10/20 21:14						1	17	2		5		23	2	2	1		41	6		1		3	1								2	1	1	1					1							2
12247637960	397591415	12/10/20 20:52	12/10/20 20:56						1	19	1		5		44	2	11	1		31	3		3		3	1								4	2	1		2					2	3	4				5
12247631165	397591773	12/10/20 20:47	12/10/20 20:52						1	39	2		5		23	2	32	1		41	3		1		1	1								4	2	2		2				1							1
12247590841	397591890	12/10/20 20:23	12/10/20 20:30						1	34	2		5		10	2	11	1		41	4		1		3	1		3						2	1	1		2					2						1
12247584796	397591890	12/10/20 20:19	12/10/20 20:27						1	46	1		5		10	2	23	0	currently doing tele-health as an independent contractor as well as a Medicare part B provider two to three days per week.	21	6		2		3	1			4					2	1	2		2					2						7
12247580630	397591836	12/10/20 20:19	12/10/20 20:24						1	24	1		5		10	2	19	1		41	3		1		2	1								3	1	1	1							3					4
12247568317	397591773	12/10/20 20:12	12/10/20 20:18						1	11	1		5		28	2	3	1		37	2		1		3	1								6	1	2		2					2	3					5
12247562829	397591773	12/10/20 20:11	12/10/20 20:15						1	41	1		2		23	2	26	2		25	3		1		1	1								2	1	1		2				1							5
12247542212	397591661	12/10/20 19:58	12/10/20 20:05						1	26	2		2		32	2	21	1		41	5		1		1	1								5	1	1	1					1							7
12247541704	397591890	12/10/20 19:54	12/10/20 20:04						1	37	2		4		10	2	27	0	Per Diem	61	3		3		2	1	2	3	4					2	1	1		2					2	3					1
12247500759	397591836	12/10/20 19:39	12/10/20 19:45						1	47	1		5		10	1	34	2		36	4		1		1	1	2	3	4					5	1	4		2					2	3					5
12247494046	397591836	12/10/20 19:38	12/10/20 19:41						1	22	1		2		15	2	17	1		11	5		1		2	1	2	3						3	1	1		2						3					4
12247470492	397591415	12/10/20 19:26	12/10/20 19:31						1	17	1		4		44	2	10	1		21	2		1		3	1	2							4	1	2		2					2	3					3
12247458075	397591836	12/10/20 19:21	12/10/20 19:26						1	19	1		5		23	1	15	1		41	5		1		3	1								2	1	2		2					2						7
12247436888	397591836	12/10/20 19:11	12/10/20 19:17						1	21	1		2		10	2	4	1		41	4		1		3	1								1	1	3		2					2						6
12247421197	397591836	12/10/20 19:04	12/10/20 19:10						1	45	2		4		1	1	22	2		41	3		1		3	1								4	2	1	1							3					7
12247415623	397591890	12/10/20 19:02	12/10/20 19:08						1	41	2		5		10	2	35	1		41	3		1		1	1	2	3						4	1	1		2					2	3					5
12247411779	397591590	12/10/20 19:03	12/10/20 19:06						1	8	1		5		31	2	2	1		36	5		1		3	1								2	2	2			3			1							5
12247403819	397591836	12/10/20 18:55	12/10/20 19:03						1	42	1		4		11	1	34	1		41	5		1		1	1								2	1	1	1						2						7
12247403037	397591890	12/10/20 18:58	12/10/20 19:03						1	39	1		5		10	2	25	1		51	3		1		1	1								2	1	1		2					2						6
12247397208	397591836	12/10/20 18:51	12/10/20 19:01						1	43	1		5		10	2	38	0	Per diem	23	6		1		1	1								2	1	1		2					2						4
12247379781	397591836	12/10/20 18:44	12/10/20 18:54						1	33	1		5		23	1	24	2		17	4		1		2	1								3	1	1		2				1							4
12247370312	397591773	12/10/20 18:44	12/10/20 18:50						1	31	2		5		23	2	21	1		46	4		1		2	1	2	3	4					3	1	3			3					3					3
12247363992	397591890	12/10/20 18:40	12/10/20 18:47						1	38	1		5		50	1	32	1		41	3		1		1	1								6	1	2		2					2						2
12247352685	397591661	12/10/20 18:37	12/10/20 18:43						1	34	2		5		34	1	28	1		41	6		1		3	1								6	1	1	1						2						2
12247335177	397591890	12/10/20 18:30	12/10/20 18:36						1	42	2		5		10	2	26	1		41	6		1		2	1								3	1	1		2					2						5
12247328614	397591890	12/10/20 18:04	12/10/20 18:33						2	17	1		3		21	2	9	1		41	3		0	Research Physical Therapist	3	1	2					7		3	3	2		2	3				2	3	4				1
12247243708	397591890	12/10/20 17:54	12/10/20 18:02						1	23	1		3		39	2	14	1		38	4		1		3	1								2	1	3		2					2						6
12247237136	397591890	12/10/20 16:52	12/10/20 18:00						2	41	1		5		31	1	36	0	paperwork	9	4		0	paperwork	2	1		3	4					4	1	2	1					1							5
12247223842	397591773	12/10/20 17:47	12/10/20 17:55						1	33	1		5		28	2	20	3		26	5		1		2	1		3						2	1	1	1					1							3
12247210142	397591487	12/10/20 17:41	12/10/20 17:50						2	20	1		5		38	1	10	0	voluntarily unemployed within the last month, prior to this full-time employment	25	4		3		3	1		3						2	1	1					formal mentorship first year of practice (1 hour per week for 1 year at a children's hospital)		2						3
12247190841	397591487	12/10/20 17:38	12/10/20 17:43						2	26	1		5		44	2	16	1		1	4		3		3			3						4	1	4	1						2	3					5
12247176447	397590765	12/10/20 17:33	12/10/20 17:38						1	23	1		5		44	2	10	1		36	1		1		3	1	2							4	1	4		2					2	3					3
12247160958	397591890	12/10/20 17:26	12/10/20 17:32						1	19	2		4		10	2	12	1		41	4		1		3	1	2	3	4					3	1	3		2					2	3					6
12247081145	397591890	12/10/20 17:00	12/10/20 17:04						1	42	1		5		10	1	38	1		48	3		1		3	1								2	1	2		2				1							5
12247046328	397591661	12/10/20 15:54	12/10/20 16:53						1	17	1		5		34	2	10	1		41	4		1		2	1								3	1	1	1						2						5
12246972521	397591415	12/10/20 16:23	12/10/20 16:28						1	21	2		5		6	2	6	1		41	4		3		3	1	2				6			3	1	1		2						3					5
12246949513	397591836	12/10/20 16:12	12/10/20 16:21						1	32	2		2		10	1	29	1		54	3		1		1	1								2	2	2		2						3					5
12246943860	397591836	12/10/20 16:13	12/10/20 16:19						1	43	1		5		23	2	41	3		21	1		0	furlough due to Covid	1	1								4	1	1		2					2						3
12246852892	397591661	12/10/20 15:48	12/10/20 15:51						1	20	2		5		34	1	14	1		9	0	All above	1		3	1		3						3	1	4		2					2						1
12246836744	397591415	12/10/20 15:43	12/10/20 15:46						1	13	1		5		44	2	3	1		41	3		1		3	1								2	1	1		2				1							5
12246804144	397591773	12/10/20 15:32	12/10/20 15:37						2	34	2		3		10	2	25	0	not working	41	6		0	NA	1	1								1	1	1		2				1							5
12246791112	397591661	12/10/20 15:28	12/10/20 15:33						2	43	1		5		34	2	38	1		1	2		1		1			3						2	1	2		2					2						5
12246759332	397591890	12/10/20 15:19	12/10/20 15:24						1	51	2		5		10	2	28	2		9	2		1		2	1	2							3	1	1		2						3					4
12246690054	397591890	12/10/20 15:00	12/10/20 15:06						2	39	1		5		10	2	33	1		31	3		0	I now work as a rehab clinical educator	3	1	2			5				3	1	2		2					2	3					5
12246665820	397591836	12/10/20 14:55	12/10/20 15:01						1	45	1		5		10	2	34	2		31	1		1		1	1								2	1	1		2					2	3					3
12246660187	397591836	12/10/20 13:50	12/10/20 14:59						1	27	1		5		6	2	21	1		21	0	Pro/elite sport	3		3	1		3				7		4	2	3		2			International Masters specialty		2	3					5
12246624998	397591836	12/10/20 14:44	12/10/20 14:50						1	46	3		5		10	2	41	2		21	0	IPR	1		1	1								4	1	1		2					2	3					1
12246624559	397591836	12/10/20 14:46	12/10/20 14:50						1	23	1		5		33	2	14	1		46	3		1		3	1		3		5		7		5	3	2		2	3				2						6
12246621851	397591890	12/10/20 14:45	12/10/20 14:49						1	30	1		5		10	2	26	2		31	1		1		1	1								2	1	1		2					2						3
12246578632	397591415	12/10/20 14:31	12/10/20 14:36						1	9	2		2		44	2	2	1		41	3		1		3	1	2							4	2	3		2	3					3					1
12246431742	397591661	12/10/20 13:44	12/10/20 13:52						2	19	2		5		34	1	11	1		3	4		0	I am not currently seeing patients.	3						6			6	1	4			3	4					4		6		7
12246431431	397591890	12/10/20 13:46	12/10/20 13:53						1	35	1		5		10	2	31	2		35	5		1		1	1								2	1	1	1					1							3
12246423491	397591590	12/10/20 13:45	12/10/20 13:49						1	19	1		5		36	1	11	1		51	3		1		3	1	2							4	2	3		2					2	3					6
12246414753	397590765	12/10/20 13:42	12/10/20 13:46						1	9	1		5		44	2	3	1		41	3		3		3	1								6	1	4		2						3					5
12246405351	397591836	12/10/20 13:05	12/10/20 13:44						2	50	1		5		23	2	43	0	Retired one year	41	3		1		1	1	2							4	1	1		2					2	3					5
12246401505	397591890	12/10/20 13:35	12/10/20 13:42						1	25	1		2		10	1	16	1		41	2		1		1	1								2	2	2	1					1							2
12246379316	397591836	12/10/20 12:54	12/10/20 13:35						1	35	1		3		10	2	26	0	PRN	25	2		1		3	1	2							3	2	1		2					2	3					3
12246353332	397591487	12/10/20 13:19	12/10/20 13:28						1	35	1		5		36	1	28	1		31	3		1		2	1	2							3	1	1	1						2	3					5
12246336988	397591661	12/10/20 13:17	12/10/20 13:23						1	20	1		5		20	1	10	1		21	4		3		3	1	2		4	5				6	2	3				4			2	3			6		5
12246320302	397591773	12/10/20 13:13	12/10/20 13:18						1	43	2		5		23	2	31	3		5	4		1		4	1					6	7		2	1	5			3				2						7
12246308318	397591836	12/10/20 13:08	12/10/20 13:15						2	27	1		5		23	1	11	0	Not currently employed by choice	1	0	None	0	None	2	1	2	3						1	2	2		2				1							7
12246301102	397591890	12/10/20 13:07	12/10/20 13:12						1	11	1		5		10	2	3	1		39	4		1		3	1								2	3	1		2					2	3					4
12246279996	397591836	12/10/20 13:02	12/10/20 13:06						1	32	1		5		23	2	25	1		39	3		1		2	1								2	2	1	1					1							3
12246247086	397591890	12/10/20 12:49	12/10/20 12:56						2	47	1		5		10	2	44	1		41	1		1		1	1		3		5				2	1	2		2					2			5			3
12246244399	397591836	12/10/20 12:48	12/10/20 12:56						1	29	1		5		23	1	22	0	Independent contractor hours vary from part time to full time plus	31	6		0	Home health	2	1								2	1	2		2				1							5
12246190707	397591661	12/10/20 12:35	12/10/20 12:40						2	46	1		5		34	2	42	0	retired	1	4		1		1			3						2	1	1	1					1							2
12246175825	397591415	12/10/20 12:25	12/10/20 12:35						1	32	2		2		44	2	23	1		41	4		1		1	1								6	1	3	1					1							7
12246172336	397591836	12/10/20 12:29	12/10/20 12:34						1	26	1		5		10	2	22	1		21	1		1		1	1	2	3						3	1	2		2					2	3					1
12246156052	397591836	12/10/20 12:24	12/10/20 12:30						1	25	1		5		10	2	19	1		41	4		1		3	1	2							3	1	1		2					2	3					1
12246147936	397591836	12/10/20 12:05	12/10/20 12:28						1	22	1		5		23	2	16	2		29	1		1		2	1	2							2	2	1				4			2	3					3
12246146977	397591836	12/10/20 12:22	12/10/20 12:27						1	48	1		5		10	2	36	2		26	6		1		1	1								4	1	2	1					1							6
12246137964	397591890	12/10/20 12:20	12/10/20 12:25						2	26	1		5		10	2	21	1		1	4		1		4						6		Vice President of Education and Professional Services	4	1	2		2					2		4				3
12246135433	397591890	12/10/20 12:19	12/10/20 12:24						1	23	1		5		10	2	15	1		36	3		1		3	1	2							3	2	1		2					2	3					3
12246114666	397591836	12/10/20 12:14	12/10/20 12:18						1	19	2		5		10	2	10	1		41	3		1		3	1								2	3	2		2				1							7
12246099229	397591773	12/10/20 12:05	12/10/20 12:14						1	31	2		6		23	2	28	1		41	1		1		1	1	2							2	2	2		2					2	3	4				4
12246077055	397591836	12/10/20 12:01	12/10/20 12:08						1	23	1		5		10	2	11	1		41	5		1		3	1	2	3						3	1	2		2					2	3					3
12246034667	397591661	12/10/20 11:50	12/10/20 11:56						1	29	1		5		34	2	21	1		33	1		1		2	1	2							4	1	1		2					2	3					5
12246010969	397591661	12/10/20 11:45	12/10/20 11:49						1	33	1		5		34	1	26	2		33	4		1		3	1		3						3	2	1		2					2						6
12246009225	397590765	12/10/20 11:43	12/10/20 11:49						1	11	2		5		44	2	6	1		39	3		3		3	1	2			5				5	2	2		2		4			2	3		5		Athletic Training sideline mentorship for students, MD's, and SCS clinicians	5
12246007472	397591890	12/10/20 10:53	12/10/20 11:49						1	35	2		2		10	2	26	1		41	4		1		3	1	2	3	4					6	1	2		2					2	3					2
12245930352	397591661	12/10/20 11:22	12/10/20 11:27						1	29	1		5		34	2	24	1		31	4		1		2	1								3	1	2		2			hand therapy training		2						3
12245901995	397591890	12/10/20 11:11	12/10/20 11:20						1	24	1		5		10	2	16	1		41	1		1		3	1	2							1	1	2		2					2						2
12245893773	397591890	12/10/20 11:11	12/10/20 11:17						1	39	2		4		10	2	30	0	As needed	31	6		1		1	1								4	1	1	1						2	3					7
12245889581	397591415	12/10/20 11:11	12/10/20 11:16						1	25	1		5		26	1	18	3		41	1		3		2	1								4	1	1	1						2						5
12245884049	397591836	12/10/20 11:03	12/10/20 11:15						2	42	1		5		10	2	27	0	Retired one year ago	35	2		1		1	1	2							2	2	1		2					2	3					3
12245862374	397591661	12/10/20 11:01	12/10/20 11:09						1	36	1		5		34	1	15	2		33	6		1		2	1								3	1	1	1						2						5
12245838296	397591890	12/10/20 10:59	12/10/20 11:03						1	27	1		6		10	2	23	2		25	4		1		4	1	2							2	1	2		2					2	3					5
12245824417	397591890	12/10/20 10:53	12/10/20 10:59						1	42	1		5		10	2	37	1		31	7		3		1	1								3	1	1	1						2						3
12245799242	397591415	12/10/20 10:49	12/10/20 10:52						1	19	1		5		44	2	12	1		36	2		1		3	1	2							2	1	3		2					2	3					5
12245780965	397591836	12/10/20 9:55	12/10/20 10:47						1	18	1		2		10	2	9	1		41	4		1		3	1								3	1	2		2					2	3					5
12245776118	397590765	12/10/20 10:38	12/10/20 10:46						1	18	1		5		44	2	10	1		21	2		1		3	1				5	6			3	2	3		2						3	4	5			6
[truncated: 1,199 more rows]
[truncated: 22 more columns]
