# Supplementary material for: Mentorship and self-efficacy are associated with lower burnout in physical therapists in the United States: a cross-sectional survey study
Source: J Educ Eval Health Prof. 2023 Sep 27;20:27. doi: 10.3352/jeehp.2023.20.27 (PMC10632729; doi:10.3352/jeehp.2023.20.27)
Supplement: Supplementary file 2 [file jeehp-20-27-dataset2.xlsx]

## Sheet: Coded Data-JEEHP-8.31.23
Are you currently evaluating and treating patients as a licensed physical therapist?	What is your age?	What is your gender?	Which race/ethnicity best describes you? (Please choose only one.)	What state do you practice in?	Which of the following best describes the area you practice in?	How many years of clinical experience do you have working as a physical therapist?	Which best describes your current employment status as a licensed physical therapist?	On average how many hours per week did you provide direct patient care as a physical therapist over the last 3 years?	Which best describes the physical therapy setting where you have most frequently practiced in the last 3 years?	Which best describes your current physical therapy care delivery model?	What is the highest physical therapy related degree you have completed?	Clinican	Clinical Instructor (Students)	Supervisor / Director / Administrative	Practice Owner	Clinical Educator (Residency / Fellowship)	Faculty (Adjunct / Full-Time Faculty)	Researcher	Other Job Role	Total Numbr of Job Roles	What are the total number of hours of physical therapy related continuing education you have completed in the last 3 years (2018-2020)?	How many professional certifications recognized by the American Physical Therapy Association (APTA) have you completed?	How many professional organizations related to physical therapy are you a member of?	Select the type(s) of post-professional clinical mentorship you have received throughout your career?	Informal mentorship (training from peers)	Formal residency program	Formal fellowship program	Other Mentorship Received	Total Number of Mentorship Received	Type of Mentorship Received	Select the type(s) of post professional clinical mentorship you have provided in the last 3 years?	Informal Mentorship (training of peers)	Instructor of students in clinical setting	Instructor of students in academic setting	Formal residency program mentor	Formal fellowship program mentor	Other Mentorship Provided	Total Number of Mentorship Provided	Type of Mentorship Provided	I think the dedication I invest in my work is more than what I should for my health.	I would like to be doing another job that is more challenging for my abilities.	When things at work don't turn out as well as they should I stop trying.	I neglect my personal life when I pursue important achievements in my work.	I feel that my work is an obstacle to the development of my abilities.	I give up in response to difficulties in my work.	I risk my health when I pursue good results in my work.	I would like to be doing another job where I can better develop my talents.	I give up in the face of any difficulties in my work tasks.	I overlook my own needs to fulfill work demands.
1	44	Female	White or Caucasian	West Virginia	0	18	3	15	Academic	In-person patients only (clinical setting)	Doctorate Degree	Clinician					Faculty (Adjunct / Full-Time Faculty)			2	2	1	1		Informal mentorship (training from peers)				1	Informal			Instructor of students in clinical setting					1	Formal	4	3	1	5	2	2	4	1	1	5
1	37	Female	White or Caucasian	Texas	1	13	3	10	Academic	In-person patients only (clinical setting)	Masters Degree	Clinician	Clinical Instructor (Students)	Supervisor / Director / Administrative		Clinical Educator (Residency / Fellowship)	Faculty (Adjunct / Full-Time Faculty)			5	5	1	1		Informal mentorship (training from peers)	Formal residency program			2	Formal		Informal Mentorship (training of peers)	Instructor of students in clinical setting	Instructor of students in academic setting	Formal residency program mentor			4	Formal	7	1	1	6	4	2	6	5	3	6
1	38	Female	White or Caucasian	West Virginia	0	14	3	20	Academic	In-person patients only (clinical setting)	Masters Degree	Clinician					Faculty (Adjunct / Full-Time Faculty)			2	3	0	2		Informal mentorship (training from peers)				1	Informal		Informal Mentorship (training of peers)		Instructor of students in academic setting				2	Formal	7	4	3	6	7	3	7	6	3	7
1	44	Male	White or Caucasian	Ohio	1	18	3	20	Academic	Remote patients only (telerehabilitation)	Terminal Degree	Clinician		Supervisor / Director / Administrative			Faculty (Adjunct / Full-Time Faculty)			3	3	2	2				Formal fellowship program		1	Formal				Instructor of students in academic setting				1	Formal	6	3	3	5	3	1	5	3	1	5
1	42	Male	White or Caucasian	Florida	1	15	3	4	Academic	Mixed (In-person and telerehabilitation)	Terminal Degree	Clinician				Clinical Educator (Residency / Fellowship)	Faculty (Adjunct / Full-Time Faculty)			3	5	1	2				Formal fellowship program		1	Formal						Formal fellowship program mentor		1	Formal	2	2	1	3	1	1	2	1	1	2
1	61	Female	White or Caucasian	Texas	1	37	3	5	Academic	Mixed (In-person and telerehabilitation)	Terminal Degree	Clinician				Clinical Educator (Residency / Fellowship)	Faculty (Adjunct / Full-Time Faculty)	Researcher		4	3	1	1		Informal mentorship (training from peers)				1	Informal		Informal Mentorship (training of peers)	Instructor of students in clinical setting	Instructor of students in academic setting	Formal residency program mentor			4	Formal	1	1	1	5	1	1	3	1	1	3
1	61	Female	White or Caucasian	Texas	1	38	3	2	Academic	In-person patients only (clinical setting)	Terminal Degree	Clinician					Faculty (Adjunct / Full-Time Faculty)			2	4	0	1		Informal mentorship (training from peers)				1	Informal		Informal Mentorship (training of peers)		Instructor of students in academic setting	Formal residency program mentor			3	Formal	3	1	1	2	1	1	1	1	1	2
1	57	Male	White or Caucasian	Texas	1	34	3	8	Academic	In-person patients only (clinical setting)	Terminal Degree	Clinician					Faculty (Adjunct / Full-Time Faculty)			2	4	1	2		Informal mentorship (training from peers)				1	Informal		Informal Mentorship (training of peers)		Instructor of students in academic setting				2	Formal	5	2	3	5	5	3	5	3	3	5
1	41	Female	Black or African American	Florida	1	15	3	8	Academic	In-person patients only (clinical setting)	Terminal Degree	Clinician					Faculty (Adjunct / Full-Time Faculty)			2	3	0	1		Informal mentorship (training from peers)				1	Informal				Instructor of students in academic setting				1	Formal	2	5	2	3	3	2	2	5	2	3
1	56	Female	White or Caucasian	Ohio	1	32	3	8	Academic	Mixed (In-person and telerehabilitation)	Terminal Degree	Clinician					Faculty (Adjunct / Full-Time Faculty)	Researcher		3	2	1	3		Informal mentorship (training from peers)				1	Informal		Informal Mentorship (training of peers)			Formal residency program mentor			2	Formal	3	1	1	6	1	1	2	1	1	5
1	44	Female	White or Caucasian	Ohio	0	21	1	5	Acute care hospital	In-person patients only (clinical setting)	Bachelors Degree	Clinician								1	1	0	2		Informal mentorship (training from peers)				1	Informal	None							0	None	3	5	5	2	3	4	3	5	3	2
1	59	Female	White or Caucasian	Texas	1	26	2	28	Acute care hospital	In-person patients only (clinical setting)	Bachelors Degree	Clinician								1	2	0	0		Informal mentorship (training from peers)				1	Informal	None							0	None	3	4	2	2	3	3	3	3	3	3
1	60	Female	White or Caucasian	California	1	35	2	40	Acute care hospital	In-person patients only (clinical setting)	Bachelors Degree	Clinician								1	3	1	0		Informal mentorship (training from peers)				1	Informal	None							0	None	3	5	3	5	5	3	3	5	3	5
1	54	Female	Asian or Pacific Islander	Texas	1	29	3	6	Acute care hospital	In-person patients only (clinical setting)	Bachelors Degree	Clinician								1	2	1	2		Informal mentorship (training from peers)				1	Informal	None							0	None	7	3	3	3	3	5	5	3	4	5
1	55	Female	White or Caucasian	Ohio	1	30	3	40	Acute care hospital	In-person patients only (clinical setting)	Bachelors Degree	Clinician	Clinical Instructor (Students)							2	1	0	0		Informal mentorship (training from peers)				1	Informal	None							0	None	5	3	3	3	3	3	3	3	3	5
1	60	Female	White or Caucasian	Texas	1	35	3	40	Acute care hospital	In-person patients only (clinical setting)	Bachelors Degree	Clinician								1	1	0	2		Informal mentorship (training from peers)				1	Informal	None							0	None	5	2	3	7	3	3	5	3	3	6
1	55	Male	White or Caucasian	Florida	1	22	3	40	Acute care hospital	In-person patients only (clinical setting)	Bachelors Degree	Clinician								1	1	0	0		Informal mentorship (training from peers)				1	Informal	None							0	None	5	1	2	1	1	1	2	1	1	2
1	60	Female	White or Caucasian	Michigan	1	40	1	20	Acute care hospital	In-person patients only (clinical setting)	Bachelors Degree	Clinician								1	3	0	0		Informal mentorship (training from peers)				1	Informal		Informal Mentorship (training of peers)						1	Informal	3	3	1	5	3	2	3	3	3	3
1	43	Female	White or Caucasian	Oregon	1	20	2	20	Acute care hospital	In-person patients only (clinical setting)	Bachelors Degree	Clinician								1	1	0	1		Informal mentorship (training from peers)				1	Informal		Informal Mentorship (training of peers)						1	Informal	3	5	2	3	3	2	2	5	2	2
1	47	Female	White or Caucasian	Florida	1	25	2	30	Acute care hospital	In-person patients only (clinical setting)	Bachelors Degree	Clinician								1	1	0	0		Informal mentorship (training from peers)				1	Informal		Informal Mentorship (training of peers)						1	Informal	3	2	1	1	2	1	2	4	2	1
1	54	Female	White or Caucasian	Texas	1	32	2	30	Acute care hospital	In-person patients only (clinical setting)	Bachelors Degree	Clinician								1	5	0	1		Informal mentorship (training from peers)				1	Informal		Informal Mentorship (training of peers)						1	Informal	4	3	3	3	3	3	3	3	3	5
1	60	Female	Hispanic or Latino	Texas	1	33	2	24	Acute care hospital	In-person patients only (clinical setting)	Bachelors Degree	Clinician								1	1	0	0		Informal mentorship (training from peers)				1	Informal		Informal Mentorship (training of peers)						1	Informal	3	1	3	5	3	3	3	3	3	3
1	63	Female	White or Caucasian	Michigan	1	21	2	18	Acute care hospital	In-person patients only (clinical setting)	Bachelors Degree	Clinician								1	3	0	1		Informal mentorship (training from peers)				1	Informal		Informal Mentorship (training of peers)						1	Informal	3	3	3	3	3	3	3	3	3	3
1	43	Female	Asian or Pacific Islander	Florida	1	21	3	40	Acute care hospital	In-person patients only (clinical setting)	Bachelors Degree	Clinician							Care coordinator	1	1	0	0		Informal mentorship (training from peers)				1	Informal		Informal Mentorship (training of peers)						1	Informal	5	4	2	5	5	3	5	6	2	3
1	51	Female	White or Caucasian	North Carolina	0	28	3	32	Acute care hospital	In-person patients only (clinical setting)	Bachelors Degree	Clinician	Clinical Instructor (Students)							2	3	0	0		Informal mentorship (training from peers)				1	Informal		Informal Mentorship (training of peers)						1	Informal	1	1	1	1	1	1	1	1	1	3
1	52	Female	White or Caucasian	North Carolina	1	29	3	32	Acute care hospital	In-person patients only (clinical setting)	Bachelors Degree	Clinician					Faculty (Adjunct / Full-Time Faculty)			2	1	0	0		Informal mentorship (training from peers)				1	Informal		Informal Mentorship (training of peers)						1	Informal	2	6	1	1	2	1	2	6	1	1
1	53	Female	White or Caucasian	Texas	1	29	3	36	Acute care hospital	In-person patients only (clinical setting)	Bachelors Degree	Clinician								1	1	0	0		Informal mentorship (training from peers)				1	Informal		Informal Mentorship (training of peers)						1	Informal	5	3	3	5	4	5	5	3	5	5
1	53	Female	White or Caucasian	Texas	1	30	3	40	Acute care hospital	In-person patients only (clinical setting)	Bachelors Degree	Clinician								1	3	0	0		Informal mentorship (training from peers)				1	Informal		Informal Mentorship (training of peers)						1	Informal	4	5	3	2	6	3	2	6	5	3
1	32	Male	Asian or Pacific Islander	Texas	1	9	3	35	Acute care hospital	In-person patients only (clinical setting)	Bachelors Degree	Clinician		Supervisor / Director / Administrative						2	5	0	0		Informal mentorship (training from peers)				1	Informal		Informal Mentorship (training of peers)						1	Informal	4	4	5	3	5	3	3	5	3	3
1	45	Male	White or Caucasian	North Carolina	1	23	3	2	Acute care hospital	In-person patients only (clinical setting)	Bachelors Degree	Clinician		Supervisor / Director / Administrative						2	2	0	1		Informal mentorship (training from peers)				1	Informal		Informal Mentorship (training of peers)						1	Informal	1	1	1	3	2	1	2	1	1	2
1	53	Male	Asian or Pacific Islander	Florida	1	30	3	40	Acute care hospital	In-person patients only (clinical setting)	Bachelors Degree	Clinician								1	1	0	0		Informal mentorship (training from peers)				1	Informal		Informal Mentorship (training of peers)						1	Informal	3	1	1	3	1	1	3	1	1	3
1	64	Male	White or Caucasian	Oregon	0	40	3	40	Acute care hospital	In-person patients only (clinical setting)	Bachelors Degree	Clinician								1	2	0	0		Informal mentorship (training from peers)				1	Informal		Informal Mentorship (training of peers)						1	Informal	5	3	2	5	2	2	3	3	3	3
1	64	Female	White or Caucasian	Texas	1	37	1	35	Acute care hospital	In-person patients only (clinical setting)	Bachelors Degree	Clinician								1	4	0	2		Informal mentorship (training from peers)				1	Informal		Informal Mentorship (training of peers)	Instructor of students in clinical setting	Instructor of students in academic setting				3	Formal	3	1	1	5	1	1	4	1	1	5
1	48	Male	Multiracial or Biracial	Michigan	1	27	3	40	Acute care hospital	In-person patients only (clinical setting)	Bachelors Degree	Clinician	Clinical Instructor (Students)							2	1	1	1		Informal mentorship (training from peers)				1	Informal		Informal Mentorship (training of peers)	Instructor of students in clinical setting	Instructor of students in academic setting				3	Formal	4	3	3	5	5	3	4	4	3	5
1	46	Female	White or Caucasian	North Carolina	1	24	2	32	Acute care hospital	Mixed (In-person and telerehabilitation)	Bachelors Degree	Clinician	Clinical Instructor (Students)				Faculty (Adjunct / Full-Time Faculty)			3	2	1	1		Informal mentorship (training from peers)				1	Informal		Informal Mentorship (training of peers)	Instructor of students in clinical setting	Instructor of students in academic setting				3	Formal	4	2	3	5	3	3	3	2	3	5
1	67	Male	White or Caucasian	Ohio	1	27	1	15	Acute care hospital	In-person patients only (clinical setting)	Bachelors Degree	Clinician	Clinical Instructor (Students)							2	1	1	0		Informal mentorship (training from peers)				1	Informal		Informal Mentorship (training of peers)	Instructor of students in clinical setting					2	Formal	6	1	2	2	2	2	2	2	3	2
1	63	Female	White or Caucasian	Texas	1	40	2	30	Acute care hospital	In-person patients only (clinical setting)	Bachelors Degree	Clinician	Clinical Instructor (Students)							2	3	0	1		Informal mentorship (training from peers)				1	Informal		Informal Mentorship (training of peers)	Instructor of students in clinical setting		Formal residency program mentor			3	Formal	2	2	3	5	3	5	2	2	2	2
1	47	Female	White or Caucasian	Ohio	0	25	2	18	Acute care hospital	In-person patients only (clinical setting)	Bachelors Degree	Clinician	Clinical Instructor (Students)							2	1	0	0		Informal mentorship (training from peers)				1	Informal		Informal Mentorship (training of peers)	Instructor of students in clinical setting					2	Formal	1	3	3	4	3	3	3	2	3	4
1	51	Female	White or Caucasian	North Carolina	1	28	2	30	Acute care hospital	In-person patients only (clinical setting)	Bachelors Degree	Clinician	Clinical Instructor (Students)							2	2	1	0		Informal mentorship (training from peers)				1	Informal		Informal Mentorship (training of peers)	Instructor of students in clinical setting					2	Formal	5	2	3	3	2	2	7	3	1	6
1	53	Female	White or Caucasian	Ohio	1	30	2	32	Acute care hospital	In-person patients only (clinical setting)	Bachelors Degree	Clinician								1	1	0	0		Informal mentorship (training from peers)				1	Informal		Informal Mentorship (training of peers)	Instructor of students in clinical setting					2	Formal	4	3	3	5	4	3	3	3	3	5
1	58	Female	White or Caucasian	Texas	1	32	2	32	Acute care hospital	In-person patients only (clinical setting)	Bachelors Degree	Clinician								1	2	0	0		Informal mentorship (training from peers)				1	Informal		Informal Mentorship (training of peers)	Instructor of students in clinical setting					2	Formal	3	2	2	2	2	2	2	2	2	2
1	62	Female	White or Caucasian	Florida	1	33	2	30	Acute care hospital	In-person patients only (clinical setting)	Bachelors Degree	Clinician								1	1	0	0		Informal mentorship (training from peers)				1	Informal		Informal Mentorship (training of peers)	Instructor of students in clinical setting					2	Formal	3	1	3	5	4	2	5	3	3	5
1	55	Female	White or Caucasian	Ohio	0	32	3	40	Acute care hospital	In-person patients only (clinical setting)	Bachelors Degree	Clinician	Clinical Instructor (Students)					Researcher		3	2	1	1		Informal mentorship (training from peers)				1	Informal		Informal Mentorship (training of peers)	Instructor of students in clinical setting		Formal residency program mentor			3	Formal	5	1	3	5	3	3	3	2	1	5
1	43	Female	White or Caucasian	Florida	1	21	3	20	Acute care hospital	In-person patients only (clinical setting)	Bachelors Degree	Clinician	Clinical Instructor (Students)	Supervisor / Director / Administrative						3	2	0	1		Informal mentorship (training from peers)				1	Informal		Informal Mentorship (training of peers)	Instructor of students in clinical setting					2	Formal	1	1	1	5	1	1	1	1	1	1
1	45	Female	White or Caucasian	Michigan	1	22	3	40	Acute care hospital	In-person patients only (clinical setting)	Bachelors Degree	Clinician	Clinical Instructor (Students)							2	0	0	0		Informal mentorship (training from peers)				1	Informal		Informal Mentorship (training of peers)	Instructor of students in clinical setting					2	Formal	2	2	1	1	1	1	2	1	2	2
1	47	Female	Asian or Pacific Islander	Michigan	1	24	3	40	Acute care hospital	In-person patients only (clinical setting)	Bachelors Degree	Clinician	Clinical Instructor (Students)							2	5	0	0		Informal mentorship (training from peers)				1	Informal		Informal Mentorship (training of peers)	Instructor of students in clinical setting					2	Formal	2	2	2	3	3	3	6	3	2	5
1	50	Female	White or Caucasian	Texas	1	27	3	35	Acute care hospital	In-person patients only (clinical setting)	Bachelors Degree	Clinician	Clinical Instructor (Students)							2	1	0	0		Informal mentorship (training from peers)				1	Informal		Informal Mentorship (training of peers)	Instructor of students in clinical setting					2	Formal	3	3	3	3	3	3	3	3	3	3
1	53	Female	Hispanic or Latino	Texas	1	20	3	40	Acute care hospital	In-person patients only (clinical setting)	Bachelors Degree	Clinician	Clinical Instructor (Students)							2	1	0	0		Informal mentorship (training from peers)				1	Informal		Informal Mentorship (training of peers)	Instructor of students in clinical setting					2	Formal	4	3	3	2	3	3	1	1	2	1
1	56	Female	White or Caucasian	Texas	1	33	3	50	Acute care hospital	In-person patients only (clinical setting)	Bachelors Degree	Clinician	Clinical Instructor (Students)							2	1	0	1		Informal mentorship (training from peers)				1	Informal		Informal Mentorship (training of peers)	Instructor of students in clinical setting					2	Formal	5	3	4	5	3	5	5	3	3	5
1	61	Female	White or Caucasian	Illinois	1	38	3	38	Acute care hospital	In-person patients only (clinical setting)	Bachelors Degree	Clinician	Clinical Instructor (Students)							2	2	0	1		Informal mentorship (training from peers)				1	Informal		Informal Mentorship (training of peers)	Instructor of students in clinical setting					2	Formal	3	3	4	5	5	3	5	5	3	5
1	61	Female	White or Caucasian	West Virginia	0	40	3	38	Acute care hospital	In-person patients only (clinical setting)	Bachelors Degree	Clinician	Clinical Instructor (Students)	Supervisor / Director / Administrative						3	3	2	1		Informal mentorship (training from peers)				1	Informal		Informal Mentorship (training of peers)	Instructor of students in clinical setting					2	Formal	3	3	3	3	3	3	3	3	3	3
1	42	Male	White or Caucasian	Michigan	0	19	3	40	Acute care hospital	In-person patients only (clinical setting)	Bachelors Degree	Clinician	Clinical Instructor (Students)	Supervisor / Director / Administrative				Researcher		4	2	0	0		Informal mentorship (training from peers)				1	Informal		Informal Mentorship (training of peers)	Instructor of students in clinical setting					2	Formal	2	1	1	2	1	1	1	1	1	2
1	42	Male	White or Caucasian	Ohio	1	19	3	40	Acute care hospital	In-person patients only (clinical setting)	Bachelors Degree	Clinician	Clinical Instructor (Students)							2	3	0	1		Informal mentorship (training from peers)				1	Informal		Informal Mentorship (training of peers)	Instructor of students in clinical setting					2	Formal	4	3	3	3	4	5	5	4	3	3
1	48	Male	White or Caucasian	Florida	1	25	3	40	Acute care hospital	In-person patients only (clinical setting)	Bachelors Degree	Clinician								1	1	0	0		Informal mentorship (training from peers)			Ceus	1	Informal		Informal Mentorship (training of peers)	Instructor of students in clinical setting					2	Formal	3	5	3	3	3	3	4	5	3	2
1	52	Male	White or Caucasian	Georgia	1	30	3	44	Acute care hospital	In-person patients only (clinical setting)	Bachelors Degree	Clinician	Clinical Instructor (Students)							2	2	0	0		Informal mentorship (training from peers)				1	Informal		Informal Mentorship (training of peers)	Instructor of students in clinical setting					2	Formal	6	2	2	5	4	2	5	5	2	6
1	53	Male	Hispanic or Latino	Florida	1	27	3	35	Acute care hospital	In-person patients only (clinical setting)	Bachelors Degree	Clinician	Clinical Instructor (Students)	Supervisor / Director / Administrative						3	2	0	0		Informal mentorship (training from peers)				1	Informal		Informal Mentorship (training of peers)	Instructor of students in clinical setting					2	Formal	5	3	3	3	3	2	5	4	2	5
1	53	Male	White or Caucasian	Washington	1	30	3	30	Acute care hospital	In-person patients only (clinical setting)	Bachelors Degree	Clinician	Clinical Instructor (Students)							2	2	0	0		Informal mentorship (training from peers)				1	Informal		Informal Mentorship (training of peers)	Instructor of students in clinical setting					2	Formal	2	1	1	2	1	1	1	1	1	1
1	53	Male	White or Caucasian	Ohio	1	23	3	35	Acute care hospital	In-person patients only (clinical setting)	Bachelors Degree	Clinician	Clinical Instructor (Students)	Supervisor / Director / Administrative						3	1	1	0		Informal mentorship (training from peers)				1	Informal		Informal Mentorship (training of peers)	Instructor of students in clinical setting					2	Formal	6	4	1	3	4	1	7	7	1	6
1	56	Male	White or Caucasian	Ohio	1	18	3	40	Acute care hospital	In-person patients only (clinical setting)	Bachelors Degree	Clinician	Clinical Instructor (Students)							2	3	0	3		Informal mentorship (training from peers)				1	Informal		Informal Mentorship (training of peers)	Instructor of students in clinical setting					2	Formal	5	5	5	3	5	3	5	5	3	5
1	62	Male	American Indian or Alaskan Native	North Carolina	0	40	3	32	Acute care hospital	In-person patients only (clinical setting)	Bachelors Degree	Clinician	Clinical Instructor (Students)	Supervisor / Director / Administrative						3	2	1	0		Informal mentorship (training from peers)				1	Informal		Informal Mentorship (training of peers)	Instructor of students in clinical setting					2	Formal	2	1	2	3	1	2	1	1	1	5
1	53	Female	Hispanic or Latino	Florida	1	28	3	38	Acute care hospital	In-person patients only (clinical setting)	Bachelors Degree	Clinician	Clinical Instructor (Students)							2	2	0	0		Informal mentorship (training from peers)				1	Informal			Instructor of students in clinical setting					1	Formal	3	2	2	3	2	2	6	5	2	5
1	56	Female	White or Caucasian	Texas	1	33	3	35	Acute care hospital	In-person patients only (clinical setting)	Bachelors Degree	Clinician	Clinical Instructor (Students)							2	1	0	0		Informal mentorship (training from peers)				1	Informal			Instructor of students in clinical setting					1	Formal	4	4	3	3	4	3	5	4	3	5
1	57	Female	Asian or Pacific Islander	Texas	1	35	3	30	Acute care hospital	In-person patients only (clinical setting)	Bachelors Degree	Clinician	Clinical Instructor (Students)						Co chair no harm fall prevention committee	2	1	0	0		Informal mentorship (training from peers)			APTA CO credentialing seminar	1	Informal			Instructor of students in clinical setting					1	Formal	2	2	2	1	2	1	2	2	2	3
1	62	Male	Asian or Pacific Islander	West Virginia	0	36	3	40	Acute care hospital	In-person patients only (clinical setting)	Bachelors Degree	Clinician	Clinical Instructor (Students)	Supervisor / Director / Administrative	Practice Owner		Faculty (Adjunct / Full-Time Faculty)			5	3	0	0		Informal mentorship (training from peers)				1	Informal			Instructor of students in clinical setting					1	Formal	5	5	3	4	4	3	3	4	3	4
1	64	Male	White or Caucasian	Texas	1	36	3	40	Acute care hospital	In-person patients only (clinical setting)	Bachelors Degree	Clinician	Clinical Instructor (Students)	Supervisor / Director / Administrative						3	3	0	0		Informal mentorship (training from peers)				1	Informal			Instructor of students in clinical setting					1	Formal	3	2	2	2	2	1	2	2	1	5
1	53	Male	White or Caucasian	Michigan	1	20	3	50	Acute care hospital	Mixed (In-person and telerehabilitation)	Bachelors Degree	Clinician	Clinical Instructor (Students)							2	3	1	1		Informal mentorship (training from peers)				1	Informal			Instructor of students in clinical setting					1	Formal	1	3	1	5	5	1	3	3	2	5
1	57	Female	White or Caucasian	North Carolina	1	34	3	40	Acute care hospital	In-person patients only (clinical setting)	Bachelors Degree	Clinician				Clinical Educator (Residency / Fellowship)				2	1	0	0		Informal mentorship (training from peers)				1	Informal		Informal Mentorship (training of peers)			Formal residency program mentor			2	Formal	3	2	3	5	3	3	3	2	3	3
1	44	Female	White or Caucasian	Florida	1	21	1	25	Acute care hospital	In-person patients only (clinical setting)	Bachelors Degree	Clinician								1	2	0	0	None					0	None	None							0	None	5	5	5	1	3	3	5	5	3	5
1	49	Female	White or Caucasian	Texas	1	20	1	10	Acute care hospital	In-person patients only (clinical setting)	Bachelors Degree	Clinician								1	1	0	0	None					0	None	None							0	None	3	4	2	3	2	1	5	4	2	5
1	61	Female	White or Caucasian	Florida	0	38	1	25	Acute care hospital	In-person patients only (clinical setting)	Bachelors Degree	Clinician								1	2	0	0	None					0	None	None							0	None	2	4	3	4	5	5	5	5	5	6
1	47	Prefer not to answer	Hispanic or Latino	Arkansas	1	28	1	25	Acute care hospital	In-person patients only (clinical setting)	Bachelors Degree	Clinician								1	1	0	0	None					0	None	None							0	None	2	5	3	3	4	4	3	6	3	6
1	54	Female	White or Caucasian	Washington	0	31	2	25	Acute care hospital	In-person patients only (clinical setting)	Bachelors Degree	Clinician								1	1	0	0	None					0	None	None							0	None	5	4	3	6	5	3	5	5	3	6
1	45	Female	White or Caucasian	West Virginia	0	22	3	40	Acute care hospital	In-person patients only (clinical setting)	Bachelors Degree	Clinician	Clinical Instructor (Students)	Supervisor / Director / Administrative						3	1	0	0	None					0	None	None							0	None	5	1	1	2	3	1	5	5	2	3
1	60	Female	White or Caucasian	Texas	1	37	3	35	Acute care hospital	In-person patients only (clinical setting)	Bachelors Degree	Clinician								1	1	0	0	None					0	None	None							0	None	4	6	4	3	4	4	5	5	4	5
1	61	Female	White or Caucasian	Montana	0	37	3	35	Acute care hospital	In-person patients only (clinical setting)	Bachelors Degree	Clinician	Clinical Instructor (Students)							2	2	0	0	None					0	None	None							0	None	3	1	2	4	2	2	1	1	3	3
1	61	Female	White or Caucasian	Montana	0	37	3	35	Acute care hospital	In-person patients only (clinical setting)	Bachelors Degree	Clinician	Clinical Instructor (Students)							2	4	0	0	None					0	None	None							0	None	3	3	3	4	3	3	3	3	3	3
1	40	Male	Asian or Pacific Islander	California	1	17	3	40	Acute care hospital	In-person patients only (clinical setting)	Bachelors Degree	Clinician								1	5	0	0	None					0	None	None							0	None	3	3	5	1	3	3	3	5	3	5
1	57	Male	White or Caucasian	North Carolina	0	28	3	40	Acute care hospital	In-person patients only (clinical setting)	Bachelors Degree	Clinician		Supervisor / Director / Administrative						2	2	0	0	None					0	None	None							0	None	1	2	2	2	2	2	1	2	2	2
1	56	Male	White or Caucasian	North Carolina	1	32	3	40	Acute care hospital	Mixed (In-person and telerehabilitation)	Bachelors Degree	Clinician	Clinical Instructor (Students)							2	1	0	0	None					0	None	None							0	None	3	1	3	3	3	3	1	1	3	1
1	39	Female	Asian or Pacific Islander	Texas	1	18	2	24	Acute care hospital	In-person patients only (clinical setting)	Bachelors Degree	Clinician								1	2	0	0	None					0	None		Informal Mentorship (training of peers)						1	Informal	4	5	5	5	5	5	5	7	4	5
1	59	Female	White or Caucasian	Oregon	1	37	2	30	Acute care hospital	In-person patients only (clinical setting)	Bachelors Degree	Clinician								1	3	0	1	None					0	None		Informal Mentorship (training of peers)						1	Informal	5	5	3	3	5	3	2	5	3	3
1	32	Female	Asian or Pacific Islander	Texas	1	9	3	40	Acute care hospital	In-person patients only (clinical setting)	Bachelors Degree	Clinician								1	3	0	0	None					0	None		Informal Mentorship (training of peers)						1	Informal	1	2	3	2	2	4	4	7	4	5
1	59	Female	White or Caucasian	North Carolina	1	28	3	50	Acute care hospital	In-person patients only (clinical setting)	Bachelors Degree	Clinician								1	2	0	1	None					0	None		Informal Mentorship (training of peers)						1	Informal	5	5	1	3	5	3	3	5	3	5
1	52	Male	White or Caucasian	Florida	1	25	3	40	Acute care hospital	In-person patients only (clinical setting)	Bachelors Degree	Clinician	Clinical Instructor (Students)	Supervisor / Director / Administrative						3	2	0	0	None					0	None		Informal Mentorship (training of peers)						1	Informal	1	6	5	5	5	5	5	5	5	5
1	62	Male	White or Caucasian	Florida	1	28	3	40	Acute care hospital	In-person patients only (clinical setting)	Bachelors Degree	Clinician								1	1	0	1	None					0	None		Informal Mentorship (training of peers)						1	Informal	3	3	1	3	1	1	1	1	1	1
1	55	Female	White or Caucasian	Texas	1	25	3	35	Acute care hospital	In-person patients only (clinical setting)	Bachelors Degree	Clinician	Clinical Instructor (Students)	Supervisor / Director / Administrative						3	4	1	1	None					0	None		Informal Mentorship (training of peers)	Instructor of students in clinical setting					2	Formal	3	3	3	3	3	3	3	5	3	3
1	43	Female	Asian or Pacific Islander	Michigan	1	15	2	20	Acute care hospital	In-person patients only (clinical setting)	Bachelors Degree	Clinician	Clinical Instructor (Students)							2	1	0	0	None					0	None			Instructor of students in clinical setting					1	Formal	4	3	6	2	3	2	2	5	2	3
1	58	Female	White or Caucasian	Texas	1	33	2	25	Acute care hospital	In-person patients only (clinical setting)	Bachelors Degree	Clinician	Clinical Instructor (Students)					Researcher		3	1	0	1	None					0	None			Instructor of students in clinical setting					1	Formal	3	1	3	3	4	4	4	3	5	4
1	47	Male	White or Caucasian	South Carolina	1	22	3	10	Acute care hospital	In-person patients only (clinical setting)	Bachelors Degree	Clinician		Supervisor / Director / Administrative						2	3	0	0	None					0	None			Instructor of students in clinical setting					1	Formal	4	1	1	1	1	1	1	1	1	1
1	55	Male	White or Caucasian	Michigan	0	29	3	37	Acute care hospital	In-person patients only (clinical setting)	Bachelors Degree	Clinician	Clinical Instructor (Students)							2	2	0	2	None					0	None			Instructor of students in clinical setting					1	Formal	2	2	3	5	4	3	5	5	3	5
1	52	Prefer not to answer	Other (please specify)	Florida	1	24	3	40	Acute care hospital	In-person patients only (clinical setting)	Bachelors Degree	Clinician	Clinical Instructor (Students)							2	2	0	0	None					0	None			Instructor of students in clinical setting					1	Formal	5	2	4	1	1	2	1	4	1	1
1	25	Female	White or Caucasian	Texas	1	1	3	33	Acute care hospital	In-person patients only (clinical setting)	Doctorate Degree	Clinician								1	0	1	2			Formal residency program			1	Formal	None							0	None	5	3	2	6	3	3	3	3	3	5
1	26	Female	White or Caucasian	Texas	1	0	2	33	Acute care hospital	In-person patients only (clinical setting)	Doctorate Degree	Clinician								1	0	0	3			Formal residency program			1	Formal		Informal Mentorship (training of peers)						1	Informal	3	3	2	5	3	3	5	2	3	5
1	35	Female	White or Caucasian	Texas	1	10	3	40	Acute care hospital	In-person patients only (clinical setting)	Doctorate Degree	Clinician	Clinical Instructor (Students)			Clinical Educator (Residency / Fellowship)	Faculty (Adjunct / Full-Time Faculty)			4	5	2	1		Informal mentorship (training from peers)		Formal fellowship program		2	Formal		Informal Mentorship (training of peers)	Instructor of students in clinical setting	Instructor of students in academic setting				3	Formal	3	3	3	5	3	3	3	3	3	5
1	29	Female	White or Caucasian	Texas	1	4	3	30	Acute care hospital	In-person patients only (clinical setting)	Doctorate Degree	Clinician	Clinical Instructor (Students)			Clinical Educator (Residency / Fellowship)				3	1	1	1			Formal residency program			1	Formal		Informal Mentorship (training of peers)	Instructor of students in clinical setting	Instructor of students in academic setting	Formal residency program mentor			4	Formal	3	3	2	3	3	2	5	3	2	6
1	24	Female	White or Caucasian	Michigan	1	0	3	35	Acute care hospital	Mixed (In-person and telerehabilitation)	Doctorate Degree	Clinician								1	0	0	1			Formal residency program			1	Formal		Informal Mentorship (training of peers)		Instructor of students in academic setting				2	Formal	4	3	2	4	3	2	3	1	2	4
1	33	Female	White or Caucasian	Nebraska	1	6	3	40	Acute care hospital	In-person patients only (clinical setting)	Doctorate Degree	Clinician	Clinical Instructor (Students)			Clinical Educator (Residency / Fellowship)				3	4	1	1			Formal residency program			1	Formal		Informal Mentorship (training of peers)	Instructor of students in clinical setting		Formal residency program mentor			3	Formal	3	2	2	2	2	2	2	2	2	2
1	25	Female	White or Caucasian	Texas	1	0	3	40	Acute care hospital	In-person patients only (clinical setting)	Doctorate Degree	Clinician							Neuro Resident	1	0	1	1			Formal residency program			1	Formal			Instructor of students in clinical setting					1	Formal	2	3	2	5	3	3	5	3	3	5
1	29	Female	Black or African American	Missouri	1	2	3	35	Acute care hospital	In-person patients only (clinical setting)	Doctorate Degree	Clinician								1	5	1	2			Formal residency program			1	Formal			Instructor of students in clinical setting				Lectures and lab training to students	1	Formal	2	3	3	3	1	4	3	1	3	5
1	28	Female	White or Caucasian	Texas	1	4	3	25	Acute care hospital	In-person patients only (clinical setting)	Doctorate Degree	Clinician	Clinical Instructor (Students)			Clinical Educator (Residency / Fellowship)				3	1	1	1		Informal mentorship (training from peers)	Formal residency program			2	Formal		Informal Mentorship (training of peers)	Instructor of students in clinical setting	Instructor of students in academic setting	Formal residency program mentor			4	Formal	5	3	3	5	3	3	5	3	3	5
1	29	Female	White or Caucasian	North Carolina	1	3	3	40	Acute care hospital	In-person patients only (clinical setting)	Doctorate Degree	Clinician	Clinical Instructor (Students)				Faculty (Adjunct / Full-Time Faculty)	Researcher		4	4	1	1		Informal mentorship (training from peers)	Formal residency program			2	Formal		Informal Mentorship (training of peers)	Instructor of students in clinical setting	Instructor of students in academic setting				3	Formal	3	5	3	5	3	3	5	5	2	6
1	37	Female	White or Caucasian	Texas	1	11	3	30	Acute care hospital	In-person patients only (clinical setting)	Doctorate Degree	Clinician		Supervisor / Director / Administrative			Faculty (Adjunct / Full-Time Faculty)			3	2	1	2		Informal mentorship (training from peers)	Formal residency program			2	Formal		Informal Mentorship (training of peers)		Instructor of students in academic setting				2	Formal	3	1	2	2	1	1	1	1	1	1
1	26	Female	White or Caucasian	Michigan	1	0	1	20	Acute care hospital	In-person patients only (clinical setting)	Doctorate Degree	Clinician								1	1	0	1		Informal mentorship (training from peers)				1	Informal	None							0	None	3	3	4	2	3	4	4	3	3	3
1	27	Female	White or Caucasian	Michigan	1	2	1	32	Acute care hospital	In-person patients only (clinical setting)	Doctorate Degree	Clinician								1	1	0	2		Informal mentorship (training from peers)				1	Informal	None							0	None	3	4	2	3	5	3	5	4	3	5
1	36	Female	White or Caucasian	Texas	1	10	1	4	Acute care hospital	In-person patients only (clinical setting)	Doctorate Degree	Clinician								1	2	0	0		Informal mentorship (training from peers)				1	Informal	None							0	None	3	3	3	3	1	3	2	2	1	5
1	75	Female	White or Caucasian	Michigan	1	41	2	14	Acute care hospital	In-person patients only (clinical setting)	Doctorate Degree	Clinician								1	2	0	1		Informal mentorship (training from peers)				1	Informal	None							0	None	1	1	3	2	1	3	1	1	2	2
1	27	Female	Hispanic or Latino	Texas	1	3	3	40	Acute care hospital	In-person patients only (clinical setting)	Doctorate Degree	Clinician								1	1	0	0		Informal mentorship (training from peers)				1	Informal	None							0	None	2	7	5	1	5	5	1	7	4	2
1	32	Female	White or Caucasian	Texas	1	4	3	40	Acute care hospital	In-person patients only (clinical setting)	Doctorate Degree	Clinician	Clinical Instructor (Students)							2	3	0	0		Informal mentorship (training from peers)				1	Informal	None							0	None	7	3	2	5	3	2	5	5	2	5
1	40	Female	Asian or Pacific Islander	Texas	1	19	3	45	Acute care hospital	In-person patients only (clinical setting)	Doctorate Degree	Clinician						Researcher		2	2	0	3		Informal mentorship (training from peers)				1	Informal	None							0	None	5	5	2	2	2	3	3	3	3	4
1	57	Female	White or Caucasian	Florida	1	21	3	10	Acute care hospital	In-person patients only (clinical setting)	Doctorate Degree	Clinician		Supervisor / Director / Administrative			Faculty (Adjunct / Full-Time Faculty)			3	2	0	1		Informal mentorship (training from peers)				1	Informal	None							0	None	5	3	2	5	2	2	5	5	2	5
1	45	Male	White or Caucasian	Oregon	1	20	3	15	Acute care hospital	Mixed (In-person and telerehabilitation)	Doctorate Degree	Clinician		Supervisor / Director / Administrative						2	4	0	2		Informal mentorship (training from peers)				1	Informal	None							0	None	7	7	3	5	6	3	5	7	3	7
1	40	Female	White or Caucasian	Texas	1	15	1	15	Acute care hospital	In-person patients only (clinical setting)	Doctorate Degree	Clinician								1	2	0	2		Informal mentorship (training from peers)				1	Informal		Informal Mentorship (training of peers)						1	Informal	3	5	5	3	5	3	2	5	1	3
1	46	Female	White or Caucasian	Wisconsin	1	21	1	10	Acute care hospital	In-person patients only (clinical setting)	Doctorate Degree	Clinician								1	2	0	0		Informal mentorship (training from peers)				1	Informal		Informal Mentorship (training of peers)						1	Informal	5	4	3	3	5	3	4	6	3	3
1	67	Female	Black or African American	Georgia	1	45	1	40	Acute care hospital	In-person patients only (clinical setting)	Doctorate Degree	Clinician								1	3	0	0		Informal mentorship (training from peers)				1	Informal		Informal Mentorship (training of peers)						1	Informal	1	1	1	1	1	1	1	1	1	1
1	36	Male	White or Caucasian	Texas	1	2	1	30	Acute care hospital	In-person patients only (clinical setting)	Doctorate Degree	Clinician								1	0	0	1		Informal mentorship (training from peers)				1	Informal		Informal Mentorship (training of peers)						1	Informal	1	1	1	1	1	1	1	1	1	1
1	38	Prefer not to answer	Asian or Pacific Islander	Texas	1	15	1	40	Acute care hospital	In-person patients only (clinical setting)	Doctorate Degree	Clinician	Clinical Instructor (Students)							2	1	0	1		Informal mentorship (training from peers)				1	Informal		Informal Mentorship (training of peers)						1	Informal	5	5	3	5	4	3	5	5	3	5
1	35	Female	White or Caucasian	Texas	1	9	2	20	Acute care hospital	In-person patients only (clinical setting)	Doctorate Degree	Clinician								1	1	1	0		Informal mentorship (training from peers)				1	Informal		Informal Mentorship (training of peers)						1	Informal	5	3	2	5	3	2	3	3	2	5
1	39	Female	White or Caucasian	Texas	1	13	2	24	Acute care hospital	In-person patients only (clinical setting)	Doctorate Degree	Clinician								1	2	0	1		Informal mentorship (training from peers)				1	Informal		Informal Mentorship (training of peers)						1	Informal	6	1	2	5	3	1	5	4	1	5
1	41	Female	Multiracial or Biracial	Nevada	1	14	2	20	Acute care hospital	In-person patients only (clinical setting)	Doctorate Degree	Clinician								1	2	0	0		Informal mentorship (training from peers)				1	Informal		Informal Mentorship (training of peers)						1	Informal	4	2	2	1	2	2	2	2	1	2
1	55	Female	White or Caucasian	Texas	0	17	2	20	Acute care hospital	In-person patients only (clinical setting)	Doctorate Degree	Clinician								1	5	0	1		Informal mentorship (training from peers)				1	Informal		Informal Mentorship (training of peers)						1	Informal	4	1	1	3	3	1	3	1	1	5
1	66	Female	White or Caucasian	Georgia	1	44	2	12	Acute care hospital	In-person patients only (clinical setting)	Doctorate Degree	Clinician								1	2	0	2		Informal mentorship (training from peers)				1	Informal		Informal Mentorship (training of peers)						1	Informal	2	2	1	2	2	2	2	2	2	3
1	29	Male	Hispanic or Latino	Washington	1	3	2	32	Acute care hospital	In-person patients only (clinical setting)	Doctorate Degree	Clinician		Supervisor / Director / Administrative						2	3	0	0		Informal mentorship (training from peers)				1	Informal		Informal Mentorship (training of peers)						1	Informal	1	6	2	6	6	1	6	6	1	3
1	25	Female	White or Caucasian	Missouri	0	0	3	36	Acute care hospital	In-person patients only (clinical setting)	Doctorate Degree	Clinician								1	0	0	0		Informal mentorship (training from peers)				1	Informal		Informal Mentorship (training of peers)						1	Informal	5	4	5	5	3	3	5	3	3	5
1	26	Female	White or Caucasian	Texas	1	1	3	40	Acute care hospital	In-person patients only (clinical setting)	Doctorate Degree	Clinician								1	0	0	0		Informal mentorship (training from peers)				1	Informal		Informal Mentorship (training of peers)						1	Informal	5	5	1	1	1	1	1	5	1	1
1	28	Female	White or Caucasian	Texas	1	3	3	40	Acute care hospital	In-person patients only (clinical setting)	Doctorate Degree	Clinician		Supervisor / Director / Administrative						2	1	0	1		Informal mentorship (training from peers)				1	Informal		Informal Mentorship (training of peers)						1	Informal	2	4	5	5	5	3	3	5	3	5
1	28	Female	White or Caucasian	Texas	1	1	3	45	Acute care hospital	In-person patients only (clinical setting)	Doctorate Degree	Clinician								1	1	0	4		Informal mentorship (training from peers)				1	Informal		Informal Mentorship (training of peers)						1	Informal	6	3	3	5	4	2	5	4	2	5
1	29	Female	Hispanic or Latino	Texas	1	4	3	30	Acute care hospital	In-person patients only (clinical setting)	Doctorate Degree	Clinician								1	1	0	0		Informal mentorship (training from peers)				1	Informal		Informal Mentorship (training of peers)						1	Informal	3	5	3	4	3	3	4	5	3	5
1	29	Female	Hispanic or Latino	Texas	1	3	3	30	Acute care hospital	In-person patients only (clinical setting)	Doctorate Degree	Clinician								1	3	0	0		Informal mentorship (training from peers)				1	Informal		Informal Mentorship (training of peers)						1	Informal	4	5	3	5	5	3	4	5	3	5
1	30	Female	White or Caucasian	Texas	0	5	3	50	Acute care hospital	In-person patients only (clinical setting)	Doctorate Degree	Clinician	Clinical Instructor (Students)						IT	2	5	0	1		Informal mentorship (training from peers)				1	Informal		Informal Mentorship (training of peers)						1	Informal	5	3	1	5	3	1	3	3	1	5
1	30	Female	Hispanic or Latino	Texas	1	5	3	20	Acute care hospital	In-person patients only (clinical setting)	Doctorate Degree	Clinician								1	3	0	0		Informal mentorship (training from peers)				1	Informal		Informal Mentorship (training of peers)						1	Informal	4	1	5	1	4	3	3	5	3	5
1	31	Female	Asian or Pacific Islander	Texas	0	10	3	50	Acute care hospital	In-person patients only (clinical setting)	Doctorate Degree	Clinician								1	5	0	1		Informal mentorship (training from peers)				1	Informal		Informal Mentorship (training of peers)						1	Informal	3	5	3	5	5	3	5	5	3	5
1	34	Female	White or Caucasian	Texas	1	7	3	30	Acute care hospital	In-person patients only (clinical setting)	Doctorate Degree	Clinician		Supervisor / Director / Administrative						2	1	0	0		Informal mentorship (training from peers)				1	Informal		Informal Mentorship (training of peers)						1	Informal	2	4	1	7	5	1	5	4	1	5
1	34	Female	Multiracial or Biracial	Texas	1	2	3	25	Acute care hospital	In-person patients only (clinical setting)	Doctorate Degree	Clinician								1	1	0	1		Informal mentorship (training from peers)				1	Informal		Informal Mentorship (training of peers)						1	Informal	3	3	4	2	3	3	3	3	3	3
1	35	Female	Asian or Pacific Islander	Texas	1	2	3	25	Acute care hospital	In-person patients only (clinical setting)	Doctorate Degree	Clinician								1	1	0	1		Informal mentorship (training from peers)				1	Informal		Informal Mentorship (training of peers)					One online class about COVID and acute care	1	Informal	7	3	5	2	5	5	7	6	5	6
1	35	Female	White or Caucasian	South Dakota	1	10	3	40	Acute care hospital	In-person patients only (clinical setting)	Doctorate Degree	Clinician								1	1	0	0		Informal mentorship (training from peers)				1	Informal		Informal Mentorship (training of peers)						1	Informal	5	3	2	4	4	2	5	3	2	5
1	36	Female	White or Caucasian	Ohio	1	5	3	40	Acute care hospital	In-person patients only (clinical setting)	Doctorate Degree	Clinician								1	3	0	0		Informal mentorship (training from peers)				1	Informal		Informal Mentorship (training of peers)						1	Informal	5	5	3	5	5	3	5	5	3	6
1	37	Female	Hispanic or Latino	Texas	1	7	3	45	Acute care hospital	In-person patients only (clinical setting)	Doctorate Degree	Clinician	Clinical Instructor (Students)							2	1	0	0		Informal mentorship (training from peers)				1	Informal		Informal Mentorship (training of peers)						1	Informal	7	4	1	7	5	1	5	5	2	6
1	41	Female	White or Caucasian	Florida	1	15	3	40	Acute care hospital	In-person patients only (clinical setting)	Doctorate Degree	Clinician	Clinical Instructor (Students)							2	0	0	1		Informal mentorship (training from peers)				1	Informal		Informal Mentorship (training of peers)						1	Informal	2	4	3	1	3	3	5	4	3	3
1	42	Female	White or Caucasian	Texas	1	16	3	36	Acute care hospital	In-person patients only (clinical setting)	Doctorate Degree	Clinician								1	3	0	1		Informal mentorship (training from peers)				1	Informal		Informal Mentorship (training of peers)						1	Informal	3	1	1	2	2	1	2	1	1	2
1	42	Female	Asian or Pacific Islander	Texas	1	16	3	32	Acute care hospital	In-person patients only (clinical setting)	Doctorate Degree	Clinician								1	5	1	1		Informal mentorship (training from peers)				1	Informal		Informal Mentorship (training of peers)						1	Informal	6	2	2	1	1	1	5	1	2	1
1	42	Female	Asian or Pacific Islander	Michigan	1	21	3	35	Acute care hospital	In-person patients only (clinical setting)	Doctorate Degree	Clinician		Supervisor / Director / Administrative						2	4	1	2		Informal mentorship (training from peers)				1	Informal		Informal Mentorship (training of peers)						1	Informal	3	2	5	5	3	3	3	5	3	5
1	43	Female	White or Caucasian	Arizona	0	1	3	30	Acute care hospital	In-person patients only (clinical setting)	Doctorate Degree	Clinician								1	3	1	0		Informal mentorship (training from peers)				1	Informal		Informal Mentorship (training of peers)						1	Informal	6	1	1	1	2	1	7	1	1	7
1	52	Female	White or Caucasian	Texas	1	29	3	5	Acute care hospital	In-person patients only (clinical setting)	Doctorate Degree	Clinician		Supervisor / Director / Administrative						2	1	1	2		Informal mentorship (training from peers)				1	Informal		Informal Mentorship (training of peers)					Continuing Education Instructor	1	Informal	1	5	1	5	1	1	5	1	1	3
1	53	Female	Asian or Pacific Islander	Texas	1	29	3	40	Acute care hospital	In-person patients only (clinical setting)	Doctorate Degree	Clinician							Lead therapist	1	5	0	1		Informal mentorship (training from peers)				1	Informal		Informal Mentorship (training of peers)						1	Informal	7	1	1	1	1	1	1	1	1	1
1	54	Female	Multiracial or Biracial	Texas	1	32	3	25	Acute care hospital	In-person patients only (clinical setting)	Doctorate Degree	Clinician		Supervisor / Director / Administrative						2	4	1	1		Informal mentorship (training from peers)				1	Informal		Informal Mentorship (training of peers)						1	Informal	3	3	5	1	2	4	1	1	4	1
1	56	Female	Black or African American	Texas	1	32	3	40	Acute care hospital	In-person patients only (clinical setting)	Doctorate Degree	Clinician								1	5	0	1		Informal mentorship (training from peers)				1	Informal		Informal Mentorship (training of peers)						1	Informal	4	4	1	1	1	1	1	1	1	1
1	25	Male	Hispanic or Latino	Texas	1	0	3	40	Acute care hospital	In-person patients only (clinical setting)	Doctorate Degree	Clinician								1	0	0	2		Informal mentorship (training from peers)				1	Informal		Informal Mentorship (training of peers)						1	Informal	5	4	2	3	4	2	5	4	3	6
1	27	Male	White or Caucasian	Ohio	1	2	3	30	Acute care hospital	In-person patients only (clinical setting)	Doctorate Degree	Clinician								1	0	0	2		Informal mentorship (training from peers)				1	Informal		Informal Mentorship (training of peers)						1	Informal	7	7	1	3	5	1	7	4	1	7
1	40	Male	Black or African American	Louisiana	1	15	3	55	Acute care hospital	In-person patients only (clinical setting)	Doctorate Degree	Clinician		Supervisor / Director / Administrative						2	2	0	0		Informal mentorship (training from peers)				1	Informal		Informal Mentorship (training of peers)						1	Informal	5	1	1	5	1	1	1	1	1	7
1	40	Male	White or Caucasian	Texas	0	3	3	40	Acute care hospital	In-person patients only (clinical setting)	Doctorate Degree	Clinician								1	1	0	1		Informal mentorship (training from peers)				1	Informal		Informal Mentorship (training of peers)						1	Informal	3	3	3	3	3	3	4	3	3	5
1	44	Male	Asian or Pacific Islander	Texas	1	21	3	30	Acute care hospital	In-person patients only (clinical setting)	Doctorate Degree	Clinician	Clinical Instructor (Students)							2	4	1	0		Informal mentorship (training from peers)				1	Informal		Informal Mentorship (training of peers)						1	Informal	7	5	6	5	3	2	5	5	3	5
1	47	Male	Asian or Pacific Islander	Texas	1	26	3	40	Acute care hospital	In-person patients only (clinical setting)	Doctorate Degree	Clinician								1	1	0	1		Informal mentorship (training from peers)				1	Informal		Informal Mentorship (training of peers)						1	Informal	3	3	3	3	3	3	3	3	3	3
1	60	Prefer not to answer	Other (please specify)	Maryland	1	35	3	40	Acute care hospital	In-person patients only (clinical setting)	Doctorate Degree	Clinician								1	3	0	0		Informal mentorship (training from peers)				1	Informal		Informal Mentorship (training of peers)						1	Informal	5	3	1	3	5	1	6	1	1	5
1	56	Female	Asian or Pacific Islander	Oregon	0	34	2	20	Acute care hospital	Mixed (In-person and telerehabilitation)	Doctorate Degree	Clinician	Clinical Instructor (Students)	Supervisor / Director / Administrative						3	5	0	3		Informal mentorship (training from peers)				1	Informal		Informal Mentorship (training of peers)						1	Informal	1	1	1	1	1	1	1	1	1	1
1	28	Female	White or Caucasian	Rhode Island	0	2	3	25	Acute care hospital	Mixed (In-person and telerehabilitation)	Doctorate Degree	Clinician								1	2	0	1		Informal mentorship (training from peers)				1	Informal		Informal Mentorship (training of peers)						1	Informal	6	3	1	4	4	1	4	2	1	5
1	32	Female	White or Caucasian	Oregon	1	2	3	40	Acute care hospital	Mixed (In-person and telerehabilitation)	Doctorate Degree	Clinician								1	5	0	2		Informal mentorship (training from peers)			IGNITE training for neonatal therapists	1	Informal		Informal Mentorship (training of peers)						1	Informal	6	1	2	5	3	1	4	1	1	5
1	60	Prefer not to answer	Other (please specify)	Oregon	1	35	3	34	Acute care hospital	Mixed (In-person and telerehabilitation)	Doctorate Degree	Clinician			Practice Owner					2	3	0	3		Informal mentorship (training from peers)				1	Informal		Informal Mentorship (training of peers)						1	Informal	5	5	5	5	5	5	3	5	3	5
1	35	Male	White or Caucasian	Texas	1	6	1	40	Acute care hospital	In-person patients only (clinical setting)	Doctorate Degree	Clinician	Clinical Instructor (Students)				Faculty (Adjunct / Full-Time Faculty)			3	2	1	2		Informal mentorship (training from peers)				1	Informal		Informal Mentorship (training of peers)	Instructor of students in clinical setting	Instructor of students in academic setting				3	Formal	5	2	3	5	3	2	5	3	2	5
1	61	Female	White or Caucasian	Texas	1	34	2	50	Acute care hospital	In-person patients only (clinical setting)	Doctorate Degree	Clinician	Clinical Instructor (Students)	Supervisor / Director / Administrative		Clinical Educator (Residency / Fellowship)	Faculty (Adjunct / Full-Time Faculty)			5	2	0	2		Informal mentorship (training from peers)				1	Informal		Informal Mentorship (training of peers)	Instructor of students in clinical setting	Instructor of students in academic setting				3	Formal	6	3	1	3	2	1	3	3	1	5
1	39	Female	White or Caucasian	North Carolina	1	13	3	40	Acute care hospital	In-person patients only (clinical setting)	Doctorate Degree	Clinician	Clinical Instructor (Students)			Clinical Educator (Residency / Fellowship)				3	5	1	0		Informal mentorship (training from peers)				1	Informal		Informal Mentorship (training of peers)	Instructor of students in clinical setting	Instructor of students in academic setting	Formal residency program mentor	Formal fellowship program mentor		5	Formal	5	1	1	5	4	2	5	1	1	5
1	36	Female	White or Caucasian	California	1	11	3	40	Acute care hospital	In-person patients only (clinical setting)	Doctorate Degree	Clinician	Clinical Instructor (Students)			Clinical Educator (Residency / Fellowship)	Faculty (Adjunct / Full-Time Faculty)			4	5	2	1		Informal mentorship (training from peers)				1	Informal		Informal Mentorship (training of peers)	Instructor of students in clinical setting	Instructor of students in academic setting	Formal residency program mentor			4	Formal	5	3	3	4	4	3	4	3	3	5
1	41	Female	White or Caucasian	North Carolina	1	15	3	3	Acute care hospital	In-person patients only (clinical setting)	Doctorate Degree	Clinician					Faculty (Adjunct / Full-Time Faculty)	Researcher		3	5	1	3		Informal mentorship (training from peers)				1	Informal		Informal Mentorship (training of peers)	Instructor of students in clinical setting	Instructor of students in academic setting	Formal residency program mentor			4	Formal	5	1	3	7	5	3	6	1	2	7
1	27	Female	White or Caucasian	West Virginia	1	2	3	30	Acute care hospital	In-person patients only (clinical setting)	Doctorate Degree	Clinician	Clinical Instructor (Students)				Faculty (Adjunct / Full-Time Faculty)	Researcher		4	1	0	2		Informal mentorship (training from peers)				1	Informal		Informal Mentorship (training of peers)	Instructor of students in clinical setting	Instructor of students in academic setting				3	Formal	3	2	1	6	2	1	2	2	1	5
1	29	Female	Black or African American	Florida	1	3	3	50	Acute care hospital	In-person patients only (clinical setting)	Doctorate Degree	Clinician								1	1	0	0		Informal mentorship (training from peers)				1	Informal		Informal Mentorship (training of peers)	Instructor of students in clinical setting	Instructor of students in academic setting				3	Formal	6	5	3	3	5	2	6	5	2	1
1	34	Female	Hispanic or Latino	Texas	1	7	3	40	Acute care hospital	In-person patients only (clinical setting)	Doctorate Degree	Clinician	Clinical Instructor (Students)							2	1	0	1		Informal mentorship (training from peers)				1	Informal		Informal Mentorship (training of peers)	Instructor of students in clinical setting	Instructor of students in academic setting				3	Formal	3	3	3	3	3	2	4	3	1	2
1	34	Female	White or Caucasian	Texas	1	3	3	24	Acute care hospital	In-person patients only (clinical setting)	Doctorate Degree	Clinician					Faculty (Adjunct / Full-Time Faculty)			2	3	1	2		Informal mentorship (training from peers)				1	Informal		Informal Mentorship (training of peers)	Instructor of students in clinical setting	Instructor of students in academic setting				3	Formal	3	1	1	5	1	1	5	1	1	5
1	36	Female	White or Caucasian	Michigan	1	10	3	35	Acute care hospital	In-person patients only (clinical setting)	Doctorate Degree	Clinician	Clinical Instructor (Students)				Faculty (Adjunct / Full-Time Faculty)			3	3	1	1		Informal mentorship (training from peers)				1	Informal		Informal Mentorship (training of peers)	Instructor of students in clinical setting	Instructor of students in academic setting				3	Formal	5	1	1	5	1	1	3	1	1	5
1	40	Female	White or Caucasian	Texas	1	16	3	35	Acute care hospital	In-person patients only (clinical setting)	Doctorate Degree	Clinician	Clinical Instructor (Students)					Researcher		3	3	1	2		Informal mentorship (training from peers)				1	Informal		Informal Mentorship (training of peers)	Instructor of students in clinical setting	Instructor of students in academic setting				3	Formal	6	5	1	6	6	2	5	6	2	5
1	45	Female	White or Caucasian	North Carolina	1	20	3	40	Acute care hospital	In-person patients only (clinical setting)	Doctorate Degree	Clinician	Clinical Instructor (Students)							2	5	3	0		Informal mentorship (training from peers)				1	Informal		Informal Mentorship (training of peers)	Instructor of students in clinical setting	Instructor of students in academic setting				3	Formal	6	2	5	3	3	3	2	4	2	1
1	31	Male	White or Caucasian	Texas	1	3	3	36	Acute care hospital	In-person patients only (clinical setting)	Doctorate Degree	Clinician	Clinical Instructor (Students)							2	2	0	3		Informal mentorship (training from peers)				1	Informal		Informal Mentorship (training of peers)	Instructor of students in clinical setting	Instructor of students in academic setting				3	Formal	3	2	3	3	5	3	5	2	3	5
1	35	Male	White or Caucasian	Texas	1	9	3	40	Acute care hospital	In-person patients only (clinical setting)	Doctorate Degree	Clinician	Clinical Instructor (Students)				Faculty (Adjunct / Full-Time Faculty)			3	1	0	2		Informal mentorship (training from peers)				1	Informal		Informal Mentorship (training of peers)	Instructor of students in clinical setting	Instructor of students in academic setting				3	Formal	6	6	3	4	4	1	5	6	2	5
1	46	Male	White or Caucasian	West Virginia	0	17	3	10	Acute care hospital	In-person patients only (clinical setting)	Doctorate Degree	Clinician	Clinical Instructor (Students)	Supervisor / Director / Administrative			Faculty (Adjunct / Full-Time Faculty)			4	2	0	2		Informal mentorship (training from peers)				1	Informal		Informal Mentorship (training of peers)	Instructor of students in clinical setting	Instructor of students in academic setting				3	Formal	5	5	3	4	3	3	5	3	3	5
1	51	Male	Asian or Pacific Islander	West Virginia	0	30	3	10	Acute care hospital	In-person patients only (clinical setting)	Doctorate Degree	Clinician					Faculty (Adjunct / Full-Time Faculty)			2	2	1	2		Informal mentorship (training from peers)				1	Informal		Informal Mentorship (training of peers)	Instructor of students in clinical setting	Instructor of students in academic setting				3	Formal	7	3	1	7	5	1	7	5	1	7
1	46	Female	White or Caucasian	Michigan	1	21	2	20	Acute care hospital	In-person patients only (clinical setting)	Doctorate Degree	Clinician	Clinical Instructor (Students)							2	1	0	1		Informal mentorship (training from peers)			Transitional DPT	1	Informal			Instructor of students in clinical setting	Instructor of students in academic setting				2	Formal	6	2	2	6	6	6	6	2	2	7
1	30	Female	White or Caucasian	Michigan	1	4	3	40	Acute care hospital	In-person patients only (clinical setting)	Doctorate Degree	Clinician	Clinical Instructor (Students)				Faculty (Adjunct / Full-Time Faculty)			3	2	0	1		Informal mentorship (training from peers)				1	Informal			Instructor of students in clinical setting	Instructor of students in academic setting				2	Formal	5	4	3	4	3	3	5	3	2	5
1	38	Female	White or Caucasian	North Carolina	1	13	3	30	Acute care hospital	In-person patients only (clinical setting)	Doctorate Degree	Clinician	Clinical Instructor (Students)				Faculty (Adjunct / Full-Time Faculty)			3	1	0	0		Informal mentorship (training from peers)				1	Informal			Instructor of students in clinical setting	Instructor of students in academic setting				2	Formal	5	4	1	5	3	1	3	3	1	5
1	62	Female	White or Caucasian	Texas	1	40	3	40	Acute care hospital	In-person patients only (clinical setting)	Doctorate Degree	Clinician	Clinical Instructor (Students)				Faculty (Adjunct / Full-Time Faculty)			3	4	0	1		Informal mentorship (training from peers)				1	Informal			Instructor of students in clinical setting	Instructor of students in academic setting				2	Formal	2	1	1	2	1	1	3	1	1	2
1	35	Female	White or Caucasian	Idaho	1	3	1	25	Acute care hospital	In-person patients only (clinical setting)	Doctorate Degree	Clinician					Faculty (Adjunct / Full-Time Faculty)	Researcher		3	2	0	1		Informal mentorship (training from peers)			Alumni mentorship set up from my academic institution, GCS mentorship set up through APTA Geriatrics	1	Informal		Informal Mentorship (training of peers)		Instructor of students in academic setting				2	Formal	5	4	3	5	4	3	4	6	2	5
1	45	Female	White or Caucasian	Michigan	1	18	1	12	Acute care hospital	In-person patients only (clinical setting)	Doctorate Degree	Clinician					Faculty (Adjunct / Full-Time Faculty)			2	1	0	0		Informal mentorship (training from peers)				1	Informal		Informal Mentorship (training of peers)		Instructor of students in academic setting				2	Formal	5	3	1	5	4	3	5	3	3	5
1	53	Male	White or Caucasian	Texas	1	27	2	6	Acute care hospital	In-person patients only (clinical setting)	Doctorate Degree	Clinician					Faculty (Adjunct / Full-Time Faculty)	Researcher		3	5	1	3		Informal mentorship (training from peers)				1	Informal				Instructor of students in academic setting				1	Formal	3	2	1	3	1	2	2	1	2	2
1	50	Female	White or Caucasian	Texas	1	25	3	32	Acute care hospital	In-person patients only (clinical setting)	Doctorate Degree	Clinician	Clinical Instructor (Students)			Clinical Educator (Residency / Fellowship)	Faculty (Adjunct / Full-Time Faculty)			4	2	0	0		Informal mentorship (training from peers)				1	Informal				Instructor of students in academic setting		Formal fellowship program mentor		2	Formal	6	1	1	2	2	2	5	2	2	6
1	41	Female	Black or African American	Florida	1	20	3	2	Acute care hospital	In-person patients only (clinical setting)	Doctorate Degree	Clinician					Faculty (Adjunct / Full-Time Faculty)			2	2	0	1		Informal mentorship (training from peers)				1	Informal				Instructor of students in academic setting				1	Formal	6	3	5	5	5	3	3	5	1	5
1	32	Female	White or Caucasian	Nebraska	1	7	1	25	Acute care hospital	In-person patients only (clinical setting)	Doctorate Degree	Clinician	Clinical Instructor (Students)							2	1	0	0		Informal mentorship (training from peers)				1	Informal		Informal Mentorship (training of peers)	Instructor of students in clinical setting					2	Formal	3	3	3	5	3	3	3	3	3	5
1	47	Female	White or Caucasian	Texas	1	18	1	10	Acute care hospital	In-person patients only (clinical setting)	Doctorate Degree	Clinician					Faculty (Adjunct / Full-Time Faculty)			2	4	1	1		Informal mentorship (training from peers)				1	Informal		Informal Mentorship (training of peers)	Instructor of students in clinical setting					2	Formal	6	1	2	6	1	1	5	1	1	5
1	31	Male	White or Caucasian	New Mexico	1	7	1	20	Acute care hospital	In-person patients only (clinical setting)	Doctorate Degree	Clinician	Clinical Instructor (Students)							2	3	0	0		Informal mentorship (training from peers)				1	Informal		Informal Mentorship (training of peers)	Instructor of students in clinical setting					2	Formal	3	3	3	2	2	3	3	3	1	3
1	38	Male	Hispanic or Latino	Texas	1	12	1	35	Acute care hospital	In-person patients only (clinical setting)	Doctorate Degree	Clinician								1	4	0	0		Informal mentorship (training from peers)				1	Informal		Informal Mentorship (training of peers)	Instructor of students in clinical setting					2	Formal	2	4	1	1	3	1	2	7	1	2
1	35	Female	Asian or Pacific Islander	Texas	1	7	2	24	Acute care hospital	In-person patients only (clinical setting)	Doctorate Degree	Clinician	Clinical Instructor (Students)							2	1	0	0		Informal mentorship (training from peers)				1	Informal		Informal Mentorship (training of peers)	Instructor of students in clinical setting					2	Formal	5	5	3	3	5	3	6	5	5	5
1	35	Female	Hispanic or Latino	Texas	1	11	2	25	Acute care hospital	In-person patients only (clinical setting)	Doctorate Degree	Clinician								1	2	0	1		Informal mentorship (training from peers)				1	Informal		Informal Mentorship (training of peers)	Instructor of students in clinical setting					2	Formal	1	2	5	5	3	3	5	5	4	5
1	37	Female	White or Caucasian	North Carolina	1	12	2	30	Acute care hospital	In-person patients only (clinical setting)	Doctorate Degree	Clinician	Clinical Instructor (Students)							2	3	0	0		Informal mentorship (training from peers)				1	Informal		Informal Mentorship (training of peers)	Instructor of students in clinical setting					2	Formal	3	5	3	3	5	3	5	5	3	3
1	37	Female	Asian or Pacific Islander	Texas	1	9	2	40	Acute care hospital	In-person patients only (clinical setting)	Doctorate Degree	Clinician	Clinical Instructor (Students)							2	5	0	0		Informal mentorship (training from peers)				1	Informal		Informal Mentorship (training of peers)	Instructor of students in clinical setting					2	Formal	6	6	2	2	4	2	6	7	2	7
1	39	Female	White or Caucasian	Texas	1	7	2	30	Acute care hospital	In-person patients only (clinical setting)	Doctorate Degree	Clinician	Clinical Instructor (Students)							2	4	0	1		Informal mentorship (training from peers)				1	Informal		Informal Mentorship (training of peers)	Instructor of students in clinical setting					2	Formal	5	5	2	5	3	2	3	4	2	5
1	39	Female	White or Caucasian	Oregon	1	15	2	20	Acute care hospital	In-person patients only (clinical setting)	Doctorate Degree	Clinician	Clinical Instructor (Students)							2	2	1	1		Informal mentorship (training from peers)				1	Informal		Informal Mentorship (training of peers)	Instructor of students in clinical setting					2	Formal	2	4	1	2	5	1	2	3	1	3
1	40	Female	White or Caucasian	Texas	1	15	2	16	Acute care hospital	In-person patients only (clinical setting)	Doctorate Degree	Clinician		Supervisor / Director / Administrative						2	1	0	0		Informal mentorship (training from peers)				1	Informal		Informal Mentorship (training of peers)	Instructor of students in clinical setting					2	Formal	4	5	1	6	3	1	6	7	1	6
1	40	Female	White or Caucasian	Ohio	1	16	2	28	Acute care hospital	In-person patients only (clinical setting)	Doctorate Degree	Clinician	Clinical Instructor (Students)							2	3	0	0		Informal mentorship (training from peers)				1	Informal		Informal Mentorship (training of peers)	Instructor of students in clinical setting					2	Formal	5	5	4	3	3	3	5	3	3	3
1	27	Female	White or Caucasian	Texas	1	3	3	40	Acute care hospital	In-person patients only (clinical setting)	Doctorate Degree	Clinician	Clinical Instructor (Students)							2	2	0	0		Informal mentorship (training from peers)				1	Informal		Informal Mentorship (training of peers)	Instructor of students in clinical setting					2	Formal	6	3	3	5	4	3	4	2	2	4
1	27	Female	Multiracial or Biracial	South Carolina	0	1	3	41	Acute care hospital	In-person patients only (clinical setting)	Doctorate Degree	Clinician								1	1	0	1		Informal mentorship (training from peers)				1	Informal		Informal Mentorship (training of peers)	Instructor of students in clinical setting					2	Formal	3	5	3	5	3	3	4	5	3	3
1	27	Female	White or Caucasian	Texas	1	2	3	40	Acute care hospital	In-person patients only (clinical setting)	Doctorate Degree	Clinician	Clinical Instructor (Students)							2	2	0	1		Informal mentorship (training from peers)				1	Informal		Informal Mentorship (training of peers)	Instructor of students in clinical setting					2	Formal	3	3	3	2	2	2	5	2	2	5
1	27	Female	White or Caucasian	Texas	1	3	3	40	Acute care hospital	In-person patients only (clinical setting)	Doctorate Degree	Clinician								1	1	1	0		Informal mentorship (training from peers)				1	Informal		Informal Mentorship (training of peers)	Instructor of students in clinical setting					2	Formal	5	6	3	3	4	2	2	6	2	4
1	28	Female	White or Caucasian	Michigan	1	5	3	35	Acute care hospital	In-person patients only (clinical setting)	Doctorate Degree	Clinician	Clinical Instructor (Students)			Clinical Educator (Residency / Fellowship)				3	1	0	1		Informal mentorship (training from peers)				1	Informal		Informal Mentorship (training of peers)	Instructor of students in clinical setting					2	Formal	4	4	3	5	5	3	5	4	3	5
1	28	Female	White or Caucasian	Michigan	1	3	3	40	Acute care hospital	In-person patients only (clinical setting)	Doctorate Degree	Clinician	Clinical Instructor (Students)							2	1	0	1		Informal mentorship (training from peers)				1	Informal		Informal Mentorship (training of peers)	Instructor of students in clinical setting					2	Formal	5	2	2	5	2	2	5	2	1	5
1	29	Female	White or Caucasian	North Carolina	0	4	3	36	Acute care hospital	In-person patients only (clinical setting)	Doctorate Degree	Clinician	Clinical Instructor (Students)							2	5	0	0		Informal mentorship (training from peers)				1	Informal		Informal Mentorship (training of peers)	Instructor of students in clinical setting					2	Formal	5	6	5	4	5	3	4	5	3	3
1	30	Female	White or Caucasian	Texas	1	5	3	40	Acute care hospital	In-person patients only (clinical setting)	Doctorate Degree	Clinician	Clinical Instructor (Students)							2	2	0	1		Informal mentorship (training from peers)				1	Informal		Informal Mentorship (training of peers)	Instructor of students in clinical setting					2	Formal	6	3	2	5	4	1	6	6	2	6
1	31	Female	White or Caucasian	Texas	1	7	3	40	Acute care hospital	In-person patients only (clinical setting)	Doctorate Degree	Clinician	Clinical Instructor (Students)							2	1	0	0		Informal mentorship (training from peers)				1	Informal		Informal Mentorship (training of peers)	Instructor of students in clinical setting					2	Formal	1	4	3	3	5	3	3	5	3	3
1	31	Female	White or Caucasian	Texas	1	3	3	30	Acute care hospital	In-person patients only (clinical setting)	Doctorate Degree	Clinician								1	2	0	1		Informal mentorship (training from peers)				1	Informal		Informal Mentorship (training of peers)	Instructor of students in clinical setting					2	Formal	3	5	3	3	5	3	3	3	3	3
1	32	Female	White or Caucasian	Nebraska	1	6	3	40	Acute care hospital	In-person patients only (clinical setting)	Doctorate Degree	Clinician	Clinical Instructor (Students)							2	1	0	0		Informal mentorship (training from peers)				1	Informal		Informal Mentorship (training of peers)	Instructor of students in clinical setting					2	Formal	5	3	3	3	5	3	5	5	3	5
1	33	Female	Asian or Pacific Islander	Texas	1	7	3	40	Acute care hospital	In-person patients only (clinical setting)	Doctorate Degree	Clinician	Clinical Instructor (Students)				Faculty (Adjunct / Full-Time Faculty)			3	2	0	1		Informal mentorship (training from peers)				1	Informal		Informal Mentorship (training of peers)	Instructor of students in clinical setting					2	Formal	6	3	5	6	5	2	5	6	3	6
1	35	Female	White or Caucasian	Oregon	1	8	3	36	Acute care hospital	In-person patients only (clinical setting)	Doctorate Degree	Clinician	Clinical Instructor (Students)							2	2	0	0		Informal mentorship (training from peers)				1	Informal		Informal Mentorship (training of peers)	Instructor of students in clinical setting					2	Formal	4	5	5	3	6	3	4	6	4	3
1	36	Female	White or Caucasian	Michigan	0	11	3	40	Acute care hospital	In-person patients only (clinical setting)	Doctorate Degree	Clinician	Clinical Instructor (Students)							2	1	0	0		Informal mentorship (training from peers)				1	Informal		Informal Mentorship (training of peers)	Instructor of students in clinical setting					2	Formal	3	3	3	1	3	2	1	3	1	4
1	36	Female	White or Caucasian	Texas	1	10	3	36	Acute care hospital	In-person patients only (clinical setting)	Doctorate Degree	Clinician	Clinical Instructor (Students)							2	2	0	0		Informal mentorship (training from peers)				1	Informal		Informal Mentorship (training of peers)	Instructor of students in clinical setting					2	Formal	4	3	2	3	4	2	3	3	2	3
1	37	Female	White or Caucasian	Florida	1	13	3	40	Acute care hospital	In-person patients only (clinical setting)	Doctorate Degree	Clinician	Clinical Instructor (Students)							2	3	0	1		Informal mentorship (training from peers)				1	Informal		Informal Mentorship (training of peers)	Instructor of students in clinical setting					2	Formal	5	3	1	3	5	1	4	4	1	5
1	38	Female	White or Caucasian	North Carolina	1	9	3	40	Acute care hospital	In-person patients only (clinical setting)	Doctorate Degree	Clinician	Clinical Instructor (Students)							2	1	0	0		Informal mentorship (training from peers)				1	Informal		Informal Mentorship (training of peers)	Instructor of students in clinical setting					2	Formal	6	3	2	4	3	3	3	2	3	5
1	38	Female	White or Caucasian	Texas	1	13	3	40	Acute care hospital	In-person patients only (clinical setting)	Doctorate Degree	Clinician	Clinical Instructor (Students)							2	1	0	0		Informal mentorship (training from peers)				1	Informal		Informal Mentorship (training of peers)	Instructor of students in clinical setting					2	Formal	3	4	3	5	3	3	3	4	1	3
1	38	Female	Asian or Pacific Islander	California	1	13	3	40	Acute care hospital	In-person patients only (clinical setting)	Doctorate Degree	Clinician	Clinical Instructor (Students)							2	3	0	0		Informal mentorship (training from peers)				1	Informal		Informal Mentorship (training of peers)	Instructor of students in clinical setting					2	Formal	5	3	5	3	3	4	3	3	3	3
1	38	Female	White or Caucasian	Texas	1	15	3	15	Acute care hospital	In-person patients only (clinical setting)	Doctorate Degree	Clinician		Supervisor / Director / Administrative	Practice Owner					3	3	0	1		Informal mentorship (training from peers)				1	Informal		Informal Mentorship (training of peers)	Instructor of students in clinical setting					2	Formal	5	5	3	6	3	3	4	5	1	5
1	39	Female	White or Caucasian	Florida	1	15	3	32	Acute care hospital	In-person patients only (clinical setting)	Doctorate Degree	Clinician	Clinical Instructor (Students)							2	5	0	0		Informal mentorship (training from peers)				1	Informal		Informal Mentorship (training of peers)	Instructor of students in clinical setting					2	Formal	1	2	2	3	3	1	3	1	2	5
1	39	Female	White or Caucasian	Florida	1	8	3	40	Acute care hospital	In-person patients only (clinical setting)	Doctorate Degree	Clinician	Clinical Instructor (Students)							2	5	1	2		Informal mentorship (training from peers)				1	Informal		Informal Mentorship (training of peers)	Instructor of students in clinical setting					2	Formal	3	3	1	3	2	1	5	2	1	5
1	40	Female	Asian or Pacific Islander	Michigan	1	15	3	40	Acute care hospital	In-person patients only (clinical setting)	Doctorate Degree	Clinician	Clinical Instructor (Students)							2	5	0	0		Informal mentorship (training from peers)				1	Informal		Informal Mentorship (training of peers)	Instructor of students in clinical setting					2	Formal	7	6	6	7	4	5	6	6	5	4
1	40	Female	White or Caucasian	Texas	1	9	3	35	Acute care hospital	In-person patients only (clinical setting)	Doctorate Degree	Clinician	Clinical Instructor (Students)							2	3	0	3		Informal mentorship (training from peers)				1	Informal		Informal Mentorship (training of peers)	Instructor of students in clinical setting					2	Formal	3	2	1	1	1	1	3	1	1	5
1	40	Female	Multiracial or Biracial	Michigan	1	15	3	36	Acute care hospital	In-person patients only (clinical setting)	Doctorate Degree	Clinician	Clinical Instructor (Students)							2	2	1	1		Informal mentorship (training from peers)				1	Informal		Informal Mentorship (training of peers)	Instructor of students in clinical setting					2	Formal	3	1	1	5	3	2	5	3	1	6
1	41	Female	White or Caucasian	Ohio	1	16	3	40	Acute care hospital	In-person patients only (clinical setting)	Doctorate Degree	Clinician	Clinical Instructor (Students)							2	1	0	0		Informal mentorship (training from peers)				1	Informal		Informal Mentorship (training of peers)	Instructor of students in clinical setting					2	Formal	3	5	2	1	3	2	1	5	2	1
1	41	Female	White or Caucasian	Texas	1	16	3	55	Acute care hospital	In-person patients only (clinical setting)	Doctorate Degree	Clinician	Clinical Instructor (Students)							2	2	0	1		Informal mentorship (training from peers)				1	Informal		Informal Mentorship (training of peers)	Instructor of students in clinical setting					2	Formal	3	7	1	3	2	1	7	7	1	7
1	41	Female	White or Caucasian	Arizona	0	15	3	25	Acute care hospital	In-person patients only (clinical setting)	Doctorate Degree	Clinician	Clinical Instructor (Students)	Supervisor / Director / Administrative						3	2	0	2		Informal mentorship (training from peers)				1	Informal		Informal Mentorship (training of peers)	Instructor of students in clinical setting					2	Formal	5	6	2	5	5	3	5	6	3	5
1	42	Female	White or Caucasian	Ohio	1	15	3	30	Acute care hospital	In-person patients only (clinical setting)	Doctorate Degree	Clinician								1	1	0	0		Informal mentorship (training from peers)				1	Informal		Informal Mentorship (training of peers)	Instructor of students in clinical setting					2	Formal	3	3	3	3	3	3	3	3	3	3
1	42	Female	White or Caucasian	Texas	0	8	3	40	Acute care hospital	In-person patients only (clinical setting)	Doctorate Degree	Clinician	Clinical Instructor (Students)							2	2	0	0		Informal mentorship (training from peers)				1	Informal		Informal Mentorship (training of peers)	Instructor of students in clinical setting					2	Formal	5	3	3	5	4	5	5	3	3	5
1	42	Female	Asian or Pacific Islander	Texas	1	20	3	20	Acute care hospital	In-person patients only (clinical setting)	Doctorate Degree	Clinician	Clinical Instructor (Students)	Supervisor / Director / Administrative						3	5	0	1		Informal mentorship (training from peers)				1	Informal		Informal Mentorship (training of peers)	Instructor of students in clinical setting					2	Formal	5	3	3	3	3	3	2	1	1	5
1	43	Female	White or Caucasian	Michigan	1	17	3	32	Acute care hospital	In-person patients only (clinical setting)	Doctorate Degree	Clinician	Clinical Instructor (Students)	Supervisor / Director / Administrative						3	1	0	1		Informal mentorship (training from peers)				1	Informal		Informal Mentorship (training of peers)	Instructor of students in clinical setting					2	Formal	3	2	1	4	2	2	4	1	1	5
1	45	Female	White or Caucasian	Michigan	1	7	3	32	Acute care hospital	In-person patients only (clinical setting)	Doctorate Degree	Clinician								1	1	0	0		Informal mentorship (training from peers)				1	Informal		Informal Mentorship (training of peers)	Instructor of students in clinical setting					2	Formal	5	3	3	3	2	3	3	2	2	4
1	47	Female	White or Caucasian	North Carolina	1	21	3	41	Acute care hospital	In-person patients only (clinical setting)	Doctorate Degree	Clinician	Clinical Instructor (Students)							2	4	1	1		Informal mentorship (training from peers)			involvement in hospital initiatives; decision to return for CCS, then DPT	1	Informal		Informal Mentorship (training of peers)	Instructor of students in clinical setting					2	Formal	5	4	2	5	3	2	4	3	2	4
1	49	Female	Asian or Pacific Islander	Texas	1	24	3	40	Acute care hospital	In-person patients only (clinical setting)	Doctorate Degree	Clinician	Clinical Instructor (Students)	Supervisor / Director / Administrative				Researcher		4	2	0	0		Informal mentorship (training from peers)				1	Informal		Informal Mentorship (training of peers)	Instructor of students in clinical setting					2	Formal	6	3	4	5	5	5	6	5	3	5
1	49	Female	Asian or Pacific Islander	Texas	1	27	3	25	Acute care hospital	In-person patients only (clinical setting)	Doctorate Degree	Clinician	Clinical Instructor (Students)	Supervisor / Director / Administrative						3	1	1	1		Informal mentorship (training from peers)				1	Informal		Informal Mentorship (training of peers)	Instructor of students in clinical setting					2	Formal	6	3	2	5	2	2	5	5	2	6
1	50	Female	White or Caucasian	Texas	1	27	3	30	Acute care hospital	In-person patients only (clinical setting)	Doctorate Degree	Clinician	Clinical Instructor (Students)						SCCE	2	3	0	1		Informal mentorship (training from peers)				1	Informal		Informal Mentorship (training of peers)	Instructor of students in clinical setting					2	Formal	3	3	3	3	3	3	3	3	3	3
1	52	Female	White or Caucasian	Wyoming	0	21	3	40	Acute care hospital	In-person patients only (clinical setting)	Doctorate Degree	Clinician				Clinical Educator (Residency / Fellowship)				2	5	1	1		Informal mentorship (training from peers)				1	Informal		Informal Mentorship (training of peers)	Instructor of students in clinical setting					2	Formal	2	6	3	3	5	6	2	7	2	2
1	53	Female	White or Caucasian	North Carolina	1	25	3	40	Acute care hospital	In-person patients only (clinical setting)	Doctorate Degree	Clinician	Clinical Instructor (Students)							2	4	0	1		Informal mentorship (training from peers)				1	Informal		Informal Mentorship (training of peers)	Instructor of students in clinical setting					2	Formal	3	3	3	3	3	3	3	4	2	3
1	54	Female	Hispanic or Latino	Texas	1	30	3	40	Acute care hospital	In-person patients only (clinical setting)	Doctorate Degree	Clinician	Clinical Instructor (Students)							2	2	0	2		Informal mentorship (training from peers)				1	Informal		Informal Mentorship (training of peers)	Instructor of students in clinical setting					2	Formal	3	3	2	5	2	2	5	3	3	5
1	28	Male	White or Caucasian	Colorado	1	4	3	40	Acute care hospital	In-person patients only (clinical setting)	Doctorate Degree	Clinician								1	5	0	2		Informal mentorship (training from peers)				1	Informal		Informal Mentorship (training of peers)	Instructor of students in clinical setting					2	Formal	5	5	5	5	5	5	4	5	3	3
1	32	Male	White or Caucasian	Ohio	1	7	3	40	Acute care hospital	In-person patients only (clinical setting)	Doctorate Degree	Clinician	Clinical Instructor (Students)							2	3	0	0		Informal mentorship (training from peers)				1	Informal		Informal Mentorship (training of peers)	Instructor of students in clinical setting					2	Formal	3	3	3	2	3	3	4	3	4	3
1	38	Male	White or Caucasian	Oregon	1	5	3	45	Acute care hospital	In-person patients only (clinical setting)	Doctorate Degree	Clinician	Clinical Instructor (Students)							2	4	0	2		Informal mentorship (training from peers)				1	Informal		Informal Mentorship (training of peers)	Instructor of students in clinical setting					2	Formal	5	3	3	5	3	3	5	3	3	5
1	38	Male	Hispanic or Latino	Texas	1	14	3	2	Acute care hospital	In-person patients only (clinical setting)	Doctorate Degree	Clinician		Supervisor / Director / Administrative						2	5	0	3		Informal mentorship (training from peers)				1	Informal		Informal Mentorship (training of peers)	Instructor of students in clinical setting					2	Formal	5	5	3	3	5	3	5	5	3	5
1	40	Male	White or Caucasian	Florida	1	13	3	40	Acute care hospital	In-person patients only (clinical setting)	Doctorate Degree	Clinician	Clinical Instructor (Students)							2	1	0	0		Informal mentorship (training from peers)				1	Informal		Informal Mentorship (training of peers)	Instructor of students in clinical setting					2	Formal	3	3	2	2	2	2	1	2	2	1
1	46	Male	White or Caucasian	Michigan	1	22	3	40	Acute care hospital	In-person patients only (clinical setting)	Doctorate Degree	Clinician	Clinical Instructor (Students)							2	2	0	5		Informal mentorship (training from peers)				1	Informal		Informal Mentorship (training of peers)	Instructor of students in clinical setting					2	Formal	2	7	3	6	7	5	6	7	3	6
1	50	Male	White or Caucasian	North Carolina	1	20	3	38	Acute care hospital	In-person patients only (clinical setting)	Doctorate Degree	Clinician	Clinical Instructor (Students)							2	2	0	0		Informal mentorship (training from peers)				1	Informal		Informal Mentorship (training of peers)	Instructor of students in clinical setting					2	Formal	1	2	2	5	3	3	5	3	3	5
1	51	Male	White or Caucasian	Florida	1	26	3	30	Acute care hospital	In-person patients only (clinical setting)	Doctorate Degree	Clinician	Clinical Instructor (Students)	Supervisor / Director / Administrative						3	2	0	1		Informal mentorship (training from peers)				1	Informal		Informal Mentorship (training of peers)	Instructor of students in clinical setting					2	Formal	3	1	1	5	4	1	4	4	1	5
1	52	Male	Asian or Pacific Islander	Michigan	1	28	3	40	Acute care hospital	In-person patients only (clinical setting)	Doctorate Degree	Clinician	Clinical Instructor (Students)							2	1	0	0		Informal mentorship (training from peers)				1	Informal		Informal Mentorship (training of peers)	Instructor of students in clinical setting					2	Formal	7	5	4	5	5	1	5	7	1	6
1	64	Male	Other (please specify)	Florida	1	39	3	35	Acute care hospital	In-person patients only (clinical setting)	Doctorate Degree	Clinician	Clinical Instructor (Students)	Supervisor / Director / Administrative						3	1	1	1		Informal mentorship (training from peers)			Close association with world reknowned surgeons	1	Informal		Informal Mentorship (training of peers)	Instructor of students in clinical setting				Educating residents and nurses	2	Formal	2	2	1	1	1	1	1	2	1	1
1	44	Male	White or Caucasian	West Virginia	0	17	3	40	Acute care hospital	Mixed (In-person and telerehabilitation)	Doctorate Degree	Clinician	Clinical Instructor (Students)							2	3	0	5		Informal mentorship (training from peers)				1	Informal		Informal Mentorship (training of peers)	Instructor of students in clinical setting					2	Formal	4	4	3	3	4	3	3	6	3	2
1	33	Female	Black or African American	Texas	1	7	1	28	Acute care hospital	In-person patients only (clinical setting)	Doctorate Degree	Clinician								1	1	0	0		Informal mentorship (training from peers)				1	Informal			Instructor of students in clinical setting					1	Formal	6	5	3	3	5	3	5	6	3	5
1	35	Female	White or Caucasian	Texas	1	10	1	24	Acute care hospital	In-person patients only (clinical setting)	Doctorate Degree	Clinician								1	2	1	1		Informal mentorship (training from peers)				1	Informal			Instructor of students in clinical setting					1	Formal	3	3	3	3	3	3	3	3	3	3
1	26	Female	White or Caucasian	Nebraska	1	3	3	35	Acute care hospital	In-person patients only (clinical setting)	Doctorate Degree	Clinician								1	1	0	0		Informal mentorship (training from peers)				1	Informal			Instructor of students in clinical setting					1	Formal	5	3	3	5	3	3	5	3	3	5
1	30	Female	White or Caucasian	Texas	1	5	3	40	Acute care hospital	In-person patients only (clinical setting)	Doctorate Degree	Clinician	Clinical Instructor (Students)							2	4	0	0		Informal mentorship (training from peers)				1	Informal			Instructor of students in clinical setting					1	Formal	3	3	3	3	3	3	3	3	2	2
1	30	Female	White or Caucasian	Texas	1	4	3	30	Acute care hospital	In-person patients only (clinical setting)	Doctorate Degree	Clinician	Clinical Instructor (Students)							2	1	0	1		Informal mentorship (training from peers)				1	Informal			Instructor of students in clinical setting					1	Formal	5	7	2	5	7	3	3	7	3	3
1	51	Female	Asian or Pacific Islander	Indiana	1	26	3	40	Acute care hospital	In-person patients only (clinical setting)	Doctorate Degree	Clinician		Supervisor / Director / Administrative						2	1	1	0		Informal mentorship (training from peers)				1	Informal			Instructor of students in clinical setting					1	Formal	3	1	1	5	1	1	2	1	1	3
1	62	Female	Multiracial or Biracial	Florida	1	25	3	40	Acute care hospital	In-person patients only (clinical setting)	Doctorate Degree	Clinician	Clinical Instructor (Students)	Supervisor / Director / Administrative						3	1	1	1		Informal mentorship (training from peers)				1	Informal			Instructor of students in clinical setting					1	Formal	2	1	1	5	1	1	1	1	1	3
1	38	Male	American Indian or Alaskan Native	West Virginia	1	11	3	35	Acute care hospital	In-person patients only (clinical setting)	Doctorate Degree	Clinician	Clinical Instructor (Students)	Supervisor / Director / Administrative						3	1	0	0		Informal mentorship (training from peers)				1	Informal			Instructor of students in clinical setting					1	Formal	3	5	3	1	5	3	1	7	1	1
1	45	Male	White or Caucasian	Florida	1	20	3	40	Acute care hospital	In-person patients only (clinical setting)	Doctorate Degree	Clinician		Supervisor / Director / Administrative						2	1	0	1		Informal mentorship (training from peers)			McKenzie Diplomat	1	Informal			Instructor of students in clinical setting					1	Formal	7	7	4	5	7	4	5	7	4	5
1	38	Female	White or Caucasian	Michigan	1	11	3	35	Acute care hospital	In-person patients only (clinical setting)	Doctorate Degree	Clinician				Clinical Educator (Residency / Fellowship)				2	1	1	2		Informal mentorship (training from peers)				1	Informal		Informal Mentorship (training of peers)			Formal residency program mentor			2	Formal	3	3	3	3	3	3	3	3	3	3
1	27	Female	White or Caucasian	Georgia	1	2	1	40	Acute care hospital	In-person patients only (clinical setting)	Doctorate Degree	Clinician	Clinical Instructor (Students)					Researcher		3	2	0	2	None					0	None	None							0	None	4	3	3	5	5	3	3	5	3	4
1	30	Female	White or Caucasian	North Carolina	1	1	1	8	Acute care hospital	In-person patients only (clinical setting)	Doctorate Degree	Clinician						Researcher		2	0	0	0	None					0	None	None							0	None	5	5	2	5	4	2	4	3	2	5
1	41	Female	Asian or Pacific Islander	Texas	1	16	1	15	Acute care hospital	In-person patients only (clinical setting)	Doctorate Degree	Clinician								1	2	0	0	None					0	None	None							0	None	3	3	3	3	3	3	3	4	2	3
1	30	Female	White or Caucasian	Texas	1	6	2	24	Acute care hospital	In-person patients only (clinical setting)	Doctorate Degree	Clinician								1	1	3	0	None					0	None	None							0	None	7	5	2	3	3	3	6	5	2	6
1	41	Female	White or Caucasian	South Carolina	1	11	2	22	Acute care hospital	In-person patients only (clinical setting)	Doctorate Degree	Clinician								1	4	0	0	None					0	None	None							0	None	1	1	1	3	2	1	3	1	1	4
1	65	Male	White or Caucasian	California	1	30	2	20	Acute care hospital	In-person patients only (clinical setting)	Doctorate Degree	Clinician								1	2	0	0	None					0	None	None							0	None	5	5	3	5	4	3	5	5	3	5
1	55	Prefer not to answer	White or Caucasian	Texas	1	26	2	20	Acute care hospital	In-person patients only (clinical setting)	Doctorate Degree	Clinician								1	1	0	0	None					0	None	None							0	None	4	7	6	3	5	6	4	6	5	3
1	28	Female	White or Caucasian	California	0	3	3	30	Acute care hospital	In-person patients only (clinical setting)	Doctorate Degree	Clinician								1	2	0	1	None					0	None	None							0	None	5	4	3	2	5	3	3	4	3	5
1	29	Female	White or Caucasian	Texas	1	3	3	40	Acute care hospital	In-person patients only (clinical setting)	Doctorate Degree	Clinician								1	2	0	0	None					0	None	None							0	None	7	4	6	5	5	6	6	5	5	5
1	29	Female	White or Caucasian	Texas	0	3	3	40	Acute care hospital	In-person patients only (clinical setting)	Doctorate Degree	Clinician								1	3	1	0	None					0	None	None							0	None	5	5	3	3	3	3	5	5	3	6
1	32	Female	White or Caucasian	Georgia	0	6	3	25	Acute care hospital	In-person patients only (clinical setting)	Doctorate Degree	Clinician								1	1	0	1	None					0	None	None							0	None	7	2	2	6	5	5	3	3	2	5
1	35	Female	Hispanic or Latino	Florida	1	6	3	38	Acute care hospital	In-person patients only (clinical setting)	Doctorate Degree	Clinician								1	3	0	0	None					0	None	None							0	None	4	4	2	3	5	2	2	6	2	3
1	42	Female	White or Caucasian	Florida	1	10	3	40	Acute care hospital	In-person patients only (clinical setting)	Doctorate Degree	Clinician	Clinical Instructor (Students)	Supervisor / Director / Administrative						3	2	0	2	None					0	None	None							0	None	7	4	3	6	4	2	6	5	2	7
1	47	Female	Asian or Pacific Islander	Texas	1	25	3	40	Acute care hospital	In-person patients only (clinical setting)	Doctorate Degree	Clinician	Clinical Instructor (Students)	Supervisor / Director / Administrative						3	2	0	0	None					0	None	None							0	None	6	4	2	3	3	2	5	3	2	6
1	51	Female	White or Caucasian	Texas	1	28	3	34	Acute care hospital	In-person patients only (clinical setting)	Doctorate Degree	Clinician								1	1	0	0	None					0	None	None							0	None	3	3	3	3	3	3	3	3	3	3
1	29	Male	White or Caucasian	Iowa	1	4	3	40	Acute care hospital	In-person patients only (clinical setting)	Doctorate Degree	Clinician	Clinical Instructor (Students)							2	2	0	0	None					0	None	None							0	None	3	3	3	3	3	3	3	5	3	5
1	30	Male	Asian or Pacific Islander	Texas	1	9	3	30	Acute care hospital	In-person patients only (clinical setting)	Doctorate Degree	Clinician	Clinical Instructor (Students)							2	2	0	2	None					0	None	None							0	None	5	6	2	2	3	3	5	6	2	2
1	41	Male	White or Caucasian	Arizona	1	16	3	40	Acute care hospital	In-person patients only (clinical setting)	Doctorate Degree	Clinician	Clinical Instructor (Students)	Supervisor / Director / Administrative			Faculty (Adjunct / Full-Time Faculty)			4	2	0	0	None					0	None	None							0	None	1	3	3	1	3	3	1	3	3	1
1	31	Prefer not to answer	Other (please specify)	Texas	1	5	3	40	Acute care hospital	In-person patients only (clinical setting)	Doctorate Degree	Clinician								1	2	1	1	None					0	None	None							0	None	5	5	4	5	5	5	5	4	3	5
1	37	Female	White or Caucasian	West Virginia	0	12	2	35	Acute care hospital	In-person patients only (clinical setting)	Doctorate Degree	Clinician								1	1	0	1	None					0	None		Informal Mentorship (training of peers)						1	Informal	5	3	3	3	5	3	5	3	3	5
1	55	Female	White or Caucasian	Texas	1	5	2	30	Acute care hospital	In-person patients only (clinical setting)	Doctorate Degree	Clinician						Researcher		2	2	1	2	None					0	None		Informal Mentorship (training of peers)						1	Informal	3	5	3	6	4	3	6	5	3	6
1	30	Female	White or Caucasian	Texas	1	2	3	40	Acute care hospital	In-person patients only (clinical setting)	Doctorate Degree	Clinician							Student	1	0	0	1	None					0	None		Informal Mentorship (training of peers)						1	Informal	2	3	2	5	2	1	5	6	2	6
1	54	Female	Black or African American	Texas	1	25	3	40	Acute care hospital	In-person patients only (clinical setting)	Doctorate Degree	Clinician								1	3	0	0	None					0	None		Informal Mentorship (training of peers)						1	Informal	6	1	1	1	2	1	5	1	1	6
1	57	Female	White or Caucasian	Florida	1	35	3	40	Acute care hospital	In-person patients only (clinical setting)	Doctorate Degree	Clinician								1	1	1	1	None					0	None		Informal Mentorship (training of peers)						1	Informal	5	3	5	3	3	5	2	5	5	3
1	29	Male	Black or African American	New York	1	4	3	30	Acute care hospital	In-person patients only (clinical setting)	Doctorate Degree	Clinician	Clinical Instructor (Students)							2	2	1	0	None					0	None		Informal Mentorship (training of peers)						1	Informal	3	5	3	3	3	3	3	5	3	3
1	40	Male	White or Caucasian	Texas	1	9	3	50	Acute care hospital	In-person patients only (clinical setting)	Doctorate Degree	Clinician	Clinical Instructor (Students)				Faculty (Adjunct / Full-Time Faculty)			3	5	0	2	None					0	None		Informal Mentorship (training of peers)	Instructor of students in clinical setting	Instructor of students in academic setting				3	Formal	6	6	1	7	6	1	7	7	1	7
1	48	Female	Asian or Pacific Islander	Texas	1	25	3	32	Acute care hospital	In-person patients only (clinical setting)	Doctorate Degree	Clinician								1	1	0	0	None					0	None			Instructor of students in clinical setting	Instructor of students in academic setting				2	Formal	3	5	1	1	1	1	1	5	1	1
1	43	Female	Black or African American	Texas	1	18	1	35	Acute care hospital	In-person patients only (clinical setting)	Doctorate Degree	Clinician								1	1	0	0	None					0	None		Informal Mentorship (training of peers)	Instructor of students in clinical setting					2	Formal	5	6	3	5	5	3	1	6	3	3
1	50	Female	White or Caucasian	Oregon	1	21	1	15	Acute care hospital	In-person patients only (clinical setting)	Doctorate Degree	Clinician		Supervisor / Director / Administrative						2	5	0	0	None					0	None		Informal Mentorship (training of peers)	Instructor of students in clinical setting					2	Formal	3	3	3	3	3	3	3	3	3	3
1	40	Female	Asian or Pacific Islander	Texas	1	18	2	40	Acute care hospital	In-person patients only (clinical setting)	Doctorate Degree	Clinician								1	1	1	1	None					0	None		Informal Mentorship (training of peers)	Instructor of students in clinical setting					2	Formal	6	5	2	6	2	5	6	4	2	6
1	32	Female	Asian or Pacific Islander	Texas	1	8	3	20	Acute care hospital	In-person patients only (clinical setting)	Doctorate Degree	Clinician	Clinical Instructor (Students)	Supervisor / Director / Administrative		Clinical Educator (Residency / Fellowship)				4	5	0	2	None					0	None		Informal Mentorship (training of peers)	Instructor of students in clinical setting		Formal residency program mentor			3	Formal	5	1	1	5	1	1	6	1	1	6
1	33	Female	White or Caucasian	Kentucky	1	7	3	30	Acute care hospital	In-person patients only (clinical setting)	Doctorate Degree	Clinician								1	2	0	0	None					0	None		Informal Mentorship (training of peers)	Instructor of students in clinical setting					2	Formal	3	2	5	1	1	3	6	2	3	1
1	36	Female	White or Caucasian	Texas	1	8	3	50	Acute care hospital	In-person patients only (clinical setting)	Doctorate Degree	Clinician	Clinical Instructor (Students)	Supervisor / Director / Administrative						3	2	0	0	None					0	None		Informal Mentorship (training of peers)	Instructor of students in clinical setting					2	Formal	5	2	1	7	3	2	5	4	2	7
1	38	Female	White or Caucasian	Ohio	0	14	3	48	Acute care hospital	In-person patients only (clinical setting)	Doctorate Degree	Clinician	Clinical Instructor (Students)							2	2	0	0	None					0	None		Informal Mentorship (training of peers)	Instructor of students in clinical setting					2	Formal	5	3	1	3	2	1	2	1	1	5
1	39	Female	Hispanic or Latino	Texas	1	5	3	40	Acute care hospital	In-person patients only (clinical setting)	Doctorate Degree	Clinician	Clinical Instructor (Students)							2	1	0	1	None					0	None		Informal Mentorship (training of peers)	Instructor of students in clinical setting					2	Formal	2	4	3	3	3	3	3	5	3	3
1	42	Female	White or Caucasian	Ohio	1	19	3	40	Acute care hospital	In-person patients only (clinical setting)	Doctorate Degree	Clinician								1	1	1	1	None					0	None		Informal Mentorship (training of peers)	Instructor of students in clinical setting					2	Formal	7	4	3	5	4	3	5	5	2	5
1	45	Female	White or Caucasian	Texas	1	13	3	25	Acute care hospital	In-person patients only (clinical setting)	Doctorate Degree	Clinician		Supervisor / Director / Administrative						2	1	0	1	None					0	None		Informal Mentorship (training of peers)	Instructor of students in clinical setting					2	Formal	1	3	3	3	3	2	1	3	1	2
1	29	Male	White or Caucasian	Florida	1	4	3	40	Acute care hospital	In-person patients only (clinical setting)	Doctorate Degree	Clinician	Clinical Instructor (Students)							2	2	0	0	None					0	None		Informal Mentorship (training of peers)	Instructor of students in clinical setting					2	Formal	4	5	3	3	5	3	3	5	2	3
1	58	Male	White or Caucasian	Texas	0	31	3	34	Acute care hospital	In-person patients only (clinical setting)	Doctorate Degree	Clinician	Clinical Instructor (Students)	Supervisor / Director / Administrative						3	5	0	1	None					0	None		Informal Mentorship (training of peers)	Instructor of students in clinical setting					2	Formal	1	4	1	6	4	1	7	4	1	6
1	45	Female	White or Caucasian	Nebraska	1	20	2	25	Acute care hospital	In-person patients only (clinical setting)	Doctorate Degree	Clinician	Clinical Instructor (Students)							2	1	0	0	None					0	None			Instructor of students in clinical setting					1	Formal	3	3	2	3	1	1	1	1	1	1
1	51	Female	White or Caucasian	Florida	1	14	2	25	Acute care hospital	In-person patients only (clinical setting)	Doctorate Degree	Clinician	Clinical Instructor (Students)							2	1	1	0	None					0	None			Instructor of students in clinical setting					1	Formal	3	5	3	3	3	3	3	5	3	5
1	30	Female	White or Caucasian	Texas	1	6	3	40	Acute care hospital	In-person patients only (clinical setting)	Doctorate Degree	Clinician								1	2	1	1	None					0	None			Instructor of students in clinical setting					1	Formal	5	5	3	3	5	3	3	3	3	3
1	36	Female	White or Caucasian	Nebraska	0	11	3	35	Acute care hospital	In-person patients only (clinical setting)	Doctorate Degree	Clinician	Clinical Instructor (Students)							2	4	0	0	None					0	None			Instructor of students in clinical setting					1	Formal	4	3	5	5	3	3	3	5	3	5
1	29	Male	Multiracial or Biracial	Florida	0	2	3	32	Acute care hospital	In-person patients only (clinical setting)	Doctorate Degree	Clinician	Clinical Instructor (Students)	Supervisor / Director / Administrative						3	0	0	1	None					0	None			Instructor of students in clinical setting					1	Formal	1	4	2	6	7	3	7	7	2	7
1	34	Male	Asian or Pacific Islander	Texas	1	6	3	30	Acute care hospital	In-person patients only (clinical setting)	Doctorate Degree	Clinician	Clinical Instructor (Students)	Supervisor / Director / Administrative						3	2	0	0	None					0	None			Instructor of students in clinical setting					1	Formal	4	6	3	1	3	3	1	5	3	3
1	36	Female	Hispanic or Latino	Texas	1	7	3	25	Acute care hospital	In-person patients only (clinical setting)	Doctorate Degree	Clinician				Clinical Educator (Residency / Fellowship)				2	1	1	1	None					0	None		Informal Mentorship (training of peers)			Formal residency program mentor			2	Formal	5	1	2	5	3	1	3	1	1	3
1	34	Female	White or Caucasian	Oregon	1	9	3	30	Acute care hospital	In-person patients only (clinical setting)	Masters Degree	Clinician						Researcher		2	5	3	1			Formal residency program			1	Formal		Informal Mentorship (training of peers)						1	Informal	3	3	2	3	3	2	3	3	2	2
1	59	Male	White or Caucasian	Florida	1	33	3	41	Acute care hospital	In-person patients only (clinical setting)	Masters Degree	Clinician								1	2	0	0				Formal fellowship program		1	Formal		Informal Mentorship (training of peers)	Instructor of students in clinical setting	Instructor of students in academic setting				3	Formal	5	5	3	3	3	3	3	5	3	3
1	39	Female	White or Caucasian	Michigan	1	15	2	28	Acute care hospital	In-person patients only (clinical setting)	Masters Degree	Clinician	Clinical Instructor (Students)							2	1	1	0				Formal fellowship program		1	Formal		Informal Mentorship (training of peers)	Instructor of students in clinical setting					2	Formal	3	3	3	1	1	5	1	1	3	3
1	45	Male	White or Caucasian	Texas	1	19	3	40	Acute care hospital	In-person patients only (clinical setting)	Masters Degree	Clinician	Clinical Instructor (Students)							2	1	1	1			Formal residency program	Formal fellowship program		2	Formal			Instructor of students in clinical setting					1	Formal	4	4	2	3	3	2	5	4	3	5
1	63	Female	White or Caucasian	Texas	1	28	3	8	Acute care hospital	In-person patients only (clinical setting)	Masters Degree	Clinician	Clinical Instructor (Students)			Clinical Educator (Residency / Fellowship)		Researcher		4	4	2	2			Formal residency program		clinical instructor; wound care, ICU	1	Formal		Informal Mentorship (training of peers)	Instructor of students in clinical setting		Formal residency program mentor			3	Formal	3	1	1	1	4	1	1	1	1	1
1	43	Female	White or Caucasian	North Carolina	1	18	1	20	Acute care hospital	In-person patients only (clinical setting)	Masters Degree	Clinician								1	4	0	0		Informal mentorship (training from peers)				1	Informal	None							0	None	3	3	3	3	5	5	5	3	3	2
1	51	Female	White or Caucasian	Texas	1	23	2	20	Acute care hospital	In-person patients only (clinical setting)	Masters Degree	Clinician								1	2	0	0		Informal mentorship (training from peers)				1	Informal	None							0	None	3	3	3	3	2	3	3	2	3	3
1	44	Female	White or Caucasian	North Carolina	1	20	3	40	Acute care hospital	In-person patients only (clinical setting)	Masters Degree	Clinician	Clinical Instructor (Students)							2	2	0	0		Informal mentorship (training from peers)				1	Informal	None							0	None	7	7	1	7	7	1	7	6	1	7
1	50	Female	White or Caucasian	Texas	1	24	3	30	Acute care hospital	In-person patients only (clinical setting)	Masters Degree	Clinician								1	3	0	0		Informal mentorship (training from peers)				1	Informal	None							0	None	5	2	1	3	3	2	5	2	1	5
1	44	Female	White or Caucasian	Ohio	1	21	1	20	Acute care hospital	In-person patients only (clinical setting)	Masters Degree	Clinician								1	1	0	0		Informal mentorship (training from peers)				1	Informal		Informal Mentorship (training of peers)						1	Informal	3	3	3	2	2	2	5	3	2	5
1	44	Female	White or Caucasian	Washington	1	18	1	22	Acute care hospital	In-person patients only (clinical setting)	Masters Degree	Clinician								1	2	0	0		Informal mentorship (training from peers)				1	Informal		Informal Mentorship (training of peers)						1	Informal	5	3	3	2	5	2	5	3	2	5
1	48	Female	White or Caucasian	Texas	1	22	1	16	Acute care hospital	In-person patients only (clinical setting)	Masters Degree	Clinician								1	2	0	0		Informal mentorship (training from peers)				1	Informal		Informal Mentorship (training of peers)						1	Informal	3	3	2	4	3	2	5	4	2	3
1	75	Male	White or Caucasian	North Carolina	1	52	1	18	Acute care hospital	In-person patients only (clinical setting)	Masters Degree	Clinician	Clinical Instructor (Students)	Supervisor / Director / Administrative						3	2	0	2		Informal mentorship (training from peers)				1	Informal		Informal Mentorship (training of peers)						1	Informal	3	2	2	5	3	1	3	2	2	5
1	45	Female	White or Caucasian	Oregon	1	20	2	20	Acute care hospital	In-person patients only (clinical setting)	Masters Degree	Clinician		Supervisor / Director / Administrative					care manager for bundled payment program	2	2	0	3		Informal mentorship (training from peers)				1	Informal		Informal Mentorship (training of peers)						1	Informal	3	3	3	5	2	2	2	5	1	4
1	50	Female	White or Caucasian	North Carolina	1	26	2	25	Acute care hospital	In-person patients only (clinical setting)	Masters Degree	Clinician								1	2	0	0		Informal mentorship (training from peers)				1	Informal		Informal Mentorship (training of peers)						1	Informal	1	2	1	1	1	1	2	1	2	1
1	57	Female	White or Caucasian	Oregon	1	32	2	27	Acute care hospital	In-person patients only (clinical setting)	Masters Degree	Clinician								1	3	0	0		Informal mentorship (training from peers)				1	Informal		Informal Mentorship (training of peers)						1	Informal	2	2	1	2	1	1	2	1	1	2
1	63	Female	White or Caucasian	Idaho	1	22	2	30	Acute care hospital	In-person patients only (clinical setting)	Masters Degree	Clinician								1	2	0	0		Informal mentorship (training from peers)				1	Informal		Informal Mentorship (training of peers)						1	Informal	5	5	3	3	5	3	5	5	3	5
1	37	Female	Hispanic or Latino	Texas	1	11	3	60	Acute care hospital	In-person patients only (clinical setting)	Masters Degree	Clinician	Clinical Instructor (Students)							2	4	1	2		Informal mentorship (training from peers)				1	Informal		Informal Mentorship (training of peers)						1	Informal	3	2	2	2	2	2	2	2	2	2
1	39	Female	White or Caucasian	Ohio	1	13	3	40	Acute care hospital	In-person patients only (clinical setting)	Masters Degree	Clinician								1	1	0	0		Informal mentorship (training from peers)				1	Informal		Informal Mentorship (training of peers)						1	Informal	3	5	3	3	3	3	3	5	3	3
1	41	Female	White or Caucasian	Ohio	1	16	3	32	Acute care hospital	In-person patients only (clinical setting)	Masters Degree	Clinician	Clinical Instructor (Students)	Supervisor / Director / Administrative					SCCE , Staff Development	3	3	0	1		Informal mentorship (training from peers)				1	Informal		Informal Mentorship (training of peers)						1	Informal	5	4	3	3	4	3	3	6	3	3
1	42	Female	White or Caucasian	Texas	1	12	3	36	Acute care hospital	In-person patients only (clinical setting)	Masters Degree	Clinician	Clinical Instructor (Students)							2	3	0	0		Informal mentorship (training from peers)				1	Informal		Informal Mentorship (training of peers)						1	Informal	5	3	2	5	3	3	3	5	3	3
1	45	Female	White or Caucasian	Texas	1	10	3	20	Acute care hospital	In-person patients only (clinical setting)	Masters Degree	Clinician								1	2	0	0		Informal mentorship (training from peers)				1	Informal		Informal Mentorship (training of peers)						1	Informal	3	3	3	5	3	3	3	3	3	5
1	46	Female	White or Caucasian	Oregon	1	23	3	30	Acute care hospital	In-person patients only (clinical setting)	Masters Degree	Clinician								1	1	0	0		Informal mentorship (training from peers)				1	Informal		Informal Mentorship (training of peers)						1	Informal	3	1	1	2	1	3	1	1	1	3
1	47	Female	White or Caucasian	Texas	1	21	3	35	Acute care hospital	In-person patients only (clinical setting)	Masters Degree	Clinician		Supervisor / Director / Administrative						2	1	0	0		Informal mentorship (training from peers)				1	Informal		Informal Mentorship (training of peers)						1	Informal	5	2	2	5	3	2	5	3	2	5
1	49	Female	White or Caucasian	Texas	1	23	3	40	Acute care hospital	In-person patients only (clinical setting)	Masters Degree	Clinician								1	1	0	0		Informal mentorship (training from peers)				1	Informal		Informal Mentorship (training of peers)						1	Informal	3	3	2	5	3	3	3	3	3	4
1	49	Female	White or Caucasian	North Carolina	1	18	3	25	Acute care hospital	In-person patients only (clinical setting)	Masters Degree	Clinician				Clinical Educator (Residency / Fellowship)		Researcher		3	3	0	1		Informal mentorship (training from peers)				1	Informal		Informal Mentorship (training of peers)						1	Informal	3	3	3	4	3	3	3	3	3	4
1	50	Female	White or Caucasian	North Carolina	1	24	3	10	Acute care hospital	In-person patients only (clinical setting)	Masters Degree	Clinician		Supervisor / Director / Administrative						2	2	0	0		Informal mentorship (training from peers)				1	Informal		Informal Mentorship (training of peers)						1	Informal	3	2	2	3	2	2	3	4	2	3
1	51	Female	White or Caucasian	Colorado	1	23	3	36	Acute care hospital	In-person patients only (clinical setting)	Masters Degree	Clinician								1	1	0	0		Informal mentorship (training from peers)				1	Informal		Informal Mentorship (training of peers)						1	Informal	3	3	2	1	3	2	1	3	1	2
1	53	Female	White or Caucasian	Texas	1	28	3	25	Acute care hospital	In-person patients only (clinical setting)	Masters Degree	Clinician	Clinical Instructor (Students)							2	1	0	0		Informal mentorship (training from peers)				1	Informal		Informal Mentorship (training of peers)						1	Informal	1	1	1	1	1	1	2	2	1	2
1	54	Female	White or Caucasian	Oregon	1	18	3	36	Acute care hospital	In-person patients only (clinical setting)	Masters Degree	Clinician								1	2	0	0		Informal mentorship (training from peers)				1	Informal		Informal Mentorship (training of peers)						1	Informal	5	5	5	1	5	5	4	5	5	3
1	63	Female	White or Caucasian	California	0	37	3	42	Acute care hospital	In-person patients only (clinical setting)	Masters Degree	Clinician		Supervisor / Director / Administrative						2	3	1	0		Informal mentorship (training from peers)				1	Informal		Informal Mentorship (training of peers)						1	Informal	6	5	1	6	3	1	6	3	1	6
1	66	Female	White or Caucasian	Florida	1	25	3	30	Acute care hospital	In-person patients only (clinical setting)	Masters Degree	Clinician								1	4	0	0		Informal mentorship (training from peers)				1	Informal		Informal Mentorship (training of peers)						1	Informal	1	3	1	1	1	1	1	1	1	1
1	50	Male	White or Caucasian	Texas	1	25	3	2	Acute care hospital	In-person patients only (clinical setting)	Masters Degree	Clinician		Supervisor / Director / Administrative						2	3	0	0		Informal mentorship (training from peers)				1	Informal		Informal Mentorship (training of peers)						1	Informal	5	3	3	5	3	3	3	3	3	5
1	52	Male	White or Caucasian	Texas	1	30	3	40	Acute care hospital	In-person patients only (clinical setting)	Masters Degree	Clinician		Supervisor / Director / Administrative						2	1	0	0		Informal mentorship (training from peers)				1	Informal		Informal Mentorship (training of peers)						1	Informal	5	5	3	3	5	3	3	6	3	3
1	58	Male	White or Caucasian	Texas	1	24	3	5	Acute care hospital	In-person patients only (clinical setting)	Masters Degree	Clinician		Supervisor / Director / Administrative						2	2	0	0		Informal mentorship (training from peers)				1	Informal		Informal Mentorship (training of peers)						1	Informal	3	3	3	2	2	3	2	3	3	2
1	63	Male	White or Caucasian	Florida	0	30	3	45	Acute care hospital	In-person patients only (clinical setting)	Masters Degree	Clinician								1	4	0	2		Informal mentorship (training from peers)				1	Informal		Informal Mentorship (training of peers)						1	Informal	5	2	2	4	3	2	6	3	2	5
1	58	Female	White or Caucasian	Michigan	0	29	1	16	Acute care hospital	In-person patients only (clinical setting)	Masters Degree	Clinician	Clinical Instructor (Students)				Faculty (Adjunct / Full-Time Faculty)			3	2	0	2		Informal mentorship (training from peers)				1	Informal		Informal Mentorship (training of peers)	Instructor of students in clinical setting	Instructor of students in academic setting				3	Formal	2	1	2	1	1	2	2	1	2	2
1	57	Female	White or Caucasian	North Carolina	0	23	2	36	Acute care hospital	In-person patients only (clinical setting)	Masters Degree	Clinician	Clinical Instructor (Students)	Supervisor / Director / Administrative						3	3	1	0		Informal mentorship (training from peers)				1	Informal		Informal Mentorship (training of peers)	Instructor of students in clinical setting	Instructor of students in academic setting				3	Formal	3	3	3	5	3	3	3	3	3	5
1	63	Female	White or Caucasian	Texas	1	24	3	40	Acute care hospital	In-person patients only (clinical setting)	Masters Degree	Clinician	Clinical Instructor (Students)	Supervisor / Director / Administrative						3	2	0	1		Informal mentorship (training from peers)				1	Informal		Informal Mentorship (training of peers)	Instructor of students in clinical setting	Instructor of students in academic setting				3	Formal	2	1	3	5	2	1	2	1	1	3
1	64	Female	White or Caucasian	Texas	1	40	3	30	Acute care hospital	In-person patients only (clinical setting)	Masters Degree	Clinician	Clinical Instructor (Students)	Supervisor / Director / Administrative						3	2	0	0		Informal mentorship (training from peers)				1	Informal		Informal Mentorship (training of peers)	Instructor of students in clinical setting	Instructor of students in academic setting				3	Formal	1	2	1	2	2	1	3	3	1	5
1	38	Female	White or Caucasian	Ohio	1	14	2	12	Acute care hospital	In-person patients only (clinical setting)	Masters Degree	Clinician	Clinical Instructor (Students)	Supervisor / Director / Administrative						3	1	0	0		Informal mentorship (training from peers)				1	Informal		Informal Mentorship (training of peers)	Instructor of students in clinical setting					2	Formal	3	3	3	2	2	2	2	3	2	2
1	41	Female	White or Caucasian	Ohio	1	16	2	25	Acute care hospital	In-person patients only (clinical setting)	Masters Degree	Clinician	Clinical Instructor (Students)							2	1	0	0		Informal mentorship (training from peers)				1	Informal		Informal Mentorship (training of peers)	Instructor of students in clinical setting					2	Formal	3	3	3	3	3	3	2	3	3	3
1	41	Female	White or Caucasian	Texas	1	17	2	33	Acute care hospital	In-person patients only (clinical setting)	Masters Degree	Clinician	Clinical Instructor (Students)							2	5	0	0		Informal mentorship (training from peers)				1	Informal		Informal Mentorship (training of peers)	Instructor of students in clinical setting					2	Formal	3	3	2	3	3	2	3	3	2	3
1	46	Female	White or Caucasian	North Carolina	1	22	2	28	Acute care hospital	In-person patients only (clinical setting)	Masters Degree	Clinician	Clinical Instructor (Students)							2	1	0	3		Informal mentorship (training from peers)				1	Informal		Informal Mentorship (training of peers)	Instructor of students in clinical setting					2	Formal	5	6	1	5	5	1	6	6	1	5
1	50	Female	White or Caucasian	West Virginia	1	26	2	24	Acute care hospital	In-person patients only (clinical setting)	Masters Degree	Clinician								1	1	0	0		Informal mentorship (training from peers)				1	Informal		Informal Mentorship (training of peers)	Instructor of students in clinical setting					2	Formal	3	2	3	1	2	3	3	2	3	3
1	51	Female	White or Caucasian	North Carolina	1	20	2	24	Acute care hospital	In-person patients only (clinical setting)	Masters Degree	Clinician								1	2	0	0		Informal mentorship (training from peers)				1	Informal		Informal Mentorship (training of peers)	Instructor of students in clinical setting					2	Formal	5	1	2	6	3	2	5	2	2	5
1	59	Female	White or Caucasian	Michigan	0	22	2	32	Acute care hospital	In-person patients only (clinical setting)	Masters Degree	Clinician	Clinical Instructor (Students)							2	0	0	1		Informal mentorship (training from peers)				1	Informal		Informal Mentorship (training of peers)	Instructor of students in clinical setting					2	Formal	5	2	5	2	3	5	2	2	3	5
1	66	Female	Black or African American	Texas	1	43	2	20	Acute care hospital	In-person patients only (clinical setting)	Masters Degree	Clinician	Clinical Instructor (Students)							2	1	0	2		Informal mentorship (training from peers)				1	Informal		Informal Mentorship (training of peers)	Instructor of students in clinical setting					2	Formal	3	3	2	2	1	1	1	1	1	2
1	52	Female	Hispanic or Latino	Florida	1	17	2	8	Acute care hospital	In-person patients only (clinical setting)	Masters Degree	Clinician	Clinical Instructor (Students)							2	1	0	0		Informal mentorship (training from peers)			Certified Lympedema Therapist	1	Informal		Informal Mentorship (training of peers)	Instructor of students in clinical setting					2	Formal	2	3	2	1	1	2	1	3	2	2
1	41	Female	White or Caucasian	Michigan	1	16	3	20	Acute care hospital	In-person patients only (clinical setting)	Masters Degree	Clinician	Clinical Instructor (Students)	Supervisor / Director / Administrative		Clinical Educator (Residency / Fellowship)				4	5	0	2		Informal mentorship (training from peers)				1	Informal		Informal Mentorship (training of peers)	Instructor of students in clinical setting		Formal residency program mentor	Formal fellowship program mentor		4	Formal	5	5	1	5	3	1	4	5	1	5
1	46	Female	White or Caucasian	Michigan	1	20	3	30	Acute care hospital	In-person patients only (clinical setting)	Masters Degree	Clinician	Clinical Instructor (Students)			Clinical Educator (Residency / Fellowship)				3	3	0	0		Informal mentorship (training from peers)				1	Informal		Informal Mentorship (training of peers)	Instructor of students in clinical setting		Formal residency program mentor			3	Formal	5	2	1	5	3	1	4	2	1	5
1	35	Female	Multiracial or Biracial	Texas	1	11	3	35	Acute care hospital	In-person patients only (clinical setting)	Masters Degree	Clinician	Clinical Instructor (Students)					Researcher		3	2	1	2		Informal mentorship (training from peers)				1	Informal		Informal Mentorship (training of peers)	Instructor of students in clinical setting				preceptor for new employees	2	Formal	3	5	2	5	2	2	1	2	1	4
1	36	Female	White or Caucasian	Florida	1	13	3	35	Acute care hospital	In-person patients only (clinical setting)	Masters Degree	Clinician	Clinical Instructor (Students)	Supervisor / Director / Administrative						3	1	0	0		Informal mentorship (training from peers)				1	Informal		Informal Mentorship (training of peers)	Instructor of students in clinical setting					2	Formal	3	2	2	5	4	2	3	2	3	6
1	37	Female	Hispanic or Latino	Texas	1	13	3	40	Acute care hospital	In-person patients only (clinical setting)	Masters Degree	Clinician	Clinical Instructor (Students)	Supervisor / Director / Administrative						3	1	0	0		Informal mentorship (training from peers)				1	Informal		Informal Mentorship (training of peers)	Instructor of students in clinical setting					2	Formal	3	3	5	5	4	3	5	3	3	5
1	40	Female	Asian or Pacific Islander	Texas	1	18	3	40	Acute care hospital	In-person patients only (clinical setting)	Masters Degree	Clinician	Clinical Instructor (Students)							2	2	0	0		Informal mentorship (training from peers)				1	Informal		Informal Mentorship (training of peers)	Instructor of students in clinical setting					2	Formal	3	5	3	3	2	3	2	5	3	3
1	40	Female	Hispanic or Latino	Florida	1	17	3	20	Acute care hospital	In-person patients only (clinical setting)	Masters Degree	Clinician	Clinical Instructor (Students)	Supervisor / Director / Administrative						3	1	0	1		Informal mentorship (training from peers)				1	Informal		Informal Mentorship (training of peers)	Instructor of students in clinical setting					2	Formal	7	2	2	7	1	3	7	3	1	7
1	40	Female	Hispanic or Latino	Texas	1	16	3	40	Acute care hospital	In-person patients only (clinical setting)	Masters Degree	Clinician	Clinical Instructor (Students)							2	5	2	0		Informal mentorship (training from peers)				1	Informal		Informal Mentorship (training of peers)	Instructor of students in clinical setting					2	Formal	6	5	4	5	4	3	5	6	3	5
1	41	Female	Hispanic or Latino	Texas	1	15	3	45	Acute care hospital	In-person patients only (clinical setting)	Masters Degree	Clinician	Clinical Instructor (Students)							2	3	0	0		Informal mentorship (training from peers)				1	Informal		Informal Mentorship (training of peers)	Instructor of students in clinical setting					2	Formal	3	2	2	2	3	3	2	3	2	3
1	42	Female	White or Caucasian	Texas	1	16	3	30	Acute care hospital	In-person patients only (clinical setting)	Masters Degree	Clinician	Clinical Instructor (Students)	Supervisor / Director / Administrative						3	1	0	0		Informal mentorship (training from peers)				1	Informal		Informal Mentorship (training of peers)	Instructor of students in clinical setting					2	Formal	6	3	5	6	3	2	5	3	1	7
1	42	Female	White or Caucasian	Ohio	0	17	3	32	Acute care hospital	In-person patients only (clinical setting)	Masters Degree	Clinician	Clinical Instructor (Students)							2	1	0	1		Informal mentorship (training from peers)				1	Informal		Informal Mentorship (training of peers)	Instructor of students in clinical setting					2	Formal	5	3	3	3	5	5	3	4	4	5
1	42	Female	Asian or Pacific Islander	Texas	1	17	3	32	Acute care hospital	In-person patients only (clinical setting)	Masters Degree	Clinician	Clinical Instructor (Students)							2	3	1	0		Informal mentorship (training from peers)				1	Informal		Informal Mentorship (training of peers)	Instructor of students in clinical setting					2	Formal	4	3	5	1	1	3	3	5	3	2
1	45	Female	White or Caucasian	North Carolina	1	15	3	40	Acute care hospital	In-person patients only (clinical setting)	Masters Degree	Clinician	Clinical Instructor (Students)							2	2	0	0		Informal mentorship (training from peers)				1	Informal		Informal Mentorship (training of peers)	Instructor of students in clinical setting					2	Formal	3	1	2	5	3	3	2	1	2	5
1	46	Female	White or Caucasian	North Carolina	1	20	3	32	Acute care hospital	In-person patients only (clinical setting)	Masters Degree	Clinician	Clinical Instructor (Students)							2	3	0	0		Informal mentorship (training from peers)				1	Informal		Informal Mentorship (training of peers)	Instructor of students in clinical setting					2	Formal	5	3	3	2	5	3	5	3	3	3
1	47	Female	White or Caucasian	North Carolina	1	20	3	40	Acute care hospital	In-person patients only (clinical setting)	Masters Degree	Clinician	Clinical Instructor (Students)						CCCE	2	1	1	0		Informal mentorship (training from peers)				1	Informal		Informal Mentorship (training of peers)	Instructor of students in clinical setting					2	Formal	7	5	1	4	7	2	5	5	3	5
1	47	Female	White or Caucasian	South Carolina	1	22	3	40	Acute care hospital	In-person patients only (clinical setting)	Masters Degree	Clinician	Clinical Instructor (Students)							2	3	0	0		Informal mentorship (training from peers)				1	Informal		Informal Mentorship (training of peers)	Instructor of students in clinical setting					2	Formal	5	3	3	5	5	3	5	5	3	5
1	47	Female	White or Caucasian	Texas	1	23	3	28	Acute care hospital	In-person patients only (clinical setting)	Masters Degree	Clinician	Clinical Instructor (Students)	Supervisor / Director / Administrative						3	3	1	1		Informal mentorship (training from peers)				1	Informal		Informal Mentorship (training of peers)	Instructor of students in clinical setting					2	Formal	7	5	2	5	5	3	5	5	3	6
1	48	Female	White or Caucasian	Ohio	1	20	3	40	Acute care hospital	In-person patients only (clinical setting)	Masters Degree	Clinician	Clinical Instructor (Students)							2	1	0	1		Informal mentorship (training from peers)				1	Informal		Informal Mentorship (training of peers)	Instructor of students in clinical setting					2	Formal	3	5	3	3	2	3	3	3	3	5
1	48	Female	White or Caucasian	Oregon	0	21	3	36	Acute care hospital	In-person patients only (clinical setting)	Masters Degree	Clinician	Clinical Instructor (Students)	Supervisor / Director / Administrative						3	3	1	0		Informal mentorship (training from peers)				1	Informal		Informal Mentorship (training of peers)	Instructor of students in clinical setting					2	Formal	5	4	2	5	3	2	4	3	2	5
1	48	Female	White or Caucasian	Oregon	1	24	3	24	Acute care hospital	In-person patients only (clinical setting)	Masters Degree	Clinician		Supervisor / Director / Administrative						2	5	1	2		Informal mentorship (training from peers)				1	Informal		Informal Mentorship (training of peers)	Instructor of students in clinical setting					2	Formal	3	3	2	3	1	1	2	2	1	3
1	49	Female	White or Caucasian	Texas	1	23	3	40	Acute care hospital	In-person patients only (clinical setting)	Masters Degree	Clinician		Supervisor / Director / Administrative	Practice Owner					3	2	0	1		Informal mentorship (training from peers)				1	Informal		Informal Mentorship (training of peers)	Instructor of students in clinical setting					2	Formal	3	5	3	3	3	3	3	3	3	3
1	51	Female	White or Caucasian	Texas	1	26	3	30	Acute care hospital	In-person patients only (clinical setting)	Masters Degree	Clinician	Clinical Instructor (Students)							2	1	1	1		Informal mentorship (training from peers)				1	Informal		Informal Mentorship (training of peers)	Instructor of students in clinical setting					2	Formal	5	3	2	6	5	2	5	3	3	5
1	53	Female	White or Caucasian	North Carolina	1	29	3	36	Acute care hospital	In-person patients only (clinical setting)	Masters Degree	Clinician	Clinical Instructor (Students)	Supervisor / Director / Administrative					Reviewer for JACPT	3	2	0	0		Informal mentorship (training from peers)				1	Informal		Informal Mentorship (training of peers)	Instructor of students in clinical setting				Education of MD/DO/PA residents and students	2	Formal	3	2	2	4	5	3	1	5	2	5
1	53	Female	White or Caucasian	Georgia	1	28	3	30	Acute care hospital	In-person patients only (clinical setting)	Masters Degree	Clinician	Clinical Instructor (Students)							2	2	0	1		Informal mentorship (training from peers)				1	Informal		Informal Mentorship (training of peers)	Instructor of students in clinical setting					2	Formal	5	1	1	5	3	1	3	1	1	4
1	53	Female	White or Caucasian	Florida	1	27	3	35	Acute care hospital	In-person patients only (clinical setting)	Masters Degree	Clinician								1	1	0	0		Informal mentorship (training from peers)				1	Informal		Informal Mentorship (training of peers)	Instructor of students in clinical setting					2	Formal	4	1	1	1	1	1	1	1	1	2
1	54	Female	White or Caucasian	Texas	1	20	3	8	Acute care hospital	In-person patients only (clinical setting)	Masters Degree	Clinician	Clinical Instructor (Students)							2	3	0	0		Informal mentorship (training from peers)				1	Informal		Informal Mentorship (training of peers)	Instructor of students in clinical setting					2	Formal	1	1	1	1	1	1	1	1	1	1
1	54	Female	White or Caucasian	Texas	1	30	3	35	Acute care hospital	In-person patients only (clinical setting)	Masters Degree	Clinician	Clinical Instructor (Students)	Supervisor / Director / Administrative						3	2	1	1		Informal mentorship (training from peers)				1	Informal		Informal Mentorship (training of peers)	Instructor of students in clinical setting					2	Formal	5	2	2	5	2	3	5	3	3	5
1	59	Female	White or Caucasian	North Carolina	1	23	3	30	Acute care hospital	In-person patients only (clinical setting)	Masters Degree	Clinician	Clinical Instructor (Students)							2	2	0	1		Informal mentorship (training from peers)				1	Informal		Informal Mentorship (training of peers)	Instructor of students in clinical setting					2	Formal	3	5	1	3	2	1	1	3	1	5
1	38	Male	Multiracial or Biracial	New York	1	15	3	40	Acute care hospital	In-person patients only (clinical setting)	Masters Degree	Clinician	Clinical Instructor (Students)							2	2	0	0		Informal mentorship (training from peers)				1	Informal		Informal Mentorship (training of peers)	Instructor of students in clinical setting					2	Formal	5	5	1	1	3	1	1	7	1	3
1	41	Male	Black or African American	Texas	1	11	3	41	Acute care hospital	In-person patients only (clinical setting)	Masters Degree	Clinician	Clinical Instructor (Students)	Supervisor / Director / Administrative						3	2	0	0		Informal mentorship (training from peers)				1	Informal		Informal Mentorship (training of peers)	Instructor of students in clinical setting					2	Formal	3	3	1	4	3	1	4	1	1	7
1	41	Male	Other (please specify)	North Carolina	1	17	3	40	Acute care hospital	In-person patients only (clinical setting)	Masters Degree	Clinician	Clinical Instructor (Students)							2	3	0	0		Informal mentorship (training from peers)				1	Informal		Informal Mentorship (training of peers)	Instructor of students in clinical setting					2	Formal	7	7	6	5	7	5	7	7	3	6
1	48	Male	White or Caucasian	California	1	23	3	35	Acute care hospital	In-person patients only (clinical setting)	Masters Degree	Clinician	Clinical Instructor (Students)							2	1	0	0		Informal mentorship (training from peers)				1	Informal		Informal Mentorship (training of peers)	Instructor of students in clinical setting					2	Formal	3	3	4	3	3	3	5	5	3	3
1	51	Male	White or Caucasian	North Carolina	1	19	3	40	Acute care hospital	In-person patients only (clinical setting)	Masters Degree	Clinician	Clinical Instructor (Students)							2	2	1	1		Informal mentorship (training from peers)				1	Informal		Informal Mentorship (training of peers)	Instructor of students in clinical setting					2	Formal	4	3	3	5	5	3	5	4	3	6
1	58	Male	White or Caucasian	Texas	1	21	3	35	Acute care hospital	In-person patients only (clinical setting)	Masters Degree	Clinician	Clinical Instructor (Students)							2	2	0	1		Informal mentorship (training from peers)				1	Informal		Informal Mentorship (training of peers)	Instructor of students in clinical setting					2	Formal	5	5	1	5	5	1	5	5	1	6
1	62	Female	Asian or Pacific Islander	Texas	1	38	1	20	Acute care hospital	Mixed (In-person and telerehabilitation)	Masters Degree	Clinician					Faculty (Adjunct / Full-Time Faculty)			2	2	1	1		Informal mentorship (training from peers)				1	Informal		Informal Mentorship (training of peers)	Instructor of students in clinical setting					2	Formal	5	5	3	3	3	3	3	5	1	3
1	60	Female	White or Caucasian	Oregon	1	40	1	16	Acute care hospital	In-person patients only (clinical setting)	Masters Degree	Clinician								1	3	0	0		Informal mentorship (training from peers)				1	Informal			Instructor of students in clinical setting					1	Formal	3	3	2	3	3	3	3	3	3	3
1	56	Female	White or Caucasian	North Carolina	1	9	2	22	Acute care hospital	In-person patients only (clinical setting)	Masters Degree	Clinician	Clinical Instructor (Students)							2	4	0	0		Informal mentorship (training from peers)				1	Informal			Instructor of students in clinical setting					1	Formal	3	3	3	3	3	3	3	3	3	3
1	62	Male	Hispanic or Latino	Texas	1	37	3	47	Acute care hospital	In-person patients only (clinical setting)	Masters Degree	Clinician	Clinical Instructor (Students)							2	2	2	1		Informal mentorship (training from peers)				1	Informal			Instructor of students in clinical setting					1	Formal	3	1	3	1	6	3	5	2	3	6
1	48	Prefer not to answer	Multiracial or Biracial	Oregon	1	19	3	40	Acute care hospital	In-person patients only (clinical setting)	Masters Degree	Clinician	Clinical Instructor (Students)							2	2	0	1		Informal mentorship (training from peers)				1	Informal			Instructor of students in clinical setting					1	Formal	7	6	3	3	5	3	5	6	3	5
1	41	Female	White or Caucasian	North Carolina	0	18	1	12	Acute care hospital	In-person patients only (clinical setting)	Masters Degree	Clinician								1	3	0	0	None					0	None	None							0	None	3	3	3	5	4	4	3	3	3	5
1	42	Female	White or Caucasian	North Carolina	0	15	1	16	Acute care hospital	In-person patients only (clinical setting)	Masters Degree	Clinician								1	2	0	0	None					0	None	None							0	None	4	3	2	7	3	1	3	5	1	4
1	48	Female	White or Caucasian	Texas	1	23	1	15	Acute care hospital	In-person patients only (clinical setting)	Masters Degree	Clinician								1	1	0	0	None					0	None	None							0	None	3	3	3	1	3	2	1	4	2	2
1	57	Female	White or Caucasian	Texas	0	28	1	30	Acute care hospital	In-person patients only (clinical setting)	Masters Degree	Clinician								1	3	0	0	None					0	None	None							0	None	2	5	1	3	5	2	3	5	3	5
1	47	Female	White or Caucasian	Michigan	1	22	2	23	Acute care hospital	In-person patients only (clinical setting)	Masters Degree	Clinician								1	1	0	0	None					0	None	None							0	None	5	5	3	5	5	4	6	5	3	5
1	39	Female	White or Caucasian	Ohio	1	15	3	40	Acute care hospital	In-person patients only (clinical setting)	Masters Degree	Clinician	Clinical Instructor (Students)							2	1	0	0	None					0	None	None							0	None	5	3	5	1	4	5	5	3	5	3
1	39	Female	White or Caucasian	Ohio	0	15	3	30	Acute care hospital	In-person patients only (clinical setting)	Masters Degree	Clinician								1	1	0	0	None					0	None	None							0	None	3	2	2	2	2	2	2	2	2	2
1	39	Female	Hispanic or Latino	Texas	1	11	3	40	Acute care hospital	In-person patients only (clinical setting)	Masters Degree	Clinician	Clinical Instructor (Students)							2	1	0	0	None					0	None	None							0	None	3	1	1	1	1	1	1	1	1	1
1	40	Female	White or Caucasian	Texas	1	15	3	40	Acute care hospital	In-person patients only (clinical setting)	Masters Degree	Clinician								1	1	0	1	None					0	None	None							0	None	5	1	3	5	6	3	4	3	3	5
1	42	Female	White or Caucasian	Florida	0	17	3	45	Acute care hospital	In-person patients only (clinical setting)	Masters Degree	Clinician								1	3	0	0	None					0	None	None							0	None	4	3	2	2	2	5	6	4	6	5
1	54	Male	White or Caucasian	West Virginia	0	28	3	30	Acute care hospital	In-person patients only (clinical setting)	Masters Degree	Clinician		Supervisor / Director / Administrative						2	2	0	0	None					0	None	None							0	None	5	5	5	3	3	3	3	5	3	3
1	57	Male	White or Caucasian	Texas	1	28	3	45	Acute care hospital	In-person patients only (clinical setting)	Masters Degree	Clinician	Clinical Instructor (Students)							2	1	0	0	None					0	None	None							0	None	6	5	2	7	5	2	5	5	2	7
1	42	Male	Asian or Pacific Islander	West Virginia	0	25	3	35	Acute care hospital	In-person patients only (clinical setting)	Masters Degree	Clinician	Clinical Instructor (Students)				Faculty (Adjunct / Full-Time Faculty)			3	2	0	0	None					0	None		Informal Mentorship (training of peers)						1	Informal	3	5	3	3	3	3	3	5	3	3
1	42	Female	White or Caucasian	Missouri	0	17	1	40	Acute care hospital	Mixed (In-person and telerehabilitation)	Masters Degree	Clinician								1	3	0	0	None					0	None		Informal Mentorship (training of peers)						1	Informal	5	3	1	7	5	3	3	3	1	6
1	51	Female	White or Caucasian	Texas	1	27	3	30	Acute care hospital	In-person patients only (clinical setting)	Masters Degree	Clinician		Supervisor / Director / Administrative						2	1	0	0	None					0	None		Informal Mentorship (training of peers)	Instructor of students in clinical setting					2	Formal	6	3	1	3	1	2	3	3	1	6
1	59	Male	White or Caucasian	North Carolina	1	26	3	50	Acute care hospital	In-person patients only (clinical setting)	Masters Degree	Clinician	Clinical Instructor (Students)							2	2	0	1	None					0	None		Informal Mentorship (training of peers)	Instructor of students in clinical setting					2	Formal	3	3	1	5	3	1	5	3	1	5
1	62	Male	White or Caucasian	Texas	1	25	3	35	Acute care hospital	In-person patients only (clinical setting)	Masters Degree	Clinician	Clinical Instructor (Students)	Supervisor / Director / Administrative						3	3	0	0	None					0	None		Informal Mentorship (training of peers)	Instructor of students in clinical setting					2	Formal	3	3	3	2	2	2	3	3	3	3
1	44	Female	White or Caucasian	Oregon	1	13	2	32	Acute care hospital	In-person patients only (clinical setting)	Masters Degree	Clinician	Clinical Instructor (Students)							2	2	0	3	None					0	None			Instructor of students in clinical setting					1	Formal	5	3	1	3	3	3	5	3	3	3
1	37	Female	White or Caucasian	North Carolina	0	13	3	40	Acute care hospital	In-person patients only (clinical setting)	Masters Degree	Clinician	Clinical Instructor (Students)							2	2	0	0	None					0	None			Instructor of students in clinical setting					1	Formal	5	3	3	1	3	3	1	3	1	2
1	50	Female	White or Caucasian	Texas	1	25	3	38	Acute care hospital	In-person patients only (clinical setting)	Masters Degree	Clinician	Clinical Instructor (Students)							2	1	0	0	None					0	None			Instructor of students in clinical setting					1	Formal	5	1	1	1	1	1	1	1	1	1
1	54	Female	White or Caucasian	Montana	0	29	3	36	Acute care hospital	In-person patients only (clinical setting)	Masters Degree	Clinician	Clinical Instructor (Students)							2	2	0	1	None					0	None			Instructor of students in clinical setting					1	Formal	3	2	3	3	2	3	3	2	3	3
1	64	Male	White or Caucasian	Ohio	0	40	3	47	Acute care hospital	In-person patients only (clinical setting)	Masters Degree	Clinician	Clinical Instructor (Students)	Supervisor / Director / Administrative						3	1	0	1	None					0	None			Instructor of students in clinical setting					1	Formal	3	1	1	5	3	1	3	1	1	5
1	51	Female	White or Caucasian	Texas	1	27	2	12	Acute care hospital	In-person patients only (clinical setting)	Terminal Degree	Clinician	Clinical Instructor (Students)				Faculty (Adjunct / Full-Time Faculty)			3	5	1	1		Informal mentorship (training from peers)			Doctoral work	1	Informal			Instructor of students in clinical setting	Instructor of students in academic setting				2	Formal	3	1	1	5	1	2	5	1	1	5
1	63	Female	White or Caucasian	Ohio	1	25	3	20	Acute care hospital	In-person patients only (clinical setting)	Terminal Degree	Clinician	Clinical Instructor (Students)	Supervisor / Director / Administrative						3	3	0	1		Informal mentorship (training from peers)				1	Informal		Informal Mentorship (training of peers)	Instructor of students in clinical setting					2	Formal	5	2	1	5	3	2	3	2	3	6
1	60	Male	White or Caucasian	Florida	1	32	3	40	Acute care hospital	In-person patients only (clinical setting)	Terminal Degree	Clinician	Clinical Instructor (Students)							2	3	0	1	None					0	None		Informal Mentorship (training of peers)	Instructor of students in clinical setting					2	Formal	5	7	1	2	6	1	5	7	1	5
1	61	Female	White or Caucasian	Ohio	1	28	3	38	Early intervention	Mixed (In-person and telerehabilitation)	Bachelors Degree	Clinician	Clinical Instructor (Students)							2	2	0	0		Informal mentorship (training from peers)				1	Informal		Informal Mentorship (training of peers)						1	Informal	3	1	2	1	1	2	1	2	1	2
1	55	Female	White or Caucasian	Texas	1	33	3	20	Early intervention	Remote patients only (telerehabilitation)	Bachelors Degree	Clinician								1	2	0	0		Informal mentorship (training from peers)				1	Informal		Informal Mentorship (training of peers)						1	Informal	3	2	2	2	2	2	2	2	1	2
1	55	Female	White or Caucasian	West Virginia	0	34	3	32	Early intervention	Remote patients only (telerehabilitation)	Bachelors Degree	Clinician			Practice Owner					2	4	0	0		Informal mentorship (training from peers)				1	Informal		Informal Mentorship (training of peers)						1	Informal	5	1	1	4	1	1	3	1	1	5
1	61	Female	White or Caucasian	North Carolina	0	37	3	12	Early intervention	Remote patients only (telerehabilitation)	Bachelors Degree	Clinician								1	1	0	0		Informal mentorship (training from peers)				1	Informal		Informal Mentorship (training of peers)						1	Informal	1	1	1	1	1	1	1	1	1	1
1	60	Female	White or Caucasian	North Carolina	0	38	3	50	Early intervention	Mixed (In-person and telerehabilitation)	Bachelors Degree	Clinician			Practice Owner					2	1	0	0		Informal mentorship (training from peers)				1	Informal			Instructor of students in clinical setting					1	Formal	3	1	2	3	2	2	3	1	1	5
1	54	Female	White or Caucasian	Texas	1	30	2	30	Early intervention	Remote patients only (telerehabilitation)	Bachelors Degree	Clinician			Practice Owner					2	1	0	0	None					0	None	None							0	None	4	3	3	3	5	3	3	3	3	5
1	56	Female	White or Caucasian	North Carolina	0	34	3	40	Early intervention	Remote patients only (telerehabilitation)	Bachelors Degree	Clinician	Clinical Instructor (Students)							2	1	0	0	None					0	None	None							0	None	3	3	3	3	3	3	3	3	3	3
1	62	Female	White or Caucasian	Kentucky	1	35	3	30	Early intervention	Remote patients only (telerehabilitation)	Bachelors Degree	Clinician			Practice Owner					2	1	0	0	None					0	None	None							0	None	3	2	2	5	3	2	3	2	2	5
1	29	Male	White or Caucasian	North Carolina	1	3	2	25	Early intervention	Mixed (In-person and telerehabilitation)	Doctorate Degree	Clinician						Researcher		2	1	0	1		Informal mentorship (training from peers)			Mentorship program through Academy of Pediatric PTs	1	Informal	None							0	None	2	5	2	1	4	2	2	5	2	2
1	30	Female	White or Caucasian	Nebraska	1	2	3	30	Early intervention	Mixed (In-person and telerehabilitation)	Doctorate Degree	Clinician								1	1	0	0		Informal mentorship (training from peers)				1	Informal		Informal Mentorship (training of peers)						1	Informal	5	4	3	5	5	2	4	5	2	5
1	50	Female	White or Caucasian	Texas	0	22	3	30	Early intervention	Mixed (In-person and telerehabilitation)	Doctorate Degree	Clinician		Supervisor / Director / Administrative						2	3	1	0		Informal mentorship (training from peers)				1	Informal		Informal Mentorship (training of peers)						1	Informal	3	3	3	3	3	3	2	3	3	3
1	29	Female	White or Caucasian	North Carolina	0	4	3	45	Early intervention	Remote patients only (telerehabilitation)	Doctorate Degree	Clinician	Clinical Instructor (Students)				Faculty (Adjunct / Full-Time Faculty)	Researcher		4	3	1	2		Informal mentorship (training from peers)				1	Informal		Informal Mentorship (training of peers)	Instructor of students in clinical setting	Instructor of students in academic setting				3	Formal	6	3	3	6	6	3	6	4	3	6
1	44	Female	White or Caucasian	North Carolina	1	19	3	40	Early intervention	Mixed (In-person and telerehabilitation)	Doctorate Degree	Clinician	Clinical Instructor (Students)							2	3	0	0		Informal mentorship (training from peers)				1	Informal		Informal Mentorship (training of peers)	Instructor of students in clinical setting					2	Formal	5	4	5	3	5	4	4	5	4	3
1	35	Female	White or Caucasian	Texas	1	5	3	39	Early intervention	Remote patients only (telerehabilitation)	Doctorate Degree	Clinician		Supervisor / Director / Administrative						2	2	0	1	None					0	None			Instructor of students in clinical setting					1	Formal	6	3	1	7	5	2	7	4	1	7
1	52	Female	White or Caucasian	Rhode Island	1	20	3	25	Early intervention	Remote patients only (telerehabilitation)	Masters Degree	Clinician	Clinical Instructor (Students)	Supervisor / Director / Administrative						3	3	0	0		Informal mentorship (training from peers)				1	Informal		Informal Mentorship (training of peers)	Instructor of students in clinical setting					2	Formal	2	2	2	1	1	1	1	2	1	1
1	48	Female	White or Caucasian	Florida	1	21	2	20	Early intervention	In-person patients only (clinical setting)	Masters Degree	Clinician	Clinical Instructor (Students)							2	1	1	0	None					0	None		Informal Mentorship (training of peers)	Instructor of students in clinical setting					2	Formal	4	3	3	3	1	5	5	2	3	2
1	58	Female	White or Caucasian	Oregon	0	34	2	24	Health system or hospital-based outpatient clinic	In-person patients only (clinical setting)	Bachelors Degree	Clinician								1	3	0	2			Formal residency program			1	Formal	None							0	None	1	1	1	2	2	2	2	1	1	2
1	60	Female	White or Caucasian	Oregon	1	35	3	40	Health system or hospital-based outpatient clinic	In-person patients only (clinical setting)	Bachelors Degree	Clinician	Clinical Instructor (Students)							2	3	1	0			Formal residency program			1	Formal	None							0	None	1	1	3	2	2	1	1	1	1	1
1	59	Female	Asian or Pacific Islander	Texas	1	38	3	40	Health system or hospital-based outpatient clinic	In-person patients only (clinical setting)	Bachelors Degree	Clinician								1	1	0	1			Formal residency program			1	Formal		Informal Mentorship (training of peers)						1	Informal	6	5	3	5	5	3	5	5	2	6
1	51	Male	White or Caucasian	Montana	0	21	3	35	Health system or hospital-based outpatient clinic	In-person patients only (clinical setting)	Bachelors Degree	Clinician	Clinical Instructor (Students)	Supervisor / Director / Administrative		Clinical Educator (Residency / Fellowship)				4	5	2	2				Formal fellowship program		1	Formal					Formal residency program mentor			1	Formal	3	3	1	5	3	1	4	5	1	3
1	27	Male	Asian or Pacific Islander	Texas	1	5	3	40	Health system or hospital-based outpatient clinic	In-person patients only (clinical setting)	Bachelors Degree	Clinician	Clinical Instructor (Students)							2	5	1	3		Informal mentorship (training from peers)		Formal fellowship program		2	Formal		Informal Mentorship (training of peers)	Instructor of students in clinical setting			Formal fellowship program mentor		3	Formal	2	3	1	1	3	2	2	5	1	5
1	56	Female	White or Caucasian	Texas	1	26	3	34	Health system or hospital-based outpatient clinic	In-person patients only (clinical setting)	Bachelors Degree	Clinician					Faculty (Adjunct / Full-Time Faculty)			2	3	0	0			Formal residency program			1	Formal		Informal Mentorship (training of peers)	Instructor of students in clinical setting	Instructor of students in academic setting				3	Formal	3	1	1	3	1	1	1	1	1	3
1	65	Female	White or Caucasian	North Carolina	1	33	3	35	Health system or hospital-based outpatient clinic	In-person patients only (clinical setting)	Bachelors Degree	Clinician	Clinical Instructor (Students)							2	3	1	1			Formal residency program			1	Formal		Informal Mentorship (training of peers)	Instructor of students in clinical setting					2	Formal	1	1	1	1	1	1	3	1	1	4
1	56	Female	Asian or Pacific Islander	Texas	1	33	2	24	Health system or hospital-based outpatient clinic	In-person patients only (clinical setting)	Bachelors Degree	Clinician								1	2	0	1		Informal mentorship (training from peers)				1	Informal	None							0	None	3	3	2	3	3	2	2	3	2	3
1	58	Female	Asian or Pacific Islander	Michigan	1	25	2	24	Health system or hospital-based outpatient clinic	In-person patients only (clinical setting)	Bachelors Degree	Clinician								1	1	0	0		Informal mentorship (training from peers)				1	Informal	None							0	None	5	3	2	5	3	2	5	2	1	6
1	58	Female	White or Caucasian	Florida	0	25	3	40	Health system or hospital-based outpatient clinic	In-person patients only (clinical setting)	Bachelors Degree	Clinician	Clinical Instructor (Students)							2	1	1	0		Informal mentorship (training from peers)				1	Informal	None							0	None	5	1	1	5	2	1	4	1	1	5
1	55	Male	Asian or Pacific Islander	Texas	1	34	3	40	Health system or hospital-based outpatient clinic	In-person patients only (clinical setting)	Bachelors Degree	Clinician	Clinical Instructor (Students)							2	1	0	0		Informal mentorship (training from peers)				1	Informal	None							0	None	6	3	3	6	3	3	4	3	3	6
1	55	Male	White or Caucasian	Ohio	1	32	3	40	Health system or hospital-based outpatient clinic	In-person patients only (clinical setting)	Bachelors Degree	Clinician								1	2	1	0		Informal mentorship (training from peers)				1	Informal	None							0	None	5	3	3	5	3	3	6	3	2	5
1	56	Male	White or Caucasian	Michigan	1	31	3	40	Health system or hospital-based outpatient clinic	In-person patients only (clinical setting)	Bachelors Degree	Clinician								1	3	1	1		Informal mentorship (training from peers)				1	Informal	None							0	None	1	6	2	2	5	2	2	6	2	2
1	60	Male	White or Caucasian	Alabama	1	35	3	4	Health system or hospital-based outpatient clinic	In-person patients only (clinical setting)	Bachelors Degree	Clinician		Supervisor / Director / Administrative						2	4	0	1		Informal mentorship (training from peers)				1	Informal	None							0	None	7	7	3	5	3	3	4	5	3	4
1	53	Female	White or Caucasian	Oregon	1	20	3	20	Health system or hospital-based outpatient clinic	Mixed (In-person and telerehabilitation)	Bachelors Degree	Clinician		Supervisor / Director / Administrative						2	1	0	1		Informal mentorship (training from peers)				1	Informal	None							0	None	3	2	1	1	2	2	1	2	2	3
1	49	Female	White or Caucasian	Oregon	1	25	2	32	Health system or hospital-based outpatient clinic	Remote patients only (telerehabilitation)	Bachelors Degree	Clinician								1	5	0	0		Informal mentorship (training from peers)				1	Informal	None							0	None	7	1	2	7	1	2	7	1	1	7
1	47	Female	White or Caucasian	Florida	0	23	2	24	Health system or hospital-based outpatient clinic	In-person patients only (clinical setting)	Bachelors Degree	Clinician		Supervisor / Director / Administrative						2	2	0	0		Informal mentorship (training from peers)				1	Informal		Informal Mentorship (training of peers)					Community talks	1	Informal	5	1	3	4	3	3	3	2	2	2
1	47	Female	White or Caucasian	Michigan	1	25	2	24	Health system or hospital-based outpatient clinic	In-person patients only (clinical setting)	Bachelors Degree	Clinician								1	2	0	1		Informal mentorship (training from peers)				1	Informal		Informal Mentorship (training of peers)						1	Informal	3	3	3	3	3	3	3	4	3	4
1	49	Female	White or Caucasian	Ohio	1	26	2	29	Health system or hospital-based outpatient clinic	In-person patients only (clinical setting)	Bachelors Degree	Clinician								1	1	1	0		Informal mentorship (training from peers)				1	Informal		Informal Mentorship (training of peers)						1	Informal	2	2	2	3	1	3	2	4	2	1
1	51	Female	White or Caucasian	Florida	1	30	2	25	Health system or hospital-based outpatient clinic	In-person patients only (clinical setting)	Bachelors Degree	Clinician								1	2	0	0		Informal mentorship (training from peers)			manual therapy certification	1	Informal		Informal Mentorship (training of peers)						1	Informal	1	1	1	3	1	1	1	1	1	2
1	57	Female	White or Caucasian	Washington	1	32	2	32	Health system or hospital-based outpatient clinic	In-person patients only (clinical setting)	Bachelors Degree	Clinician								1	3	0	0		Informal mentorship (training from peers)				1	Informal		Informal Mentorship (training of peers)						1	Informal	6	4	3	5	4	3	5	5	3	4
1	60	Female	White or Caucasian	Oregon	1	37	2	36	Health system or hospital-based outpatient clinic	In-person patients only (clinical setting)	Bachelors Degree	Clinician								1	2	0	0		Informal mentorship (training from peers)				1	Informal		Informal Mentorship (training of peers)						1	Informal	3	2	1	5	2	1	3	1	1	3
1	57	Male	White or Caucasian	North Carolina	0	25	2	40	Health system or hospital-based outpatient clinic	In-person patients only (clinical setting)	Bachelors Degree	Clinician		Supervisor / Director / Administrative						2	2	0	0		Informal mentorship (training from peers)				1	Informal		Informal Mentorship (training of peers)						1	Informal	6	6	3	6	6	3	3	6	2	6
1	42	Female	White or Caucasian	Ohio	1	19	3	40	Health system or hospital-based outpatient clinic	In-person patients only (clinical setting)	Bachelors Degree	Clinician								1	1	0	0		Informal mentorship (training from peers)				1	Informal		Informal Mentorship (training of peers)						1	Informal	2	1	1	1	1	1	3	1	1	1
1	46	Female	Asian or Pacific Islander	Texas	1	24	3	40	Health system or hospital-based outpatient clinic	In-person patients only (clinical setting)	Bachelors Degree	Clinician								1	1	0	0		Informal mentorship (training from peers)				1	Informal		Informal Mentorship (training of peers)						1	Informal	6	3	3	4	2	3	6	3	3	5
1	48	Female	White or Caucasian	Florida	1	24	3	40	Health system or hospital-based outpatient clinic	In-person patients only (clinical setting)	Bachelors Degree	Clinician	Clinical Instructor (Students)							2	4	0	1		Informal mentorship (training from peers)				1	Informal		Informal Mentorship (training of peers)						1	Informal	5	5	3	5	5	3	5	5	3	5
1	51	Female	White or Caucasian	Florida	1	28	3	15	Health system or hospital-based outpatient clinic	In-person patients only (clinical setting)	Bachelors Degree	Clinician		Supervisor / Director / Administrative						2	3	0	1		Informal mentorship (training from peers)				1	Informal		Informal Mentorship (training of peers)						1	Informal	2	1	1	2	1	1	1	1	1	1
1	54	Female	White or Caucasian	Ohio	1	32	3	36	Health system or hospital-based outpatient clinic	In-person patients only (clinical setting)	Bachelors Degree	Clinician		Supervisor / Director / Administrative						2	1	0	1		Informal mentorship (training from peers)				1	Informal		Informal Mentorship (training of peers)						1	Informal	7	2	1	5	4	1	6	3	1	5
1	55	Female	White or Caucasian	Wisconsin	0	31	3	40	Health system or hospital-based outpatient clinic	In-person patients only (clinical setting)	Bachelors Degree	Clinician								1	5	0	1		Informal mentorship (training from peers)				1	Informal		Informal Mentorship (training of peers)						1	Informal	2	1	2	5	5	5	4	5	4	5
1	56	Female	White or Caucasian	Florida	1	24	3	50	Health system or hospital-based outpatient clinic	In-person patients only (clinical setting)	Bachelors Degree	Clinician								1	1	0	0		Informal mentorship (training from peers)				1	Informal		Informal Mentorship (training of peers)						1	Informal	6	2	1	3	3	1	3	3	1	5
1	59	Female	White or Caucasian	Michigan	1	35	3	37	Health system or hospital-based outpatient clinic	In-person patients only (clinical setting)	Bachelors Degree	Clinician								1	3	1	0		Informal mentorship (training from peers)				1	Informal		Informal Mentorship (training of peers)						1	Informal	5	2	1	1	5	1	7	1	1	7
1	60	Female	White or Caucasian	Michigan	1	37	3	34	Health system or hospital-based outpatient clinic	In-person patients only (clinical setting)	Bachelors Degree	Clinician								1	4	0	0		Informal mentorship (training from peers)				1	Informal		Informal Mentorship (training of peers)						1	Informal	5	3	3	6	5	3	4	4	3	5
1	62	Female	White or Caucasian	West Virginia	0	40	3	40	Health system or hospital-based outpatient clinic	In-person patients only (clinical setting)	Bachelors Degree	Clinician								1	1	0	1		Informal mentorship (training from peers)				1	Informal		Informal Mentorship (training of peers)						1	Informal	5	3	2	3	4	3	3	2	3	5
1	50	Male	White or Caucasian	Ohio	1	26	3	40	Health system or hospital-based outpatient clinic	In-person patients only (clinical setting)	Bachelors Degree	Clinician	Clinical Instructor (Students)							2	2	0	0		Informal mentorship (training from peers)				1	Informal		Informal Mentorship (training of peers)						1	Informal	5	2	5	3	5	3	5	5	3	3
1	55	Male	White or Caucasian	Texas	1	28	3	35	Health system or hospital-based outpatient clinic	In-person patients only (clinical setting)	Bachelors Degree	Clinician		Supervisor / Director / Administrative						2	2	0	2		Informal mentorship (training from peers)				1	Informal		Informal Mentorship (training of peers)						1	Informal	7	3	3	7	4	3	5	5	3	7
1	56	Male	White or Caucasian	Texas	1	30	3	35	Health system or hospital-based outpatient clinic	In-person patients only (clinical setting)	Bachelors Degree	Clinician								1	4	0	0		Informal mentorship (training from peers)				1	Informal		Informal Mentorship (training of peers)						1	Informal	5	3	3	3	3	3	3	3	3	2
1	58	Male	White or Caucasian	Texas	1	36	3	40	Health system or hospital-based outpatient clinic	In-person patients only (clinical setting)	Bachelors Degree	Clinician	Clinical Instructor (Students)	Supervisor / Director / Administrative						3	1	0	0		Informal mentorship (training from peers)				1	Informal		Informal Mentorship (training of peers)						1	Informal	3	3	3	3	3	3	3	3	3	5
1	63	Male	White or Caucasian	Ohio	1	41	3	38	Health system or hospital-based outpatient clinic	In-person patients only (clinical setting)	Bachelors Degree	Clinician								1	3	0	0		Informal mentorship (training from peers)				1	Informal		Informal Mentorship (training of peers)						1	Informal	5	3	5	3	3	3	3	3	3	3
1	45	Female	White or Caucasian	North Carolina	1	20	3	40	Health system or hospital-based outpatient clinic	Mixed (In-person and telerehabilitation)	Bachelors Degree	Clinician								1	1	0	0		Informal mentorship (training from peers)				1	Informal		Informal Mentorship (training of peers)						1	Informal	4	3	3	3	3	3	3	3	3	3
1	54	Female	White or Caucasian	North Carolina	1	32	3	30	Health system or hospital-based outpatient clinic	Mixed (In-person and telerehabilitation)	Bachelors Degree	Clinician								1	1	0	1		Informal mentorship (training from peers)				1	Informal		Informal Mentorship (training of peers)						1	Informal	6	1	1	5	3	1	5	1	1	5
1	55	Female	White or Caucasian	North Carolina	1	28	3	30	Health system or hospital-based outpatient clinic	Mixed (In-person and telerehabilitation)	Bachelors Degree	Clinician		Supervisor / Director / Administrative						2	2	0	0		Informal mentorship (training from peers)				1	Informal		Informal Mentorship (training of peers)						1	Informal	6	3	3	6	3	2	5	2	2	6
1	63	Female	White or Caucasian	Texas	1	39	3	30	Health system or hospital-based outpatient clinic	Mixed (In-person and telerehabilitation)	Bachelors Degree	Clinician		Supervisor / Director / Administrative						2	5	0	2		Informal mentorship (training from peers)				1	Informal		Informal Mentorship (training of peers)						1	Informal	3	3	2	3	3	3	3	3	2	5
1	55	Female	White or Caucasian	Texas	1	32	3	40	Health system or hospital-based outpatient clinic	In-person patients only (clinical setting)	Bachelors Degree	Clinician		Supervisor / Director / Administrative						2	4	0	0		Informal mentorship (training from peers)			MCMT. CKTP	1	Informal		Informal Mentorship (training of peers)					MCMT	1	Informal	4	3	3	3	3	3	3	3	2	3
1	62	Female	White or Caucasian	South Carolina	1	40	2	40	Health system or hospital-based outpatient clinic	In-person patients only (clinical setting)	Bachelors Degree	Clinician	Clinical Instructor (Students)	Supervisor / Director / Administrative						3	3	0	0		Informal mentorship (training from peers)				1	Informal		Informal Mentorship (training of peers)	Instructor of students in clinical setting	Instructor of students in academic setting				3	Formal	5	1	1	5	1	1	5	1	1	5
1	55	Female	White or Caucasian	Florida	1	33	3	7	Health system or hospital-based outpatient clinic	In-person patients only (clinical setting)	Bachelors Degree	Clinician	Clinical Instructor (Students)	Supervisor / Director / Administrative			Faculty (Adjunct / Full-Time Faculty)			4	3	1	1		Informal mentorship (training from peers)				1	Informal		Informal Mentorship (training of peers)	Instructor of students in clinical setting	Instructor of students in academic setting			8 HOUR EDUCATION COURSE FOR PT AND OT MONTHLY	3	Formal	2	1	1	1	1	1	1	1	1	1
1	56	Female	White or Caucasian	Rhode Island	1	32	3	18	Health system or hospital-based outpatient clinic	In-person patients only (clinical setting)	Bachelors Degree	Clinician					Faculty (Adjunct / Full-Time Faculty)			2	2	1	2		Informal mentorship (training from peers)				1	Informal		Informal Mentorship (training of peers)	Instructor of students in clinical setting	Instructor of students in academic setting				3	Formal	3	3	3	5	3	3	3	2	1	4
1	60	Male	White or Caucasian	Washington	1	36	3	40	Health system or hospital-based outpatient clinic	Mixed (In-person and telerehabilitation)	Bachelors Degree	Clinician							Amputee Care Coordinator	1	2	0	1		Informal mentorship (training from peers)				1	Informal		Informal Mentorship (training of peers)		Instructor of students in academic setting				2	Formal	4	2	3	5	3	3	5	3	3	5
1	58	Female	White or Caucasian	Texas	1	34	3	4	Health system or hospital-based outpatient clinic	Remote patients only (telerehabilitation)	Bachelors Degree	Clinician					Faculty (Adjunct / Full-Time Faculty)			2	1	1	2		Informal mentorship (training from peers)				1	Informal		Informal Mentorship (training of peers)		Instructor of students in academic setting				2	Formal	3	3	2	5	3	2	3	2	2	3
1	58	Female	White or Caucasian	Michigan	1	26	2	28	Health system or hospital-based outpatient clinic	In-person patients only (clinical setting)	Bachelors Degree	Clinician	Clinical Instructor (Students)							2	4	0	1		Informal mentorship (training from peers)			Certification from University	1	Informal		Informal Mentorship (training of peers)	Instructor of students in clinical setting					2	Formal	4	3	3	3	5	3	4	4	3	4
1	42	Female	White or Caucasian	Michigan	1	16	3	43	Health system or hospital-based outpatient clinic	In-person patients only (clinical setting)	Bachelors Degree	Clinician	Clinical Instructor (Students)							2	1	2	1		Informal mentorship (training from peers)				1	Informal		Informal Mentorship (training of peers)	Instructor of students in clinical setting					2	Formal	3	3	1	5	3	1	3	3	3	5
1	50	Female	White or Caucasian	Texas	1	22	3	40	Health system or hospital-based outpatient clinic	In-person patients only (clinical setting)	Bachelors Degree	Clinician	Clinical Instructor (Students)							2	5	1	1		Informal mentorship (training from peers)			Training to receive my CMPT	1	Informal		Informal Mentorship (training of peers)	Instructor of students in clinical setting					2	Formal	5	4	1	3	3	3	5	4	3	6
1	50	Female	White or Caucasian	Ohio	1	29	3	30	Health system or hospital-based outpatient clinic	In-person patients only (clinical setting)	Bachelors Degree	Clinician	Clinical Instructor (Students)							2	3	1	1		Informal mentorship (training from peers)				1	Informal		Informal Mentorship (training of peers)	Instructor of students in clinical setting					2	Formal	3	2	1	2	2	1	4	1	1	2
1	53	Female	White or Caucasian	Texas	1	22	3	30	Health system or hospital-based outpatient clinic	In-person patients only (clinical setting)	Bachelors Degree	Clinician	Clinical Instructor (Students)							2	2	1	1		Informal mentorship (training from peers)				1	Informal		Informal Mentorship (training of peers)	Instructor of students in clinical setting					2	Formal	3	1	3	1	1	3	3	1	1	1
1	54	Female	Hispanic or Latino	Ohio	1	30	3	36	Health system or hospital-based outpatient clinic	In-person patients only (clinical setting)	Bachelors Degree	Clinician	Clinical Instructor (Students)							2	1	0	0		Informal mentorship (training from peers)				1	Informal		Informal Mentorship (training of peers)	Instructor of students in clinical setting					2	Formal	3	3	3	3	3	3	3	4	3	3
1	58	Female	White or Caucasian	Texas	0	37	3	36	Health system or hospital-based outpatient clinic	In-person patients only (clinical setting)	Bachelors Degree	Clinician	Clinical Instructor (Students)	Supervisor / Director / Administrative						3	1	1	2		Informal mentorship (training from peers)				1	Informal		Informal Mentorship (training of peers)	Instructor of students in clinical setting					2	Formal	6	3	1	5	3	1	3	1	1	6
1	63	Female	White or Caucasian	Texas	1	36	3	30	Health system or hospital-based outpatient clinic	In-person patients only (clinical setting)	Bachelors Degree	Clinician	Clinical Instructor (Students)							2	1	0	1		Informal mentorship (training from peers)				1	Informal		Informal Mentorship (training of peers)	Instructor of students in clinical setting					2	Formal	5	3	3	5	3	3	3	3	3	5
1	38	Male	White or Caucasian	Texas	1	15	3	30	Health system or hospital-based outpatient clinic	In-person patients only (clinical setting)	Bachelors Degree	Clinician	Clinical Instructor (Students)							2	1	0	0		Informal mentorship (training from peers)				1	Informal		Informal Mentorship (training of peers)	Instructor of students in clinical setting					2	Formal	4	5	2	1	4	1	1	5	1	1
1	46	Male	White or Caucasian	Ohio	1	23	3	40	Health system or hospital-based outpatient clinic	In-person patients only (clinical setting)	Bachelors Degree	Clinician	Clinical Instructor (Students)					Researcher		3	3	0	1		Informal mentorship (training from peers)				1	Informal		Informal Mentorship (training of peers)	Instructor of students in clinical setting					2	Formal	3	3	3	1	3	3	1	3	1	1
1	48	Male	Black or African American	District of Columbia (DC)	1	25	3	39	Health system or hospital-based outpatient clinic	In-person patients only (clinical setting)	Bachelors Degree	Clinician	Clinical Instructor (Students)							2	3	1	1		Informal mentorship (training from peers)				1	Informal		Informal Mentorship (training of peers)	Instructor of students in clinical setting					2	Formal	3	1	1	2	5	3	4	3	2	5
1	53	Male	Hispanic or Latino	Texas	1	27	3	40	Health system or hospital-based outpatient clinic	In-person patients only (clinical setting)	Bachelors Degree	Clinician	Clinical Instructor (Students)							2	5	0	0		Informal mentorship (training from peers)				1	Informal		Informal Mentorship (training of peers)	Instructor of students in clinical setting					2	Formal	1	3	1	3	1	1	1	3	1	1
1	58	Male	White or Caucasian	Florida	1	34	3	40	Health system or hospital-based outpatient clinic	In-person patients only (clinical setting)	Bachelors Degree	Clinician	Clinical Instructor (Students)	Supervisor / Director / Administrative						3	3	0	0		Informal mentorship (training from peers)				1	Informal		Informal Mentorship (training of peers)	Instructor of students in clinical setting					2	Formal	5	3	3	3	3	3	5	4	3	5
1	53	Female	White or Caucasian	Texas	1	30	3	38	Health system or hospital-based outpatient clinic	Mixed (In-person and telerehabilitation)	Bachelors Degree	Clinician	Clinical Instructor (Students)							2	1	1	0		Informal mentorship (training from peers)				1	Informal		Informal Mentorship (training of peers)	Instructor of students in clinical setting					2	Formal	5	3	1	5	3	1	6	3	1	5
1	56	Female	White or Caucasian	Rhode Island	1	34	3	30	Health system or hospital-based outpatient clinic	Mixed (In-person and telerehabilitation)	Bachelors Degree	Clinician								1	3	1	2		Informal mentorship (training from peers)				1	Informal		Informal Mentorship (training of peers)	Instructor of students in clinical setting					2	Formal	3	1	3	3	3	3	3	1	1	5
1	50	Female	White or Caucasian	Texas	1	24	1	20	Health system or hospital-based outpatient clinic	In-person patients only (clinical setting)	Bachelors Degree	Clinician								1	1	0	2		Informal mentorship (training from peers)				1	Informal			Instructor of students in clinical setting					1	Formal	1	1	1	1	1	1	1	1	1	1
1	58	Female	White or Caucasian	North Carolina	1	34	2	20	Health system or hospital-based outpatient clinic	In-person patients only (clinical setting)	Bachelors Degree	Clinician								1	3	0	1		Informal mentorship (training from peers)				1	Informal			Instructor of students in clinical setting				Provide inservice about current trends in PT	1	Formal	2	1	1	3	3	3	3	2	2	4
1	54	Female	White or Caucasian	Ohio	1	20	3	35	Health system or hospital-based outpatient clinic	In-person patients only (clinical setting)	Bachelors Degree	Clinician		Supervisor / Director / Administrative						2	2	0	1		Informal mentorship (training from peers)				1	Informal			Instructor of students in clinical setting					1	Formal	1	5	1	1	1	1	1	5	1	1
1	58	Female	White or Caucasian	Ohio	1	35	3	40	Health system or hospital-based outpatient clinic	In-person patients only (clinical setting)	Bachelors Degree	Clinician		Supervisor / Director / Administrative						2	2	0	0		Informal mentorship (training from peers)				1	Informal			Instructor of students in clinical setting					1	Formal	7	1	1	6	1	1	6	1	1	7
1	49	Male	Asian or Pacific Islander	Florida	0	28	3	53	Health system or hospital-based outpatient clinic	In-person patients only (clinical setting)	Bachelors Degree	Clinician								1	1	1	1		Informal mentorship (training from peers)				1	Informal			Instructor of students in clinical setting					1	Formal	5	4	3	1	1	1	1	5	1	1
1	44	Female	White or Caucasian	Florida	1	21	3	39	Health system or hospital-based outpatient clinic	Mixed (In-person and telerehabilitation)	Bachelors Degree	Clinician	Clinical Instructor (Students)							2	2	0	0		Informal mentorship (training from peers)			Stroke certification, orthopedic manual certification, LSVT certification	1	Informal			Instructor of students in clinical setting					1	Formal	5	5	3	3	4	3	3	5	3	4
1	57	Female	White or Caucasian	West Virginia	0	34	2	30	Health system or hospital-based outpatient clinic	In-person patients only (clinical setting)	Bachelors Degree	Clinician								1	1	0	0	None					0	None	None							0	None	3	3	3	3	3	3	1	5	3	1
1	58	Male	White or Caucasian	North Carolina	0	35	2	32	Health system or hospital-based outpatient clinic	In-person patients only (clinical setting)	Bachelors Degree	Clinician								1	1	0	1	None					0	None	None							0	None	3	3	3	1	2	3	1	3	3	1
1	53	Female	White or Caucasian	Texas	1	28	3	40	Health system or hospital-based outpatient clinic	In-person patients only (clinical setting)	Bachelors Degree	Clinician		Supervisor / Director / Administrative						2	1	0	0	None					0	None	None							0	None	6	1	3	5	5	3	6	3	3	6
1	54	Female	White or Caucasian	Texas	1	25	3	20	Health system or hospital-based outpatient clinic	In-person patients only (clinical setting)	Bachelors Degree	Clinician		Supervisor / Director / Administrative						2	2	0	1	None					0	None	None							0	None	1	1	2	2	1	2	3	1	1	2
1	55	Female	White or Caucasian	Michigan	0	30	3	36	Health system or hospital-based outpatient clinic	In-person patients only (clinical setting)	Bachelors Degree	Clinician	Clinical Instructor (Students)							2	1	0	0	None					0	None	None							0	None	1	1	1	1	1	1	1	1	1	1
1	57	Female	White or Caucasian	Ohio	1	34	3	36	Health system or hospital-based outpatient clinic	In-person patients only (clinical setting)	Bachelors Degree	Clinician								1	1	0	0	None					0	None	None							0	None	5	3	3	5	4	3	2	1	3	6
1	63	Female	White or Caucasian	North Carolina	1	35	3	34	Health system or hospital-based outpatient clinic	In-person patients only (clinical setting)	Bachelors Degree	Clinician								1	2	0	0	None					0	None	None							0	None	3	1	3	3	3	3	3	3	3	3
1	54	Male	White or Caucasian	New Mexico	0	31	3	40	Health system or hospital-based outpatient clinic	In-person patients only (clinical setting)	Bachelors Degree	Clinician		Supervisor / Director / Administrative						2	2	0	0	None					0	None	None							0	None	1	1	2	1	2	1	1	1	1	2
1	41	Prefer not to answer	Asian or Pacific Islander	New Mexico	0	11	3	40	Health system or hospital-based outpatient clinic	In-person patients only (clinical setting)	Bachelors Degree	Clinician	Clinical Instructor (Students)							2	1	0	0	None					0	None	None							0	None	4	3	3	2	2	2	4	4	2	2
1	49	Male	White or Caucasian	South Carolina	0	27	3	38	Health system or hospital-based outpatient clinic	Mixed (In-person and telerehabilitation)	Bachelors Degree	Clinician								1	3	0	0	None					0	None	None							0	None	5	4	3	5	5	3	3	5	3	5
1	58	Male	White or Caucasian	Oregon	1	37	3	45	Health system or hospital-based outpatient clinic	In-person patients only (clinical setting)	Bachelors Degree	Clinician		Supervisor / Director / Administrative						2	2	0	0	None					0	None		Informal Mentorship (training of peers)						1	Informal	6	3	2	5	3	2	3	2	2	6
1	49	Male	Black or African American	Texas	1	22	3	35	Health system or hospital-based outpatient clinic	Mixed (In-person and telerehabilitation)	Bachelors Degree	Clinician		Supervisor / Director / Administrative						2	0	0	0	None					0	None		Informal Mentorship (training of peers)						1	Informal	1	3	1	3	2	2	2	2	2	3
1	56	Female	White or Caucasian	New York	0	34	3	32	Health system or hospital-based outpatient clinic	In-person patients only (clinical setting)	Bachelors Degree	Clinician	Clinical Instructor (Students)	Supervisor / Director / Administrative						3	2	1	0	None					0	None		Informal Mentorship (training of peers)	Instructor of students in clinical setting	Instructor of students in academic setting				3	Formal	4	3	2	3	3	3	3	3	3	5
1	50	Female	White or Caucasian	Florida	1	27	2	24	Health system or hospital-based outpatient clinic	In-person patients only (clinical setting)	Bachelors Degree	Clinician	Clinical Instructor (Students)							2	4	0	1	None					0	None		Informal Mentorship (training of peers)	Instructor of students in clinical setting					2	Formal	3	1	1	2	2	5	3	2	2	5
1	58	Female	White or Caucasian	North Carolina	1	32	3	31	Health system or hospital-based outpatient clinic	In-person patients only (clinical setting)	Bachelors Degree	Clinician	Clinical Instructor (Students)							2	3	0	0	None					0	None		Informal Mentorship (training of peers)	Instructor of students in clinical setting					2	Formal	3	5	2	3	5	2	3	5	2	5
1	60	Female	White or Caucasian	Texas	1	24	3	38	Health system or hospital-based outpatient clinic	In-person patients only (clinical setting)	Bachelors Degree	Clinician	Clinical Instructor (Students)	Supervisor / Director / Administrative						3	1	0	1	None					0	None		Informal Mentorship (training of peers)	Instructor of students in clinical setting					2	Formal	3	3	3	3	2	2	2	2	2	2
1	48	Male	White or Caucasian	Ohio	1	26	3	45	Health system or hospital-based outpatient clinic	In-person patients only (clinical setting)	Bachelors Degree	Clinician	Clinical Instructor (Students)	Supervisor / Director / Administrative						3	1	0	1	None					0	None		Informal Mentorship (training of peers)	Instructor of students in clinical setting					2	Formal	6	3	1	5	5	1	5	4	1	5
1	55	Female	White or Caucasian	Ohio	1	30	3	40	Health system or hospital-based outpatient clinic	In-person patients only (clinical setting)	Bachelors Degree	Clinician	Clinical Instructor (Students)							2	3	0	1	None					0	None			Instructor of students in clinical setting					1	Formal	1	1	2	1	1	2	1	1	2	2
1	47	Male	Hispanic or Latino	Ohio	1	20	3	36	Health system or hospital-based outpatient clinic	In-person patients only (clinical setting)	Bachelors Degree	Clinician	Clinical Instructor (Students)	Supervisor / Director / Administrative						3	2	0	0	None					0	None			Instructor of students in clinical setting					1	Formal	5	1	1	2	2	2	3	2	1	5
1	51	Male	White or Caucasian	Illinois	0	25	3	35	Health system or hospital-based outpatient clinic	In-person patients only (clinical setting)	Bachelors Degree	Clinician	Clinical Instructor (Students)							2	2	0	1	None					0	None			Instructor of students in clinical setting					1	Formal	6	4	3	5	5	4	5	4	3	6
1	52	Male	White or Caucasian	Texas	1	25	3	40	Health system or hospital-based outpatient clinic	In-person patients only (clinical setting)	Bachelors Degree	Clinician	Clinical Instructor (Students)	Supervisor / Director / Administrative						3	1	1	0	None					0	None			Instructor of students in clinical setting					1	Formal	3	7	3	5	3	3	3	6	3	3
1	56	Female	White or Caucasian	North Carolina	1	33	3	30	Health system or hospital-based outpatient clinic	Mixed (In-person and telerehabilitation)	Bachelors Degree	Clinician		Supervisor / Director / Administrative						2	2	1	1	None					0	None			Instructor of students in clinical setting					1	Formal	6	4	2	5	5	2	2	5	2	5
1	51	Male	Asian or Pacific Islander	Michigan	1	28	3	40	Health system or hospital-based outpatient clinic	Mixed (In-person and telerehabilitation)	Bachelors Degree	Clinician	Clinical Instructor (Students)							2	5	1	0	None					0	None			Instructor of students in clinical setting					1	Formal	7	4	3	3	3	3	3	3	3	3
1	37	Male	White or Caucasian	Florida	1	12	3	28	Health system or hospital-based outpatient clinic	In-person patients only (clinical setting)	Doctorate Degree	Clinician		Supervisor / Director / Administrative						2	2	1	3				Formal fellowship program		1	Formal	None							0	None	2	2	1	5	2	2	3	2	1	6
1	44	Female	White or Caucasian	Texas	1	20	2	20	Health system or hospital-based outpatient clinic	In-person patients only (clinical setting)	Doctorate Degree	Clinician								1	2	1	2			Formal residency program			1	Formal	None							0	None	5	3	3	5	3	3	4	4	3	5
1	26	Male	Black or African American	Texas	1	0	3	44	Health system or hospital-based outpatient clinic	In-person patients only (clinical setting)	Doctorate Degree	Clinician								1	1	0	0			Formal residency program			1	Formal	None							0	None	5	3	3	5	3	2	3	4	1	3
1	46	Male	White or Caucasian	Ohio	0	16	3	40	Health system or hospital-based outpatient clinic	In-person patients only (clinical setting)	Doctorate Degree	Clinician								1	1	2	0			Formal residency program			1	Formal	None							0	None	3	7	3	5	5	3	3	6	3	3
1	27	Female	White or Caucasian	North Carolina	1	1	3	36	Health system or hospital-based outpatient clinic	In-person patients only (clinical setting)	Doctorate Degree	Clinician								1	4	1	3		Informal mentorship (training from peers)	Formal residency program			2	Formal	None							0	None	5	2	3	5	1	1	3	3	3	3
1	29	Female	White or Caucasian	Michigan	1	1	3	10	Health system or hospital-based outpatient clinic	In-person patients only (clinical setting)	Doctorate Degree	Clinician							Residency	1	0	0	1		Informal mentorship (training from peers)	Formal residency program			2	Formal	None							0	None	1	1	1	3	3	1	1	2	1	2
1	28	Male	Asian or Pacific Islander	Texas	1	0	3	40	Health system or hospital-based outpatient clinic	In-person patients only (clinical setting)	Doctorate Degree	Clinician								1	0	0	2		Informal mentorship (training from peers)	Formal residency program			2	Formal	None							0	None	5	3	2	5	3	2	5	3	2	5
1	42	Male	Other (please specify)	California	1	6	2	35	Health system or hospital-based outpatient clinic	Mixed (In-person and telerehabilitation)	Doctorate Degree	Clinician			Practice Owner					2	5	4	3			Formal residency program	Formal fellowship program		2	Formal		Informal Mentorship (training of peers)						1	Informal	6	6	1	4	3	3	6	5	3	5
1	27	Female	White or Caucasian	Texas	1	1	3	40	Health system or hospital-based outpatient clinic	In-person patients only (clinical setting)	Doctorate Degree	Clinician								1	2	0	2			Formal residency program			1	Formal		Informal Mentorship (training of peers)						1	Informal	5	3	2	5	1	1	2	2	1	2
1	28	Male	White or Caucasian	Texas	1	2	3	40	Health system or hospital-based outpatient clinic	In-person patients only (clinical setting)	Doctorate Degree	Clinician								1	5	1	1			Formal residency program			1	Formal		Informal Mentorship (training of peers)						1	Informal	5	3	2	5	3	1	3	3	1	4
1	55	Male	White or Caucasian	Oregon	0	27	3	20	Health system or hospital-based outpatient clinic	In-person patients only (clinical setting)	Doctorate Degree	Clinician		Supervisor / Director / Administrative						2	2	1	2			Formal residency program			1	Formal		Informal Mentorship (training of peers)						1	Informal	1	1	1	2	2	1	1	1	1	1
1	30	Female	White or Caucasian	Ohio	1	7	2	40	Health system or hospital-based outpatient clinic	Mixed (In-person and telerehabilitation)	Doctorate Degree	Clinician			Practice Owner					2	5	1	0			Formal residency program			1	Formal		Informal Mentorship (training of peers)						1	Informal	6	3	6	5	7	3	6	7	3	6
1	31	Female	White or Caucasian	Florida	1	2	3	40	Health system or hospital-based outpatient clinic	Mixed (In-person and telerehabilitation)	Doctorate Degree	Clinician							Resident student	1	2	1	2			Formal residency program			1	Formal		Informal Mentorship (training of peers)						1	Informal	3	2	3	6	5	2	5	3	1	7
1	40	Female	White or Caucasian	New York	1	13	3	45	Health system or hospital-based outpatient clinic	In-person patients only (clinical setting)	Doctorate Degree	Clinician		Supervisor / Director / Administrative		Clinical Educator (Residency / Fellowship)		Researcher		4	4	2	1		Informal mentorship (training from peers)	Formal residency program			2	Formal		Informal Mentorship (training of peers)						1	Informal	6	1	1	7	5	1	5	1	1	6
1	32	Female	Asian or Pacific Islander	Texas	1	8	3	39	Health system or hospital-based outpatient clinic	Mixed (In-person and telerehabilitation)	Doctorate Degree	Clinician		Supervisor / Director / Administrative						2	3	1	2		Informal mentorship (training from peers)	Formal residency program			2	Formal		Informal Mentorship (training of peers)						1	Informal	2	1	1	5	2	1	5	1	1	5
1	38	Female	White or Caucasian	Texas	1	14	3	40	Health system or hospital-based outpatient clinic	In-person patients only (clinical setting)	Doctorate Degree	Clinician	Clinical Instructor (Students)							2	2	1	1				Formal fellowship program		1	Formal			Instructor of students in clinical setting	Instructor of students in academic setting				2	Formal	2	2	1	2	1	1	1	1	1	3
1	41	Male	White or Caucasian	Florida	1	17	2	20	Health system or hospital-based outpatient clinic	In-person patients only (clinical setting)	Doctorate Degree	Clinician			Practice Owner	Clinical Educator (Residency / Fellowship)	Faculty (Adjunct / Full-Time Faculty)			4	1	1	3				Formal fellowship program		1	Formal		Informal Mentorship (training of peers)		Instructor of students in academic setting	Formal residency program mentor			3	Formal	6	5	4	6	6	5	5	4	3	5
1	36	Female	White or Caucasian	Texas	0	2	3	8	Health system or hospital-based outpatient clinic	In-person patients only (clinical setting)	Doctorate Degree	Clinician	Clinical Instructor (Students)							2	3	0	1				Formal fellowship program		1	Formal		Informal Mentorship (training of peers)	Instructor of students in clinical setting					2	Formal	5	2	2	5	3	3	4	3	3	5
1	61	Male	White or Caucasian	Texas	1	38	3	4	Health system or hospital-based outpatient clinic	In-person patients only (clinical setting)	Doctorate Degree	Clinician					Faculty (Adjunct / Full-Time Faculty)			2	2	1	2				Formal fellowship program		1	Formal		Informal Mentorship (training of peers)	Instructor of students in clinical setting			Formal fellowship program mentor		3	Formal	3	1	2	3	3	1	3	2	2	3
1	29	Male	Hispanic or Latino	Texas	0	3	3	35	Health system or hospital-based outpatient clinic	In-person patients only (clinical setting)	Doctorate Degree	Clinician	Clinical Instructor (Students)				Faculty (Adjunct / Full-Time Faculty)			3	5	1	2				Formal fellowship program		1	Formal		Informal Mentorship (training of peers)	Instructor of students in clinical setting					2	Formal	6	1	2	6	3	2	3	3	2	3
1	48	Male	White or Caucasian	Texas	1	17	3	45	Health system or hospital-based outpatient clinic	Mixed (In-person and telerehabilitation)	Doctorate Degree	Clinician	Clinical Instructor (Students)	Supervisor / Director / Administrative	Practice Owner					4	4	1	0				Formal fellowship program		1	Formal		Informal Mentorship (training of peers)	Instructor of students in clinical setting					2	Formal	7	3	3	5	5	3	4	3	3	5
1	43	Female	White or Caucasian	Texas	1	18	3	40	Health system or hospital-based outpatient clinic	In-person patients only (clinical setting)	Doctorate Degree	Clinician	Clinical Instructor (Students)	Supervisor / Director / Administrative						3	5	1	2				Formal fellowship program		1	Formal			Instructor of students in clinical setting					1	Formal	3	2	2	5	2	1	2	2	1	5
1	38	Female	Black or African American	Texas	1	12	3	20	Health system or hospital-based outpatient clinic	In-person patients only (clinical setting)	Doctorate Degree	Clinician	Clinical Instructor (Students)	Supervisor / Director / Administrative		Clinical Educator (Residency / Fellowship)	Faculty (Adjunct / Full-Time Faculty)	Researcher		6	1	3	1		Informal mentorship (training from peers)		Formal fellowship program	Developed a residency and receive mentorship from other residency programs and my peer faculty	2	Formal		Informal Mentorship (training of peers)	Instructor of students in clinical setting	Instructor of students in academic setting	Formal residency program mentor	Formal fellowship program mentor		5	Formal	5	1	1	3	1	1	1	2	1	2
1	33	Female	Multiracial or Biracial	North Carolina	1	8	3	36	Health system or hospital-based outpatient clinic	In-person patients only (clinical setting)	Doctorate Degree	Clinician	Clinical Instructor (Students)	Supervisor / Director / Administrative		Clinical Educator (Residency / Fellowship)				4	5	1	1		Informal mentorship (training from peers)		Formal fellowship program		2	Formal		Informal Mentorship (training of peers)	Instructor of students in clinical setting	Instructor of students in academic setting	Formal residency program mentor			4	Formal	7	2	1	5	5	1	5	5	1	5
1	31	Male	Black or African American	Texas	1	6	3	40	Health system or hospital-based outpatient clinic	Mixed (In-person and telerehabilitation)	Doctorate Degree	Clinician	Clinical Instructor (Students)			Clinical Educator (Residency / Fellowship)	Faculty (Adjunct / Full-Time Faculty)	Researcher		5	3	2	2		Informal mentorship (training from peers)		Formal fellowship program		2	Formal		Informal Mentorship (training of peers)	Instructor of students in clinical setting	Instructor of students in academic setting	Formal residency program mentor	Formal fellowship program mentor		5	Formal	6	6	3	4	3	2	4	6	2	5
1	41	Male	White or Caucasian	North Carolina	1	13	3	2	Health system or hospital-based outpatient clinic	Mixed (In-person and telerehabilitation)	Doctorate Degree	Clinician	Clinical Instructor (Students)				Faculty (Adjunct / Full-Time Faculty)	Researcher		4	2	1	2		Informal mentorship (training from peers)		Formal fellowship program		2	Formal		Informal Mentorship (training of peers)	Instructor of students in clinical setting	Instructor of students in academic setting				3	Formal	6	1	1	7	1	1	7	1	1	7
1	32	Female	White or Caucasian	New York	1	7	3	35	Health system or hospital-based outpatient clinic	In-person patients only (clinical setting)	Doctorate Degree	Clinician	Clinical Instructor (Students)							2	3	0	2		Informal mentorship (training from peers)		Formal fellowship program		2	Formal		Informal Mentorship (training of peers)	Instructor of students in clinical setting					2	Formal	1	3	2	5	4	2	5	5	2	6
1	49	Female	White or Caucasian	Texas	1	23	3	40	Health system or hospital-based outpatient clinic	In-person patients only (clinical setting)	Doctorate Degree	Clinician	Clinical Instructor (Students)							2	3	2	1		Informal mentorship (training from peers)		Formal fellowship program	Fellowship but not accredited at the time I completed it	2	Formal		Informal Mentorship (training of peers)	Instructor of students in clinical setting					2	Formal	6	4	4	6	4	4	6	4	3	6
1	39	Female	White or Caucasian	Ohio	1	14	3	30	Health system or hospital-based outpatient clinic	Mixed (In-person and telerehabilitation)	Doctorate Degree	Clinician	Clinical Instructor (Students)			Clinical Educator (Residency / Fellowship)				3	3	1	1		Informal mentorship (training from peers)		Formal fellowship program		2	Formal		Informal Mentorship (training of peers)	Instructor of students in clinical setting		Formal residency program mentor			3	Formal	6	4	2	5	2	2	5	4	2	6
1	28	Male	White or Caucasian	Texas	1	5	3	38	Health system or hospital-based outpatient clinic	Mixed (In-person and telerehabilitation)	Doctorate Degree	Clinician	Clinical Instructor (Students)			Clinical Educator (Residency / Fellowship)				3	4	1	1		Informal mentorship (training from peers)		Formal fellowship program		2	Formal		Informal Mentorship (training of peers)	Instructor of students in clinical setting		Formal residency program mentor			3	Formal	5	5	2	3	6	3	3	6	2	6
1	34	Male	White or Caucasian	Texas	1	8	3	58	Health system or hospital-based outpatient clinic	Mixed (In-person and telerehabilitation)	Doctorate Degree	Clinician	Clinical Instructor (Students)			Clinical Educator (Residency / Fellowship)				3	4	3	1		Informal mentorship (training from peers)		Formal fellowship program		2	Formal		Informal Mentorship (training of peers)	Instructor of students in clinical setting		Formal residency program mentor			3	Formal	6	5	1	2	3	2	2	5	2	1
1	29	Female	White or Caucasian	Texas	1	5	3	40	Health system or hospital-based outpatient clinic	In-person patients only (clinical setting)	Doctorate Degree	Clinician	Clinical Instructor (Students)			Clinical Educator (Residency / Fellowship)	Faculty (Adjunct / Full-Time Faculty)	Researcher		5	4	1	2			Formal residency program	Formal fellowship program		2	Formal		Informal Mentorship (training of peers)	Instructor of students in clinical setting		Formal residency program mentor			3	Formal	3	1	1	5	3	1	2	1	1	6
1	33	Female	White or Caucasian	Texas	1	8	3	40	Health system or hospital-based outpatient clinic	In-person patients only (clinical setting)	Doctorate Degree	Clinician	Clinical Instructor (Students)	Supervisor / Director / Administrative		Clinical Educator (Residency / Fellowship)				4	3	1	2			Formal residency program	Formal fellowship program		2	Formal		Informal Mentorship (training of peers)	Instructor of students in clinical setting		Formal residency program mentor			3	Formal	3	2	3	3	3	2	1	2	2	2
1	36	Male	White or Caucasian	Ohio	1	7	3	40	Health system or hospital-based outpatient clinic	In-person patients only (clinical setting)	Doctorate Degree	Clinician	Clinical Instructor (Students)			Clinical Educator (Residency / Fellowship)	Faculty (Adjunct / Full-Time Faculty)			4	5	3	3			Formal residency program	Formal fellowship program		2	Formal		Informal Mentorship (training of peers)	Instructor of students in clinical setting		Formal residency program mentor			3	Formal	3	2	1	5	2	1	2	2	1	3
1	39	Male	White or Caucasian	Texas	1	12	3	45	Health system or hospital-based outpatient clinic	In-person patients only (clinical setting)	Doctorate Degree	Clinician	Clinical Instructor (Students)			Clinical Educator (Residency / Fellowship)		Researcher		4	5	1	1			Formal residency program	Formal fellowship program		2	Formal		Informal Mentorship (training of peers)	Instructor of students in clinical setting					2	Formal	1	1	1	3	1	1	3	1	1	3
1	32	Female	White or Caucasian	Texas	1	6	3	40	Health system or hospital-based outpatient clinic	Mixed (In-person and telerehabilitation)	Doctorate Degree	Clinician	Clinical Instructor (Students)			Clinical Educator (Residency / Fellowship)	Faculty (Adjunct / Full-Time Faculty)	Researcher		5	2	2	2			Formal residency program	Formal fellowship program		2	Formal		Informal Mentorship (training of peers)	Instructor of students in clinical setting		Formal residency program mentor			3	Formal	2	3	2	2	2	2	2	3	1	2
1	39	Female	Hispanic or Latino	Texas	1	13	3	40	Health system or hospital-based outpatient clinic	In-person patients only (clinical setting)	Doctorate Degree	Clinician	Clinical Instructor (Students)			Clinical Educator (Residency / Fellowship)				3	2	2	0			Formal residency program	Formal fellowship program		2	Formal						Formal fellowship program mentor		1	Formal	3	1	1	3	1	1	3	1	1	1
1	32	Female	White or Caucasian	Florida	1	7	3	40	Health system or hospital-based outpatient clinic	In-person patients only (clinical setting)	Doctorate Degree	Clinician	Clinical Instructor (Students)							2	5	2	3		Informal mentorship (training from peers)	Formal residency program	Formal fellowship program		3	Formal		Informal Mentorship (training of peers)	Instructor of students in clinical setting	Instructor of students in academic setting	Formal residency program mentor			4	Formal	7	3	2	6	7	1	7	7	1	7
1	39	Male	White or Caucasian	Ohio	1	14	3	30	Health system or hospital-based outpatient clinic	In-person patients only (clinical setting)	Doctorate Degree	Clinician	Clinical Instructor (Students)	Supervisor / Director / Administrative		Clinical Educator (Residency / Fellowship)	Faculty (Adjunct / Full-Time Faculty)	Researcher		6	1	3	2		Informal mentorship (training from peers)	Formal residency program	Formal fellowship program		3	Formal		Informal Mentorship (training of peers)	Instructor of students in clinical setting	Instructor of students in academic setting	Formal residency program mentor	Formal fellowship program mentor		5	Formal	3	5	3	5	5	3	5	4	2	5
1	33	Female	Hispanic or Latino	Arizona	1	6	3	40	Health system or hospital-based outpatient clinic	In-person patients only (clinical setting)	Doctorate Degree	Clinician	Clinical Instructor (Students)			Clinical Educator (Residency / Fellowship)	Faculty (Adjunct / Full-Time Faculty)	Researcher	Program lead	5	2	2	2		Informal mentorship (training from peers)	Formal residency program	Formal fellowship program		3	Formal		Informal Mentorship (training of peers)	Instructor of students in clinical setting		Formal residency program mentor	Formal fellowship program mentor		4	Formal	5	3	2	5	4	1	5	3	1	6
1	31	Male	White or Caucasian	Texas	1	5	3	40	Health system or hospital-based outpatient clinic	In-person patients only (clinical setting)	Doctorate Degree	Clinician	Clinical Instructor (Students)			Clinical Educator (Residency / Fellowship)				3	1	2	1		Informal mentorship (training from peers)	Formal residency program	Formal fellowship program		3	Formal		Informal Mentorship (training of peers)			Formal residency program mentor	Formal fellowship program mentor		3	Formal	5	1	3	3	5	3	3	3	2	4
1	31	Male	White or Caucasian	Virginia	1	5	1	50	Health system or hospital-based outpatient clinic	In-person patients only (clinical setting)	Doctorate Degree	Clinician	Clinical Instructor (Students)				Faculty (Adjunct / Full-Time Faculty)		Resident	3	3	1	1			Formal residency program			1	Formal		Informal Mentorship (training of peers)	Instructor of students in clinical setting	Instructor of students in academic setting				3	Formal	2	3	2	3	3	2	3	3	1	5
1	31	Female	Hispanic or Latino	Texas	1	3	3	44	Health system or hospital-based outpatient clinic	In-person patients only (clinical setting)	Doctorate Degree	Clinician				Clinical Educator (Residency / Fellowship)			Training Room PT	2	2	1	0			Formal residency program			1	Formal		Informal Mentorship (training of peers)	Instructor of students in clinical setting	Instructor of students in academic setting	Formal residency program mentor			4	Formal	4	5	6	6	5	4	4	5	3	5
1	36	Male	White or Caucasian	Nebraska	0	7	3	35	Health system or hospital-based outpatient clinic	In-person patients only (clinical setting)	Doctorate Degree	Clinician	Clinical Instructor (Students)	Supervisor / Director / Administrative						3	1	1	2			Formal residency program			1	Formal		Informal Mentorship (training of peers)	Instructor of students in clinical setting	Instructor of students in academic setting				3	Formal	5	3	1	7	6	1	6	6	1	6
1	32	Female	White or Caucasian	Florida	1	5	3	45	Health system or hospital-based outpatient clinic	Mixed (In-person and telerehabilitation)	Doctorate Degree	Clinician	Clinical Instructor (Students)							2	5	1	2			Formal residency program			1	Formal		Informal Mentorship (training of peers)	Instructor of students in clinical setting	Instructor of students in academic setting				3	Formal	5	1	2	6	4	2	6	2	2	5
1	40	Male	Other (please specify)	North Carolina	1	8	3	50	Health system or hospital-based outpatient clinic	In-person patients only (clinical setting)	Doctorate Degree	Clinician	Clinical Instructor (Students)			Clinical Educator (Residency / Fellowship)				3	5	1	1			Formal residency program			1	Formal			Instructor of students in clinical setting	Instructor of students in academic setting	Formal residency program mentor		Informally involved with our fellowship	3	Formal	6	4	1	3	2	1	2	4	2	3
1	28	Female	White or Caucasian	Texas	1	2	3	40	Health system or hospital-based outpatient clinic	In-person patients only (clinical setting)	Doctorate Degree	Clinician								1	1	1	2			Formal residency program			1	Formal		Informal Mentorship (training of peers)		Instructor of students in academic setting				2	Formal	5	2	2	3	2	2	3	2	2	3
1	35	Female	White or Caucasian	Michigan	0	10	3	33	Health system or hospital-based outpatient clinic	In-person patients only (clinical setting)	Doctorate Degree	Clinician								1	1	0	0			Formal residency program			1	Formal		Informal Mentorship (training of peers)		Instructor of students in academic setting				2	Formal	5	3	3	5	6	3	3	3	3	6
1	28	Female	White or Caucasian	Florida	1	2	3	39	Health system or hospital-based outpatient clinic	In-person patients only (clinical setting)	Doctorate Degree	Clinician	Clinical Instructor (Students)						women's health program coordinator, women's health resident	2	2	2	2			Formal residency program			1	Formal		Informal Mentorship (training of peers)	Instructor of students in clinical setting					2	Formal	3	3	3	4	3	2	4	2	2	5
1	31	Female	White or Caucasian	Texas	1	5	3	40	Health system or hospital-based outpatient clinic	In-person patients only (clinical setting)	Doctorate Degree	Clinician	Clinical Instructor (Students)							2	1	1	3			Formal residency program			1	Formal		Informal Mentorship (training of peers)	Instructor of students in clinical setting					2	Formal	3	6	5	5	5	4	3	6	3	3
1	37	Female	White or Caucasian	Ohio	1	8	3	40	Health system or hospital-based outpatient clinic	Mixed (In-person and telerehabilitation)	Doctorate Degree	Clinician	Clinical Instructor (Students)							2	5	2	2			Formal residency program		McKenzie Diploma program	1	Formal		Informal Mentorship (training of peers)	Instructor of students in clinical setting					2	Formal	3	3	3	3	3	3	3	3	3	3
1	25	Female	White or Caucasian	Ohio	0	2	3	36	Health system or hospital-based outpatient clinic	In-person patients only (clinical setting)	Doctorate Degree	Clinician	Clinical Instructor (Students)				Faculty (Adjunct / Full-Time Faculty)			3	2	1	1			Formal residency program			1	Formal			Instructor of students in clinical setting					1	Formal	3	3	2	5	3	2	5	4	2	6
1	34	Female	White or Caucasian	California	1	9	3	40	Health system or hospital-based outpatient clinic	Mixed (In-person and telerehabilitation)	Doctorate Degree	Clinician	Clinical Instructor (Students)			Clinical Educator (Residency / Fellowship)				3	5	1	2			Formal residency program			1	Formal			Instructor of students in clinical setting		Formal residency program mentor			2	Formal	4	3	3	5	3	2	2	5	2	5
1	25	Female	White or Caucasian	Ohio	1	2	3	40	Health system or hospital-based outpatient clinic	Mixed (In-person and telerehabilitation)	Doctorate Degree	Clinician							Resident	1	5	1	1			Formal residency program			1	Formal					Formal residency program mentor			1	Formal	6	2	1	7	3	2	2	1	1	6
1	31	Male	White or Caucasian	Texas	1	6	3	45	Health system or hospital-based outpatient clinic	In-person patients only (clinical setting)	Doctorate Degree	Clinician	Clinical Instructor (Students)			Clinical Educator (Residency / Fellowship)		Researcher		4	5	2	3		Informal mentorship (training from peers)	Formal residency program			2	Formal		Informal Mentorship (training of peers)	Instructor of students in clinical setting	Instructor of students in academic setting	Formal residency program mentor			4	Formal	3	3	2	3	2	1	3	1	1	3
1	37	Male	White or Caucasian	North Carolina	1	3	3	40	Health system or hospital-based outpatient clinic	In-person patients only (clinical setting)	Doctorate Degree	Clinician	Clinical Instructor (Students)			Clinical Educator (Residency / Fellowship)	Faculty (Adjunct / Full-Time Faculty)			4	3	2	3		Informal mentorship (training from peers)	Formal residency program			2	Formal		Informal Mentorship (training of peers)	Instructor of students in clinical setting	Instructor of students in academic setting				3	Formal	5	5	2	6	3	2	5	5	2	5
1	45	Male	White or Caucasian	Texas	1	18	3	45	Health system or hospital-based outpatient clinic	Mixed (In-person and telerehabilitation)	Doctorate Degree	Clinician	Clinical Instructor (Students)	Supervisor / Director / Administrative			Faculty (Adjunct / Full-Time Faculty)			4	2	0	1		Informal mentorship (training from peers)	Formal residency program		uncertified residency, several certifications	2	Formal		Informal Mentorship (training of peers)	Instructor of students in clinical setting	Instructor of students in academic setting			guest lecturing to medical residency	3	Formal	2	2	3	3	2	1	2	1	2	3
1	31	Female	White or Caucasian	Texas	1	6	2	38	Health system or hospital-based outpatient clinic	In-person patients only (clinical setting)	Doctorate Degree	Clinician	Clinical Instructor (Students)							2	3	0	1		Informal mentorship (training from peers)	Formal residency program			2	Formal		Informal Mentorship (training of peers)	Instructor of students in clinical setting					2	Formal	3	3	3	3	2	2	2	3	2	3
1	27	Female	Black or African American	Texas	1	3	3	30	Health system or hospital-based outpatient clinic	In-person patients only (clinical setting)	Doctorate Degree	Clinician	Clinical Instructor (Students)							2	3	1	1		Informal mentorship (training from peers)	Formal residency program			2	Formal		Informal Mentorship (training of peers)	Instructor of students in clinical setting					2	Formal	3	3	5	5	3	3	3	5	3	5
1	30	Female	White or Caucasian	Rhode Island	1	6	3	35	Health system or hospital-based outpatient clinic	In-person patients only (clinical setting)	Doctorate Degree	Clinician	Clinical Instructor (Students)							2	1	1	2		Informal mentorship (training from peers)	Formal residency program			2	Formal		Informal Mentorship (training of peers)	Instructor of students in clinical setting					2	Formal	6	6	1	5	5	1	3	5	2	5
1	34	Female	White or Caucasian	Illinois	1	8	3	40	Health system or hospital-based outpatient clinic	In-person patients only (clinical setting)	Doctorate Degree	Clinician	Clinical Instructor (Students)	Supervisor / Director / Administrative						3	5	5	1		Informal mentorship (training from peers)	Formal residency program			2	Formal		Informal Mentorship (training of peers)	Instructor of students in clinical setting					2	Formal	6	3	1	7	4	2	6	2	1	7
1	30	Female	White or Caucasian	Texas	1	5	3	36	Health system or hospital-based outpatient clinic	Mixed (In-person and telerehabilitation)	Doctorate Degree	Clinician	Clinical Instructor (Students)			Clinical Educator (Residency / Fellowship)				3	3	1	1		Informal mentorship (training from peers)	Formal residency program			2	Formal		Informal Mentorship (training of peers)	Instructor of students in clinical setting		Formal residency program mentor			3	Formal	5	2	2	4	2	1	4	1	2	5
1	30	Female	White or Caucasian	Oregon	0	5	3	38	Health system or hospital-based outpatient clinic	Mixed (In-person and telerehabilitation)	Doctorate Degree	Clinician	Clinical Instructor (Students)			Clinical Educator (Residency / Fellowship)	Faculty (Adjunct / Full-Time Faculty)			4	1	1	3		Informal mentorship (training from peers)	Formal residency program			2	Formal		Informal Mentorship (training of peers)	Instructor of students in clinical setting		Formal residency program mentor			3	Formal	3	3	2	3	3	2	2	3	2	2
1	39	Female	White or Caucasian	Ohio	1	15	3	40	Health system or hospital-based outpatient clinic	Mixed (In-person and telerehabilitation)	Doctorate Degree	Clinician	Clinical Instructor (Students)							2	2	0	0		Informal mentorship (training from peers)	Formal residency program			2	Formal		Informal Mentorship (training of peers)	Instructor of students in clinical setting		Formal residency program mentor			3	Formal	5	3	3	3	3	5	3	3	3	5
1	28	Female	White or Caucasian	Texas	1	1	3	40	Health system or hospital-based outpatient clinic	In-person patients only (clinical setting)	Doctorate Degree	Clinician								1	5	1	2		Informal mentorship (training from peers)	Formal residency program			2	Formal			Instructor of students in clinical setting					1	Formal	2	1	3	2	3	3	3	1	1	3
1	26	Male	Asian or Pacific Islander	Texas	1	1	3	40	Health system or hospital-based outpatient clinic	In-person patients only (clinical setting)	Doctorate Degree	Clinician	Clinical Instructor (Students)							2	3	1	2		Informal mentorship (training from peers)	Formal residency program			2	Formal			Instructor of students in clinical setting					1	Formal	1	2	3	2	2	1	1	2	1	1
1	30	Female	White or Caucasian	Ohio	0	5	2	16	Health system or hospital-based outpatient clinic	In-person patients only (clinical setting)	Doctorate Degree	Clinician								1	2	0	0		Informal mentorship (training from peers)				1	Informal	None							0	None	3	3	1	5	1	1	1	1	1	3
1	42	Female	White or Caucasian	Texas	1	20	2	29	Health system or hospital-based outpatient clinic	In-person patients only (clinical setting)	Doctorate Degree	Clinician								1	3	0	0		Informal mentorship (training from peers)				1	Informal	None							0	None	3	7	3	2	3	1	1	6	1	1
1	55	Female	White or Caucasian	Florida	1	30	2	24	Health system or hospital-based outpatient clinic	In-person patients only (clinical setting)	Doctorate Degree	Clinician								1	1	0	0		Informal mentorship (training from peers)				1	Informal	None							0	None	2	4	3	3	3	2	2	2	2	2
1	62	Male	White or Caucasian	Massachusetts	0	37	2	24	Health system or hospital-based outpatient clinic	In-person patients only (clinical setting)	Doctorate Degree	Clinician	Clinical Instructor (Students)	Supervisor / Director / Administrative						3	1	1	0		Informal mentorship (training from peers)				1	Informal	None							0	None	5	2	1	3	2	1	2	2	1	5
1	29	Female	Black or African American	Florida	1	1	3	35	Health system or hospital-based outpatient clinic	In-person patients only (clinical setting)	Doctorate Degree	Clinician								1	0	0	2		Informal mentorship (training from peers)				1	Informal	None							0	None	1	3	3	5	5	3	5	3	2	5
1	30	Female	White or Caucasian	Florida	1	5	3	40	Health system or hospital-based outpatient clinic	In-person patients only (clinical setting)	Doctorate Degree	Clinician	Clinical Instructor (Students)							2	1	0	0		Informal mentorship (training from peers)				1	Informal	None							0	None	5	3	3	2	5	4	5	3	3	6
1	30	Female	White or Caucasian	Texas	1	2	3	40	Health system or hospital-based outpatient clinic	In-person patients only (clinical setting)	Doctorate Degree	Clinician								1	1	0	0		Informal mentorship (training from peers)				1	Informal	None							0	None	5	3	3	3	3	3	3	3	3	3
1	34	Female	White or Caucasian	Florida	1	10	3	40	Health system or hospital-based outpatient clinic	In-person patients only (clinical setting)	Doctorate Degree	Clinician	Clinical Instructor (Students)				Faculty (Adjunct / Full-Time Faculty)			3	4	2	1		Informal mentorship (training from peers)				1	Informal	None							0	None	7	3	3	5	2	1	6	3	2	7
1	47	Female	White or Caucasian	Oregon	0	19	3	30	Health system or hospital-based outpatient clinic	In-person patients only (clinical setting)	Doctorate Degree	Clinician								1	1	0	0		Informal mentorship (training from peers)				1	Informal	None							0	None	5	3	2	2	2	3	5	5	2	2
1	55	Female	White or Caucasian	Texas	0	27	3	40	Health system or hospital-based outpatient clinic	In-person patients only (clinical setting)	Doctorate Degree	Clinician								1	1	0	1		Informal mentorship (training from peers)				1	Informal	None							0	None	5	3	3	5	3	5	4	3	3	5
1	59	Female	White or Caucasian	Florida	0	37	3	47	Health system or hospital-based outpatient clinic	In-person patients only (clinical setting)	Doctorate Degree	Clinician								1	1	0	1		Informal mentorship (training from peers)				1	Informal	None							0	None	5	3	2	6	2	2	4	4	3	6
1	26	Male	Black or African American	Texas	1	1	3	40	Health system or hospital-based outpatient clinic	In-person patients only (clinical setting)	Doctorate Degree	Clinician								1	5	0	1		Informal mentorship (training from peers)				1	Informal	None							0	None	3	3	2	2	2	2	1	3	1	3
1	29	Male	White or Caucasian	Texas	1	1	3	40	Health system or hospital-based outpatient clinic	In-person patients only (clinical setting)	Doctorate Degree	Clinician								1	0	0	0		Informal mentorship (training from peers)				1	Informal	None							0	None	5	3	1	5	2	1	3	4	1	5
1	30	Male	White or Caucasian	North Carolina	0	1	3	40	Health system or hospital-based outpatient clinic	In-person patients only (clinical setting)	Doctorate Degree	Clinician								1	2	0	1		Informal mentorship (training from peers)				1	Informal	None							0	None	1	2	1	6	6	1	5	5	1	6
1	31	Male	White or Caucasian	Texas	1	3	3	35	Health system or hospital-based outpatient clinic	In-person patients only (clinical setting)	Doctorate Degree	Clinician								1	3	1	0		Informal mentorship (training from peers)				1	Informal	None							0	None	3	5	3	2	3	1	2	5	1	5
1	36	Male	White or Caucasian	Florida	1	9	3	40	Health system or hospital-based outpatient clinic	In-person patients only (clinical setting)	Doctorate Degree	Clinician								1	1	2	1		Informal mentorship (training from peers)				1	Informal	None							0	None	7	3	5	5	6	3	5	4	3	5
1	40	Male	White or Caucasian	Ohio	0	8	3	30	Health system or hospital-based outpatient clinic	In-person patients only (clinical setting)	Doctorate Degree	Clinician	Clinical Instructor (Students)							2	1	0	1		Informal mentorship (training from peers)				1	Informal	None							0	None	3	3	3	2	2	2	2	3	2	3
1	54	Male	White or Caucasian	Georgia	1	14	3	40	Health system or hospital-based outpatient clinic	In-person patients only (clinical setting)	Doctorate Degree	Clinician								1	2	0	0		Informal mentorship (training from peers)			COMT	1	Informal	None							0	None	3	3	1	2	2	1	1	1	1	1
1	26	Male	White or Caucasian	Virginia	0	1	3	40	Health system or hospital-based outpatient clinic	Mixed (In-person and telerehabilitation)	Doctorate Degree	Clinician								1	0	0	1		Informal mentorship (training from peers)				1	Informal	None							0	None	6	3	3	5	5	3	5	5	3	5
1	59	Female	Other (please specify)	New Jersey	1	30	1	16	Health system or hospital-based outpatient clinic	In-person patients only (clinical setting)	Doctorate Degree	Clinician								1	2	1	1		Informal mentorship (training from peers)				1	Informal	None							0	None	3	3	2	5	3	3	4	2	2	3
1	33	Female	White or Caucasian	Ohio	0	6	2	34	Health system or hospital-based outpatient clinic	In-person patients only (clinical setting)	Doctorate Degree	Clinician	Clinical Instructor (Students)							2	1	0	0		Informal mentorship (training from peers)				1	Informal		Informal Mentorship (training of peers)						1	Informal	3	4	3	5	5	3	5	5	3	5
1	35	Female	White or Caucasian	Ohio	0	10	2	37	Health system or hospital-based outpatient clinic	In-person patients only (clinical setting)	Doctorate Degree	Clinician								1	1	0	0		Informal mentorship (training from peers)				1	Informal		Informal Mentorship (training of peers)						1	Informal	6	3	3	6	4	3	5	4	3	5
1	38	Female	White or Caucasian	Ohio	1	12	2	20	Health system or hospital-based outpatient clinic	In-person patients only (clinical setting)	Doctorate Degree	Clinician	Clinical Instructor (Students)	Supervisor / Director / Administrative		Clinical Educator (Residency / Fellowship)				4	1	1	1		Informal mentorship (training from peers)				1	Informal		Informal Mentorship (training of peers)						1	Informal	3	1	1	5	3	1	5	1	1	5
1	62	Female	White or Caucasian	California	1	38	2	8	Health system or hospital-based outpatient clinic	In-person patients only (clinical setting)	Doctorate Degree	Clinician								1	3	0	1		Informal mentorship (training from peers)				1	Informal		Informal Mentorship (training of peers)						1	Informal	1	1	1	2	1	1	1	1	1	1
1	35	Female	Other (please specify)	Texas	1	9	1	10	Health system or hospital-based outpatient clinic	In-person patients only (clinical setting)	Doctorate Degree	Clinician						Researcher		2	1	0	2		Informal mentorship (training from peers)				1	Informal		Informal Mentorship (training of peers)						1	Informal	3	4	3	4	3	3	3	3	3	4
1	36	Female	White or Caucasian	Ohio	1	10	1	30	Health system or hospital-based outpatient clinic	In-person patients only (clinical setting)	Doctorate Degree	Clinician								1	3	0	0		Informal mentorship (training from peers)				1	Informal		Informal Mentorship (training of peers)						1	Informal	2	2	2	1	1	2	1	2	2	2
1	25	Female	Black or African American	Ohio	1	0	3	34	Health system or hospital-based outpatient clinic	In-person patients only (clinical setting)	Doctorate Degree	Clinician								1	1	0	3		Informal mentorship (training from peers)				1	Informal		Informal Mentorship (training of peers)						1	Informal	1	2	1	3	3	1	2	5	2	1
1	26	Female	White or Caucasian	Missouri	1	2	3	36	Health system or hospital-based outpatient clinic	In-person patients only (clinical setting)	Doctorate Degree	Clinician								1	0	0	1		Informal mentorship (training from peers)				1	Informal		Informal Mentorship (training of peers)						1	Informal	5	3	3	3	3	3	3	5	3	5
1	27	Female	White or Caucasian	Texas	1	1	3	15	Health system or hospital-based outpatient clinic	In-person patients only (clinical setting)	Doctorate Degree	Clinician						Researcher		2	5	0	1		Informal mentorship (training from peers)				1	Informal		Informal Mentorship (training of peers)						1	Informal	1	2	1	3	2	1	1	1	1	1
1	28	Female	White or Caucasian	Texas	1	2	3	40	Health system or hospital-based outpatient clinic	In-person patients only (clinical setting)	Doctorate Degree	Clinician								1	5	0	1		Informal mentorship (training from peers)				1	Informal		Informal Mentorship (training of peers)						1	Informal	6	2	2	6	2	2	5	1	2	5
1	29	Female	White or Caucasian	North Carolina	0	3	3	32	Health system or hospital-based outpatient clinic	In-person patients only (clinical setting)	Doctorate Degree	Clinician								1	3	0	0		Informal mentorship (training from peers)				1	Informal		Informal Mentorship (training of peers)						1	Informal	5	2	1	6	2	2	6	3	1	5
1	29	Female	Asian or Pacific Islander	Texas	1	1	3	38	Health system or hospital-based outpatient clinic	In-person patients only (clinical setting)	Doctorate Degree	Clinician						Researcher		2	5	0	0		Informal mentorship (training from peers)				1	Informal		Informal Mentorship (training of peers)						1	Informal	3	3	1	3	2	1	1	1	1	1
1	29	Female	White or Caucasian	Florida	0	4	3	40	Health system or hospital-based outpatient clinic	In-person patients only (clinical setting)	Doctorate Degree	Clinician		Supervisor / Director / Administrative						2	1	1	1		Informal mentorship (training from peers)				1	Informal		Informal Mentorship (training of peers)						1	Informal	3	3	3	5	3	3	5	2	3	5
1	30	Female	White or Caucasian	Texas	1	5	3	40	Health system or hospital-based outpatient clinic	In-person patients only (clinical setting)	Doctorate Degree	Clinician								1	1	0	0		Informal mentorship (training from peers)				1	Informal		Informal Mentorship (training of peers)						1	Informal	6	1	5	1	3	5	5	7	5	6
1	31	Female	White or Caucasian	Georgia	0	5	3	40	Health system or hospital-based outpatient clinic	In-person patients only (clinical setting)	Doctorate Degree	Clinician	Clinical Instructor (Students)							2	2	0	0		Informal mentorship (training from peers)				1	Informal		Informal Mentorship (training of peers)						1	Informal	6	3	3	5	5	4	5	5	3	5
1	31	Female	White or Caucasian	Texas	1	6	3	40	Health system or hospital-based outpatient clinic	In-person patients only (clinical setting)	Doctorate Degree	Clinician								1	2	0	1		Informal mentorship (training from peers)				1	Informal		Informal Mentorship (training of peers)						1	Informal	2	2	1	1	2	1	1	1	1	1
1	31	Female	White or Caucasian	Oregon	1	6	3	40	Health system or hospital-based outpatient clinic	In-person patients only (clinical setting)	Doctorate Degree	Clinician								1	2	1	1		Informal mentorship (training from peers)				1	Informal		Informal Mentorship (training of peers)						1	Informal	3	3	3	3	3	3	5	3	3	5
1	32	Female	Black or African American	Texas	1	5	3	38	Health system or hospital-based outpatient clinic	In-person patients only (clinical setting)	Doctorate Degree	Clinician								1	0	0	0		Informal mentorship (training from peers)				1	Informal		Informal Mentorship (training of peers)						1	Informal	1	2	1	1	1	1	1	1	1	2
1	33	Female	White or Caucasian	Oregon	0	8	3	10	Health system or hospital-based outpatient clinic	In-person patients only (clinical setting)	Doctorate Degree	Clinician		Supervisor / Director / Administrative						2	1	1	1		Informal mentorship (training from peers)				1	Informal		Informal Mentorship (training of peers)						1	Informal	3	2	2	2	2	2	2	3	2	1
1	34	Female	Asian or Pacific Islander	Louisiana	0	4	3	45	Health system or hospital-based outpatient clinic	In-person patients only (clinical setting)	Doctorate Degree	Clinician								1	5	1	3		Informal mentorship (training from peers)				1	Informal		Informal Mentorship (training of peers)						1	Informal	2	4	3	5	6	4	6	7	3	6
1	36	Female	White or Caucasian	Mississippi	0	6	3	45	Health system or hospital-based outpatient clinic	In-person patients only (clinical setting)	Doctorate Degree	Clinician		Supervisor / Director / Administrative						2	2	1	1		Informal mentorship (training from peers)				1	Informal		Informal Mentorship (training of peers)					Prospective DPT students / PTs seeking Military positions	1	Informal	5	3	3	5	5	3	5	5	3	5
1	36	Female	White or Caucasian	Michigan	0	11	3	32	Health system or hospital-based outpatient clinic	In-person patients only (clinical setting)	Doctorate Degree	Clinician								1	1	0	1		Informal mentorship (training from peers)			McKenzie Certification	1	Informal		Informal Mentorship (training of peers)						1	Informal	3	3	2	3	3	3	2	2	1	1
1	38	Female	White or Caucasian	Texas	1	10	3	35	Health system or hospital-based outpatient clinic	In-person patients only (clinical setting)	Doctorate Degree	Clinician								1	2	0	1		Informal mentorship (training from peers)				1	Informal		Informal Mentorship (training of peers)						1	Informal	5	1	1	2	3	1	2	1	1	5
1	39	Female	White or Caucasian	Texas	1	4	3	40	Health system or hospital-based outpatient clinic	In-person patients only (clinical setting)	Doctorate Degree	Clinician								1	3	0	1		Informal mentorship (training from peers)				1	Informal		Informal Mentorship (training of peers)						1	Informal	2	1	3	3	1	2	1	1	1	5
1	39	Female	Asian or Pacific Islander	Texas	0	9	3	40	Health system or hospital-based outpatient clinic	In-person patients only (clinical setting)	Doctorate Degree	Clinician								1	5	1	0		Informal mentorship (training from peers)				1	Informal		Informal Mentorship (training of peers)						1	Informal	5	3	5	5	3	5	3	3	3	3
1	51	Female	White or Caucasian	Oregon	0	20	3	40	Health system or hospital-based outpatient clinic	In-person patients only (clinical setting)	Doctorate Degree	Clinician								1	2	0	0		Informal mentorship (training from peers)				1	Informal		Informal Mentorship (training of peers)						1	Informal	5	7	6	6	4	3	5	5	3	5
1	60	Female	White or Caucasian	North Carolina	1	8	3	50	Health system or hospital-based outpatient clinic	In-person patients only (clinical setting)	Doctorate Degree	Clinician	Clinical Instructor (Students)							2	5	0	0		Informal mentorship (training from peers)				1	Informal		Informal Mentorship (training of peers)						1	Informal	1	1	1	1	1	1	1	1	1	1
1	65	Female	White or Caucasian	Missouri	0	43	3	37	Health system or hospital-based outpatient clinic	In-person patients only (clinical setting)	Doctorate Degree	Clinician								1	2	0	1		Informal mentorship (training from peers)				1	Informal		Informal Mentorship (training of peers)						1	Informal	3	3	2	5	3	3	5	3	3	5
1	65	Female	White or Caucasian	Florida	1	43	3	35	Health system or hospital-based outpatient clinic	In-person patients only (clinical setting)	Doctorate Degree	Clinician						Researcher		2	2	0	1		Informal mentorship (training from peers)				1	Informal		Informal Mentorship (training of peers)						1	Informal	5	1	1	5	3	2	5	1	1	4
1	60	Female	White or Caucasian	Texas	1	22	3	40	Health system or hospital-based outpatient clinic	In-person patients only (clinical setting)	Doctorate Degree	Clinician								1	2	1	1		Informal mentorship (training from peers)			NAIOMT TRAINED	1	Informal		Informal Mentorship (training of peers)						1	Informal	2	1	1	1	1	1	1	1	1	1
1	26	Male	White or Caucasian	North Carolina	1	1	3	38	Health system or hospital-based outpatient clinic	In-person patients only (clinical setting)	Doctorate Degree	Clinician								1	0	0	0		Informal mentorship (training from peers)				1	Informal		Informal Mentorship (training of peers)						1	Informal	3	2	5	3	5	3	5	5	3	5
1	28	Male	White or Caucasian	Texas	1	1	3	40	Health system or hospital-based outpatient clinic	In-person patients only (clinical setting)	Doctorate Degree	Clinician								1	2	0	0		Informal mentorship (training from peers)				1	Informal		Informal Mentorship (training of peers)						1	Informal	5	4	2	2	3	2	2	3	1	5
1	29	Male	White or Caucasian	Michigan	0	4	3	40	Health system or hospital-based outpatient clinic	In-person patients only (clinical setting)	Doctorate Degree	Clinician								1	3	0	0		Informal mentorship (training from peers)				1	Informal		Informal Mentorship (training of peers)						1	Informal	2	2	3	5	3	3	3	3	2	6
1	29	Male	Multiracial or Biracial	Texas	1	3	3	40	Health system or hospital-based outpatient clinic	In-person patients only (clinical setting)	Doctorate Degree	Clinician	Clinical Instructor (Students)				Faculty (Adjunct / Full-Time Faculty)			3	3	0	3		Informal mentorship (training from peers)				1	Informal		Informal Mentorship (training of peers)						1	Informal	5	3	2	5	3	3	3	5	1	5
1	31	Male	White or Caucasian	Michigan	0	4	3	40	Health system or hospital-based outpatient clinic	In-person patients only (clinical setting)	Doctorate Degree	Clinician								1	2	0	1		Informal mentorship (training from peers)				1	Informal		Informal Mentorship (training of peers)						1	Informal	3	2	2	5	3	2	3	2	2	3
1	32	Male	White or Caucasian	Ohio	1	5	3	40	Health system or hospital-based outpatient clinic	In-person patients only (clinical setting)	Doctorate Degree	Clinician								1	1	0	0		Informal mentorship (training from peers)				1	Informal		Informal Mentorship (training of peers)						1	Informal	7	7	4	3	5	5	7	7	4	5
1	32	Male	White or Caucasian	Ohio	1	7	3	40	Health system or hospital-based outpatient clinic	In-person patients only (clinical setting)	Doctorate Degree	Clinician								1	1	0	1		Informal mentorship (training from peers)				1	Informal		Informal Mentorship (training of peers)						1	Informal	7	7	1	7	5	1	7	7	1	7
1	32	Male	White or Caucasian	Texas	0	8	3	41	Health system or hospital-based outpatient clinic	In-person patients only (clinical setting)	Doctorate Degree	Clinician	Clinical Instructor (Students)							2	5	1	0		Informal mentorship (training from peers)				1	Informal		Informal Mentorship (training of peers)						1	Informal	4	1	5	1	1	3	1	1	3	1
1	38	Male	White or Caucasian	Oregon	0	3	3	34	Health system or hospital-based outpatient clinic	In-person patients only (clinical setting)	Doctorate Degree	Clinician								1	2	0	1		Informal mentorship (training from peers)				1	Informal		Informal Mentorship (training of peers)						1	Informal	3	3	3	5	5	3	2	5	2	4
1	38	Male	White or Caucasian	Texas	1	13	3	34	Health system or hospital-based outpatient clinic	In-person patients only (clinical setting)	Doctorate Degree	Clinician		Supervisor / Director / Administrative						2	2	0	2		Informal mentorship (training from peers)				1	Informal		Informal Mentorship (training of peers)						1	Informal	6	3	2	7	6	2	3	6	1	7
1	44	Male	Multiracial or Biracial	Texas	0	14	3	35	Health system or hospital-based outpatient clinic	In-person patients only (clinical setting)	Doctorate Degree	Clinician	Clinical Instructor (Students)							2	4	0	0		Informal mentorship (training from peers)				1	Informal		Informal Mentorship (training of peers)						1	Informal	5	5	3	1	2	6	5	5	1	5
1	59	Male	White or Caucasian	Florida	1	34	3	40	Health system or hospital-based outpatient clinic	In-person patients only (clinical setting)	Doctorate Degree	Clinician								1	5	0	1		Informal mentorship (training from peers)				1	Informal		Informal Mentorship (training of peers)						1	Informal	5	1	1	5	3	1	5	1	1	5
1	46	Female	White or Caucasian	Oregon	1	20	2	28	Health system or hospital-based outpatient clinic	Mixed (In-person and telerehabilitation)	Doctorate Degree	Clinician		Supervisor / Director / Administrative						2	4	1	3		Informal mentorship (training from peers)				1	Informal		Informal Mentorship (training of peers)						1	Informal	7	4	3	4	6	3	7	7	2	5
1	27	Female	White or Caucasian	Texas	1	2	3	40	Health system or hospital-based outpatient clinic	Mixed (In-person and telerehabilitation)	Doctorate Degree	Clinician								1	1	0	1		Informal mentorship (training from peers)				1	Informal		Informal Mentorship (training of peers)						1	Informal	5	3	3	4	3	2	3	3	2	5
1	28	Female	White or Caucasian	Ohio	1	3	3	40	Health system or hospital-based outpatient clinic	Mixed (In-person and telerehabilitation)	Doctorate Degree	Clinician								1	2	0	0		Informal mentorship (training from peers)				1	Informal		Informal Mentorship (training of peers)						1	Informal	3	3	2	1	1	1	1	1	1	1
1	28	Female	White or Caucasian	Texas	1	3	3	38	Health system or hospital-based outpatient clinic	Mixed (In-person and telerehabilitation)	Doctorate Degree	Clinician								1	1	0	1		Informal mentorship (training from peers)				1	Informal		Informal Mentorship (training of peers)						1	Informal	3	1	3	1	2	2	3	2	3	3
1	37	Female	White or Caucasian	Washington	0	11	3	35	Health system or hospital-based outpatient clinic	Mixed (In-person and telerehabilitation)	Doctorate Degree	Clinician	Clinical Instructor (Students)							2	2	0	1		Informal mentorship (training from peers)				1	Informal		Informal Mentorship (training of peers)						1	Informal	6	5	3	5	7	5	6	7	3	6
1	39	Female	White or Caucasian	Florida	1	15	3	30	Health system or hospital-based outpatient clinic	Mixed (In-person and telerehabilitation)	Doctorate Degree	Clinician								1	1	0	0		Informal mentorship (training from peers)				1	Informal		Informal Mentorship (training of peers)						1	Informal	6	3	2	6	5	2	6	2	2	4
1	45	Female	White or Caucasian	Oregon	1	13	3	30	Health system or hospital-based outpatient clinic	Mixed (In-person and telerehabilitation)	Doctorate Degree	Clinician								1	5	1	1		Informal mentorship (training from peers)				1	Informal		Informal Mentorship (training of peers)						1	Informal	3	7	3	3	3	3	3	7	3	3
1	46	Female	White or Caucasian	North Carolina	1	19	3	2	Health system or hospital-based outpatient clinic	Mixed (In-person and telerehabilitation)	Doctorate Degree	Clinician		Supervisor / Director / Administrative						2	3	0	3		Informal mentorship (training from peers)				1	Informal		Informal Mentorship (training of peers)						1	Informal	3	3	1	3	1	1	2	3	1	3
1	50	Female	White or Caucasian	Ohio	1	28	3	32	Health system or hospital-based outpatient clinic	Mixed (In-person and telerehabilitation)	Doctorate Degree	Clinician								1	1	0	1		Informal mentorship (training from peers)				1	Informal		Informal Mentorship (training of peers)						1	Informal	1	1	1	1	2	1	2	1	1	1
1	30	Male	White or Caucasian	Ohio	1	2	3	40	Health system or hospital-based outpatient clinic	Mixed (In-person and telerehabilitation)	Doctorate Degree	Clinician								1	2	0	2		Informal mentorship (training from peers)				1	Informal		Informal Mentorship (training of peers)						1	Informal	3	3	1	2	2	1	1	1	1	2
1	34	Male	White or Caucasian	Ohio	1	8	3	40	Health system or hospital-based outpatient clinic	Mixed (In-person and telerehabilitation)	Doctorate Degree	Clinician	Clinical Instructor (Students)					Researcher		3	1	0	2		Informal mentorship (training from peers)				1	Informal		Informal Mentorship (training of peers)						1	Informal	4	3	3	3	3	1	3	2	2	3
1	54	Male	Asian or Pacific Islander	Texas	1	30	3	34	Health system or hospital-based outpatient clinic	Mixed (In-person and telerehabilitation)	Doctorate Degree	Clinician	Clinical Instructor (Students)							2	2	1	2		Informal mentorship (training from peers)			CertMDT	1	Informal		Informal Mentorship (training of peers)						1	Informal	1	6	1	1	1	1	2	6	1	1
1	42	Female	White or Caucasian	Michigan	1	18	2	26	Health system or hospital-based outpatient clinic	In-person patients only (clinical setting)	Doctorate Degree	Clinician								1	1	1	0		Informal mentorship (training from peers)				1	Informal		Informal Mentorship (training of peers)					Online groups where questions are asked and group provides answers/suggestions/opinions	1	Informal	3	3	3	3	3	3	3	3	3	3
1	38	Female	White or Caucasian	Florida	1	13	1	33	Health system or hospital-based outpatient clinic	In-person patients only (clinical setting)	Doctorate Degree	Clinician								1	1	0	0		Informal mentorship (training from peers)				1	Informal		Informal Mentorship (training of peers)	Instructor of students in clinical setting	Instructor of students in academic setting				3	Formal	4	5	3	3	4	3	4	6	3	5
1	33	Female	White or Caucasian	Texas	1	10	2	20	Health system or hospital-based outpatient clinic	In-person patients only (clinical setting)	Doctorate Degree	Clinician	Clinical Instructor (Students)							2	5	0	0		Informal mentorship (training from peers)				1	Informal		Informal Mentorship (training of peers)	Instructor of students in clinical setting	Instructor of students in academic setting				3	Formal	2	2	1	1	2	2	2	1	2	2
1	37	Female	Hispanic or Latino	Texas	1	10	3	50	Health system or hospital-based outpatient clinic	In-person patients only (clinical setting)	Doctorate Degree	Clinician	Clinical Instructor (Students)			Clinical Educator (Residency / Fellowship)	Faculty (Adjunct / Full-Time Faculty)			4	4	1	1		Informal mentorship (training from peers)				1	Informal		Informal Mentorship (training of peers)	Instructor of students in clinical setting	Instructor of students in academic setting	Formal residency program mentor			4	Formal	6	7	4	4	5	4	5	7	3	4
1	37	Female	Asian or Pacific Islander	North Carolina	1	13	3	15	Health system or hospital-based outpatient clinic	In-person patients only (clinical setting)	Doctorate Degree	Clinician	Clinical Instructor (Students)	Supervisor / Director / Administrative		Clinical Educator (Residency / Fellowship)	Faculty (Adjunct / Full-Time Faculty)	Researcher		6	5	2	3		Informal mentorship (training from peers)				1	Informal		Informal Mentorship (training of peers)	Instructor of students in clinical setting	Instructor of students in academic setting	Formal residency program mentor			4	Formal	4	1	3	3	3	3	3	1	3	3
1	52	Female	White or Caucasian	Florida	1	26	3	40	Health system or hospital-based outpatient clinic	In-person patients only (clinical setting)	Doctorate Degree	Clinician	Clinical Instructor (Students)	Supervisor / Director / Administrative		Clinical Educator (Residency / Fellowship)	Faculty (Adjunct / Full-Time Faculty)			5	3	1	1		Informal mentorship (training from peers)				1	Informal		Informal Mentorship (training of peers)	Instructor of students in clinical setting	Instructor of students in academic setting	Formal residency program mentor			4	Formal	3	3	3	3	3	3	3	3	3	3
1	31	Female	White or Caucasian	Florida	1	5	3	45	Health system or hospital-based outpatient clinic	In-person patients only (clinical setting)	Doctorate Degree	Clinician	Clinical Instructor (Students)				Faculty (Adjunct / Full-Time Faculty)		faculty (Lab assistant)	3	4	0	0		Informal mentorship (training from peers)				1	Informal		Informal Mentorship (training of peers)	Instructor of students in clinical setting	Instructor of students in academic setting				3	Formal	3	3	1	5	5	3	3	4	3	6
1	35	Female	White or Caucasian	Florida	1	7	3	30	Health system or hospital-based outpatient clinic	In-person patients only (clinical setting)	Doctorate Degree	Clinician	Clinical Instructor (Students)				Faculty (Adjunct / Full-Time Faculty)	Researcher	Scce	4	5	2	4		Informal mentorship (training from peers)				1	Informal		Informal Mentorship (training of peers)	Instructor of students in clinical setting	Instructor of students in academic setting				3	Formal	5	5	3	5	3	2	2	4	2	2
1	40	Female	White or Caucasian	New Mexico	1	2	3	39	Health system or hospital-based outpatient clinic	In-person patients only (clinical setting)	Doctorate Degree	Clinician								1	5	0	1		Informal mentorship (training from peers)				1	Informal		Informal Mentorship (training of peers)	Instructor of students in clinical setting	Instructor of students in academic setting				3	Formal	4	2	2	3	2	2	5	1	1	5
1	41	Female	White or Caucasian	North Carolina	1	15	3	20	Health system or hospital-based outpatient clinic	In-person patients only (clinical setting)	Doctorate Degree	Clinician					Faculty (Adjunct / Full-Time Faculty)	Researcher		3	3	1	1		Informal mentorship (training from peers)				1	Informal		Informal Mentorship (training of peers)	Instructor of students in clinical setting	Instructor of students in academic setting				3	Formal	3	1	1	4	1	1	2	1	1	3
1	44	Female	White or Caucasian	Rhode Island	1	22	3	28	Health system or hospital-based outpatient clinic	In-person patients only (clinical setting)	Doctorate Degree	Clinician	Clinical Instructor (Students)	Supervisor / Director / Administrative		Clinical Educator (Residency / Fellowship)	Faculty (Adjunct / Full-Time Faculty)			5	2	0	1		Informal mentorship (training from peers)				1	Informal		Informal Mentorship (training of peers)	Instructor of students in clinical setting	Instructor of students in academic setting				3	Formal	3	4	1	3	2	1	3	4	2	3
1	46	Female	White or Caucasian	Michigan	0	20	3	30	Health system or hospital-based outpatient clinic	In-person patients only (clinical setting)	Doctorate Degree	Clinician	Clinical Instructor (Students)	Supervisor / Director / Administrative						3	2	0	1		Informal mentorship (training from peers)				1	Informal		Informal Mentorship (training of peers)	Instructor of students in clinical setting	Instructor of students in academic setting				3	Formal	1	3	2	3	3	2	2	3	2	2
1	50	Female	White or Caucasian	North Carolina	0	27	3	10	Health system or hospital-based outpatient clinic	In-person patients only (clinical setting)	Doctorate Degree	Clinician		Supervisor / Director / Administrative						2	1	0	1		Informal mentorship (training from peers)				1	Informal		Informal Mentorship (training of peers)	Instructor of students in clinical setting	Instructor of students in academic setting				3	Formal	3	3	1	1	3	1	1	3	1	1
1	34	Male	White or Caucasian	North Carolina	1	7	3	25	Health system or hospital-based outpatient clinic	In-person patients only (clinical setting)	Doctorate Degree	Clinician	Clinical Instructor (Students)	Supervisor / Director / Administrative		Clinical Educator (Residency / Fellowship)		Researcher		5	5	1	1		Informal mentorship (training from peers)				1	Informal		Informal Mentorship (training of peers)	Instructor of students in clinical setting	Instructor of students in academic setting	Formal residency program mentor	Formal fellowship program mentor		5	Formal	5	6	2	5	3	2	5	6	2	5
1	41	Male	White or Caucasian	Nebraska	1	16	3	40	Health system or hospital-based outpatient clinic	In-person patients only (clinical setting)	Doctorate Degree	Clinician	Clinical Instructor (Students)			Clinical Educator (Residency / Fellowship)				3	3	1	2		Informal mentorship (training from peers)				1	Informal		Informal Mentorship (training of peers)	Instructor of students in clinical setting	Instructor of students in academic setting	Formal residency program mentor			4	Formal	4	3	3	5	5	1	3	4	2	3
1	40	Male	White or Caucasian	North Carolina	1	11	3	40	Health system or hospital-based outpatient clinic	In-person patients only (clinical setting)	Doctorate Degree	Clinician	Clinical Instructor (Students)							2	2	1	0		Informal mentorship (training from peers)				1	Informal		Informal Mentorship (training of peers)	Instructor of students in clinical setting	Instructor of students in academic setting		Formal fellowship program mentor		4	Formal	3	4	5	1	5	4	2	5	2	3
1	30	Male	White or Caucasian	Michigan	0	5	3	40	Health system or hospital-based outpatient clinic	In-person patients only (clinical setting)	Doctorate Degree	Clinician	Clinical Instructor (Students)	Supervisor / Director / Administrative						3	5	0	0		Informal mentorship (training from peers)			EIM specialty certifications in manual therapy and stroke recovery	1	Informal		Informal Mentorship (training of peers)	Instructor of students in clinical setting	Instructor of students in academic setting				3	Formal	5	5	3	6	3	2	6	5	2	6
1	36	Male	Asian or Pacific Islander	Oregon	1	7	3	40	Health system or hospital-based outpatient clinic	In-person patients only (clinical setting)	Doctorate Degree	Clinician	Clinical Instructor (Students)				Faculty (Adjunct / Full-Time Faculty)			3	2	0	1		Informal mentorship (training from peers)				1	Informal		Informal Mentorship (training of peers)	Instructor of students in clinical setting	Instructor of students in academic setting				3	Formal	6	3	2	6	4	3	5	3	3	6
1	43	Male	White or Caucasian	North Carolina	1	18	3	40	Health system or hospital-based outpatient clinic	In-person patients only (clinical setting)	Doctorate Degree	Clinician	Clinical Instructor (Students)							2	4	1	1		Informal mentorship (training from peers)				1	Informal		Informal Mentorship (training of peers)	Instructor of students in clinical setting	Instructor of students in academic setting				3	Formal	5	5	3	3	5	3	4	5	1	5
1	44	Male	White or Caucasian	Michigan	0	15	3	32	Health system or hospital-based outpatient clinic	In-person patients only (clinical setting)	Doctorate Degree	Clinician	Clinical Instructor (Students)	Supervisor / Director / Administrative			Faculty (Adjunct / Full-Time Faculty)			4	4	0	1		Informal mentorship (training from peers)				1	Informal		Informal Mentorship (training of peers)	Instructor of students in clinical setting	Instructor of students in academic setting				3	Formal	5	1	2	1	1	2	3	4	1	5
1	56	Male	Black or African American	Florida	1	25	3	40	Health system or hospital-based outpatient clinic	In-person patients only (clinical setting)	Doctorate Degree	Clinician	Clinical Instructor (Students)	Supervisor / Director / Administrative			Faculty (Adjunct / Full-Time Faculty)			4	2	2	3		Informal mentorship (training from peers)				1	Informal		Informal Mentorship (training of peers)	Instructor of students in clinical setting	Instructor of students in academic setting				3	Formal	7	3	3	3	3	3	3	3	3	3
1	40	Female	White or Caucasian	Texas	1	14	2	20	Health system or hospital-based outpatient clinic	Mixed (In-person and telerehabilitation)	Doctorate Degree	Clinician	Clinical Instructor (Students)							2	1	0	1		Informal mentorship (training from peers)			Mckenzie institute, college professor questions	1	Informal		Informal Mentorship (training of peers)	Instructor of students in clinical setting	Instructor of students in academic setting				3	Formal	3	1	1	1	1	1	1	1	1	1
1	40	Female	White or Caucasian	North Carolina	1	15	3	35	Health system or hospital-based outpatient clinic	Mixed (In-person and telerehabilitation)	Doctorate Degree	Clinician	Clinical Instructor (Students)	Supervisor / Director / Administrative		Clinical Educator (Residency / Fellowship)	Faculty (Adjunct / Full-Time Faculty)			5	2	1	0		Informal mentorship (training from peers)				1	Informal		Informal Mentorship (training of peers)	Instructor of students in clinical setting	Instructor of students in academic setting	Formal residency program mentor			4	Formal	6	4	3	5	5	3	5	4	3	6
1	41	Female	White or Caucasian	Nebraska	1	17	3	40	Health system or hospital-based outpatient clinic	Mixed (In-person and telerehabilitation)	Doctorate Degree	Clinician	Clinical Instructor (Students)			Clinical Educator (Residency / Fellowship)	Faculty (Adjunct / Full-Time Faculty)			4	2	1	1		Informal mentorship (training from peers)				1	Informal		Informal Mentorship (training of peers)	Instructor of students in clinical setting	Instructor of students in academic setting	Formal residency program mentor			4	Formal	3	3	2	2	2	1	2	2	2	3
1	36	Female	White or Caucasian	Texas	1	10	3	30	Health system or hospital-based outpatient clinic	Mixed (In-person and telerehabilitation)	Doctorate Degree	Clinician								1	3	1	0		Informal mentorship (training from peers)				1	Informal		Informal Mentorship (training of peers)	Instructor of students in clinical setting	Instructor of students in academic setting				3	Formal	5	2	1	5	2	1	3	5	1	3
1	41	Female	White or Caucasian	Oregon	0	12	3	40	Health system or hospital-based outpatient clinic	Mixed (In-person and telerehabilitation)	Doctorate Degree	Clinician	Clinical Instructor (Students)							2	5	1	3		Informal mentorship (training from peers)				1	Informal		Informal Mentorship (training of peers)	Instructor of students in clinical setting	Instructor of students in academic setting				3	Formal	3	3	1	3	1	1	1	3	1	3
1	61	Female	White or Caucasian	Texas	1	37	3	45	Health system or hospital-based outpatient clinic	Mixed (In-person and telerehabilitation)	Doctorate Degree	Clinician					Faculty (Adjunct / Full-Time Faculty)			2	2	1	2		Informal mentorship (training from peers)				1	Informal		Informal Mentorship (training of peers)	Instructor of students in clinical setting	Instructor of students in academic setting				3	Formal	5	2	2	5	2	2	2	2	2	5
1	55	Male	Hispanic or Latino	New Mexico	1	21	3	40	Health system or hospital-based outpatient clinic	Mixed (In-person and telerehabilitation)	Doctorate Degree	Clinician	Clinical Instructor (Students)	Supervisor / Director / Administrative			Faculty (Adjunct / Full-Time Faculty)			4	3	0	0		Informal mentorship (training from peers)				1	Informal		Informal Mentorship (training of peers)	Instructor of students in clinical setting	Instructor of students in academic setting				3	Formal	2	3	1	3	4	1	3	3	1	3
1	55	Male	White or Caucasian	Florida	0	25	3	40	Health system or hospital-based outpatient clinic	Mixed (In-person and telerehabilitation)	Doctorate Degree	Clinician	Clinical Instructor (Students)	Supervisor / Director / Administrative			Faculty (Adjunct / Full-Time Faculty)			4	3	1	0		Informal mentorship (training from peers)				1	Informal		Informal Mentorship (training of peers)	Instructor of students in clinical setting	Instructor of students in academic setting				3	Formal	1	1	1	1	1	1	1	1	1	1
1	55	Female	White or Caucasian	Texas	0	32	2	40	Health system or hospital-based outpatient clinic	In-person patients only (clinical setting)	Doctorate Degree	Clinician	Clinical Instructor (Students)				Faculty (Adjunct / Full-Time Faculty)	Researcher		4	1	1	3		Informal mentorship (training from peers)				1	Informal			Instructor of students in clinical setting	Instructor of students in academic setting				2	Formal	5	3	3	3	4	3	4	3	2	3
1	63	Female	White or Caucasian	Florida	1	40	2	25	Health system or hospital-based outpatient clinic	In-person patients only (clinical setting)	Doctorate Degree	Clinician	Clinical Instructor (Students)	Supervisor / Director / Administrative			Faculty (Adjunct / Full-Time Faculty)			4	2	0	2		Informal mentorship (training from peers)				1	Informal			Instructor of students in clinical setting	Instructor of students in academic setting				2	Formal	3	1	3	3	2	1	1	1	1	2
1	50	Female	Hispanic or Latino	Texas	1	22	3	20	Health system or hospital-based outpatient clinic	In-person patients only (clinical setting)	Doctorate Degree	Clinician	Clinical Instructor (Students)	Supervisor / Director / Administrative						3	1	1	2		Informal mentorship (training from peers)				1	Informal			Instructor of students in clinical setting	Instructor of students in academic setting				2	Formal	3	3	3	3	3	3	3	3	3	3
1	38	Male	White or Caucasian	Texas	0	10	3	41	Health system or hospital-based outpatient clinic	In-person patients only (clinical setting)	Doctorate Degree	Clinician	Clinical Instructor (Students)							2	2	0	0		Informal mentorship (training from peers)				1	Informal			Instructor of students in clinical setting	Instructor of students in academic setting				2	Formal	5	4	2	3	2	2	2	5	1	5
1	38	Female	Multiracial or Biracial	North Carolina	0	11	1	3	Health system or hospital-based outpatient clinic	In-person patients only (clinical setting)	Doctorate Degree	Clinician	Clinical Instructor (Students)				Faculty (Adjunct / Full-Time Faculty)	Researcher		4	3	1	1		Informal mentorship (training from peers)				1	Informal		Informal Mentorship (training of peers)		Instructor of students in academic setting				2	Formal	3	1	1	3	1	1	1	1	1	1
1	28	Female	White or Caucasian	North Carolina	1	3	2	40	Health system or hospital-based outpatient clinic	In-person patients only (clinical setting)	Doctorate Degree	Clinician			Practice Owner					2	5	1	4		Informal mentorship (training from peers)				1	Informal		Informal Mentorship (training of peers)		Instructor of students in academic setting				2	Formal	5	4	4	5	3	2	4	3	2	5
1	38	Female	White or Caucasian	Texas	1	10	2	24	Health system or hospital-based outpatient clinic	In-person patients only (clinical setting)	Doctorate Degree	Clinician	Clinical Instructor (Students)						Mentor of PT at a sister clinic	2	3	0	0		Informal mentorship (training from peers)				1	Informal		Informal Mentorship (training of peers)		Instructor of students in academic setting				2	Formal	5	1	1	1	1	1	1	1	1	1
1	41	Female	White or Caucasian	Ohio	1	18	2	26	Health system or hospital-based outpatient clinic	In-person patients only (clinical setting)	Doctorate Degree	Clinician								1	2	0	0		Informal mentorship (training from peers)				1	Informal		Informal Mentorship (training of peers)		Instructor of students in academic setting				2	Formal	3	1	1	1	1	1	2	1	1	2
1	52	Male	White or Caucasian	Texas	1	26	3	20	Health system or hospital-based outpatient clinic	In-person patients only (clinical setting)	Doctorate Degree	Clinician		Supervisor / Director / Administrative			Faculty (Adjunct / Full-Time Faculty)			3	2	0	1		Informal mentorship (training from peers)				1	Informal		Informal Mentorship (training of peers)		Instructor of students in academic setting				2	Formal	5	3	3	5	5	2	3	2	2	5
1	62	Male	White or Caucasian	Ohio	1	40	3	8	Health system or hospital-based outpatient clinic	In-person patients only (clinical setting)	Doctorate Degree	Clinician					Faculty (Adjunct / Full-Time Faculty)			2	5	1	2		Informal mentorship (training from peers)				1	Informal		Informal Mentorship (training of peers)		Instructor of students in academic setting				2	Formal	3	1	1	3	1	1	1	1	1	3
1	46	Male	White or Caucasian	Texas	1	21	2	40	Health system or hospital-based outpatient clinic	Mixed (In-person and telerehabilitation)	Doctorate Degree	Clinician	Clinical Instructor (Students)	Supervisor / Director / Administrative			Faculty (Adjunct / Full-Time Faculty)			4	2	1	2		Informal mentorship (training from peers)				1	Informal		Informal Mentorship (training of peers)		Instructor of students in academic setting				2	Formal	7	1	1	5	7	1	6	6	1	6
1	63	Female	White or Caucasian	Texas	1	41	3	10	Health system or hospital-based outpatient clinic	Mixed (In-person and telerehabilitation)	Doctorate Degree	Clinician					Faculty (Adjunct / Full-Time Faculty)	Researcher		3	5	1	1		Informal mentorship (training from peers)				1	Informal		Informal Mentorship (training of peers)		Instructor of students in academic setting				2	Formal	3	2	1	2	2	1	2	2	1	5
1	40	Male	White or Caucasian	Ohio	1	17	3	20	Health system or hospital-based outpatient clinic	Mixed (In-person and telerehabilitation)	Doctorate Degree	Clinician		Supervisor / Director / Administrative		Clinical Educator (Residency / Fellowship)	Faculty (Adjunct / Full-Time Faculty)	Researcher		5	3	1	2		Informal mentorship (training from peers)				1	Informal		Informal Mentorship (training of peers)		Instructor of students in academic setting	Formal residency program mentor			3	Formal	4	3	2	3	3	2	2	3	2	2
1	41	Female	White or Caucasian	Texas	1	8	3	30	Health system or hospital-based outpatient clinic	Mixed (In-person and telerehabilitation)	Doctorate Degree	Clinician							Compliance Officer	1	2	1	1		Informal mentorship (training from peers)				1	Informal				Instructor of students in academic setting				1	Formal	3	2	2	2	2	2	2	2	2	2
1	37	Female	White or Caucasian	Texas	1	8	1	32	Health system or hospital-based outpatient clinic	In-person patients only (clinical setting)	Doctorate Degree	Clinician	Clinical Instructor (Students)							2	3	0	0		Informal mentorship (training from peers)				1	Informal		Informal Mentorship (training of peers)	Instructor of students in clinical setting				allowed undergraduate students to shadow	2	Formal	3	3	3	2	2	2	5	4	2	3
1	40	Female	White or Caucasian	Wisconsin	1	11	1	9	Health system or hospital-based outpatient clinic	In-person patients only (clinical setting)	Doctorate Degree	Clinician	Clinical Instructor (Students)					Researcher	student (PhD)	3	5	2	4		Informal mentorship (training from peers)				1	Informal		Informal Mentorship (training of peers)	Instructor of students in clinical setting					2	Formal	6	7	2	7	6	2	5	7	2	5
1	40	Female	White or Caucasian	North Carolina	1	15	1	40	Health system or hospital-based outpatient clinic	In-person patients only (clinical setting)	Doctorate Degree	Clinician	Clinical Instructor (Students)	Supervisor / Director / Administrative						3	3	1	2		Informal mentorship (training from peers)				1	Informal		Informal Mentorship (training of peers)	Instructor of students in clinical setting					2	Formal	5	4	2	5	3	5	4	3	2	5
1	57	Female	White or Caucasian	West Virginia	0	34	1	32	Health system or hospital-based outpatient clinic	In-person patients only (clinical setting)	Doctorate Degree	Clinician	Clinical Instructor (Students)							2	1	2	0		Informal mentorship (training from peers)				1	Informal		Informal Mentorship (training of peers)	Instructor of students in clinical setting					2	Formal	3	5	3	5	5	3	4	5	3	5
1	30	Male	Multiracial or Biracial	Texas	1	5	1	40	Health system or hospital-based outpatient clinic	In-person patients only (clinical setting)	Doctorate Degree	Clinician	Clinical Instructor (Students)	Supervisor / Director / Administrative						3	2	0	1		Informal mentorship (training from peers)				1	Informal		Informal Mentorship (training of peers)	Instructor of students in clinical setting					2	Formal	3	3	2	4	1	2	1	5	2	1
1	35	Female	White or Caucasian	Florida	1	6	2	32	Health system or hospital-based outpatient clinic	In-person patients only (clinical setting)	Doctorate Degree	Clinician	Clinical Instructor (Students)							2	2	0	0		Informal mentorship (training from peers)				1	Informal		Informal Mentorship (training of peers)	Instructor of students in clinical setting					2	Formal	1	4	2	1	4	2	5	4	2	3
1	35	Female	White or Caucasian	Texas	1	10	2	25	Health system or hospital-based outpatient clinic	In-person patients only (clinical setting)	Doctorate Degree	Clinician	Clinical Instructor (Students)		Practice Owner					3	5	1	2		Informal mentorship (training from peers)				1	Informal		Informal Mentorship (training of peers)	Instructor of students in clinical setting					2	Formal	7	6	2	6	4	5	2	7	1	3
1	40	Female	White or Caucasian	Michigan	1	13	2	30	Health system or hospital-based outpatient clinic	In-person patients only (clinical setting)	Doctorate Degree	Clinician	Clinical Instructor (Students)							2	3	0	0		Informal mentorship (training from peers)				1	Informal		Informal Mentorship (training of peers)	Instructor of students in clinical setting					2	Formal	6	3	3	5	4	5	5	4	3	6
1	40	Female	White or Caucasian	Oregon	1	15	2	34	Health system or hospital-based outpatient clinic	In-person patients only (clinical setting)	Doctorate Degree	Clinician	Clinical Instructor (Students)							2	4	1	2		Informal mentorship (training from peers)				1	Informal		Informal Mentorship (training of peers)	Instructor of students in clinical setting					2	Formal	5	3	2	3	3	2	5	5	2	5
1	42	Female	White or Caucasian	Oregon	0	17	2	30	Health system or hospital-based outpatient clinic	In-person patients only (clinical setting)	Doctorate Degree	Clinician	Clinical Instructor (Students)							2	2	0	1		Informal mentorship (training from peers)				1	Informal		Informal Mentorship (training of peers)	Instructor of students in clinical setting					2	Formal	3	2	2	5	3	2	3	2	1	3
1	44	Female	Other (please specify)	Ohio	1	18	2	20	Health system or hospital-based outpatient clinic	In-person patients only (clinical setting)	Doctorate Degree	Clinician			Practice Owner					2	2	0	0		Informal mentorship (training from peers)				1	Informal		Informal Mentorship (training of peers)	Instructor of students in clinical setting					2	Formal	5	3	1	1	1	1	3	5	2	1
1	46	Female	White or Caucasian	Maryland	1	21	2	7	Health system or hospital-based outpatient clinic	In-person patients only (clinical setting)	Doctorate Degree	Clinician	Clinical Instructor (Students)	Supervisor / Director / Administrative						3	1	1	1		Informal mentorship (training from peers)				1	Informal		Informal Mentorship (training of peers)	Instructor of students in clinical setting					2	Formal	1	6	1	7	5	1	7	7	1	6
1	34	Female	White or Caucasian	Texas	1	9	3	38	Health system or hospital-based outpatient clinic	In-person patients only (clinical setting)	Doctorate Degree	Clinician	Clinical Instructor (Students)			Clinical Educator (Residency / Fellowship)			Coordinator of hip preservation program	3	2	1	2		Informal mentorship (training from peers)				1	Informal		Informal Mentorship (training of peers)	Instructor of students in clinical setting		Formal residency program mentor			3	Formal	1	1	1	3	2	1	1	1	1	3
1	63	Female	White or Caucasian	Washington	1	42	3	40	Health system or hospital-based outpatient clinic	In-person patients only (clinical setting)	Doctorate Degree	Clinician	Clinical Instructor (Students)			Clinical Educator (Residency / Fellowship)				3	5	2	3		Informal mentorship (training from peers)				1	Informal		Informal Mentorship (training of peers)	Instructor of students in clinical setting		Formal residency program mentor			3	Formal	3	3	3	3	3	3	3	3	3	3
1	27	Female	White or Caucasian	Nebraska	1	2	3	40	Health system or hospital-based outpatient clinic	In-person patients only (clinical setting)	Doctorate Degree	Clinician								1	0	0	1		Informal mentorship (training from peers)				1	Informal		Informal Mentorship (training of peers)	Instructor of students in clinical setting					2	Formal	6	5	3	3	6	3	3	6	3	3
1	27	Female	White or Caucasian	North Carolina	0	1	3	8	Health system or hospital-based outpatient clinic	In-person patients only (clinical setting)	Doctorate Degree	Clinician								1	0	0	2		Informal mentorship (training from peers)				1	Informal		Informal Mentorship (training of peers)	Instructor of students in clinical setting					2	Formal	3	1	2	5	6	1	2	5	1	6
1	28	Female	White or Caucasian	Iowa	1	5	3	40	Health system or hospital-based outpatient clinic	In-person patients only (clinical setting)	Doctorate Degree	Clinician	Clinical Instructor (Students)							2	2	1	0		Informal mentorship (training from peers)				1	Informal		Informal Mentorship (training of peers)	Instructor of students in clinical setting					2	Formal	5	5	3	3	3	5	5	4	2	5
1	28	Female	White or Caucasian	Ohio	1	4	3	40	Health system or hospital-based outpatient clinic	In-person patients only (clinical setting)	Doctorate Degree	Clinician	Clinical Instructor (Students)					Researcher		3	2	1	2		Informal mentorship (training from peers)				1	Informal		Informal Mentorship (training of peers)	Instructor of students in clinical setting					2	Formal	4	3	3	4	3	3	3	3	3	4
1	30	Female	White or Caucasian	Texas	1	5	3	36	Health system or hospital-based outpatient clinic	In-person patients only (clinical setting)	Doctorate Degree	Clinician	Clinical Instructor (Students)							2	3	1	1		Informal mentorship (training from peers)				1	Informal		Informal Mentorship (training of peers)	Instructor of students in clinical setting					2	Formal	5	1	3	6	6	5	3	6	3	5
1	30	Female	White or Caucasian	Ohio	0	5	3	36	Health system or hospital-based outpatient clinic	In-person patients only (clinical setting)	Doctorate Degree	Clinician	Clinical Instructor (Students)							2	5	1	1		Informal mentorship (training from peers)				1	Informal		Informal Mentorship (training of peers)	Instructor of students in clinical setting					2	Formal	5	2	1	6	3	2	5	1	2	5
1	30	Female	White or Caucasian	Texas	1	3	3	9	Health system or hospital-based outpatient clinic	In-person patients only (clinical setting)	Doctorate Degree	Clinician	Clinical Instructor (Students)					Researcher		3	2	2	1		Informal mentorship (training from peers)				1	Informal		Informal Mentorship (training of peers)	Instructor of students in clinical setting					2	Formal	6	5	1	6	4	1	1	5	1	6
1	31	Female	White or Caucasian	Texas	1	5	3	40	Health system or hospital-based outpatient clinic	In-person patients only (clinical setting)	Doctorate Degree	Clinician	Clinical Instructor (Students)							2	4	0	1		Informal mentorship (training from peers)			Naiomt	1	Informal		Informal Mentorship (training of peers)	Instructor of students in clinical setting					2	Formal	7	3	3	5	6	4	5	7	3	5
1	31	Female	White or Caucasian	North Dakota	0	5	3	40	Health system or hospital-based outpatient clinic	In-person patients only (clinical setting)	Doctorate Degree	Clinician								1	1	0	0		Informal mentorship (training from peers)				1	Informal		Informal Mentorship (training of peers)	Instructor of students in clinical setting					2	Formal	5	4	3	2	5	3	3	5	3	3
1	31	Female	White or Caucasian	Texas	0	5	3	40	Health system or hospital-based outpatient clinic	In-person patients only (clinical setting)	Doctorate Degree	Clinician	Clinical Instructor (Students)							2	1	0	0		Informal mentorship (training from peers)				1	Informal		Informal Mentorship (training of peers)	Instructor of students in clinical setting					2	Formal	3	3	1	3	3	3	3	3	3	4
1	31	Female	White or Caucasian	Maine	0	6	3	40	Health system or hospital-based outpatient clinic	In-person patients only (clinical setting)	Doctorate Degree	Clinician	Clinical Instructor (Students)							2	5	0	0		Informal mentorship (training from peers)				1	Informal		Informal Mentorship (training of peers)	Instructor of students in clinical setting					2	Formal	5	3	3	3	4	3	2	4	3	3
1	32	Female	White or Caucasian	Rhode Island	1	6	3	40	Health system or hospital-based outpatient clinic	In-person patients only (clinical setting)	Doctorate Degree	Clinician	Clinical Instructor (Students)							2	1	0	0		Informal mentorship (training from peers)				1	Informal		Informal Mentorship (training of peers)	Instructor of students in clinical setting					2	Formal	6	4	1	1	5	1	5	4	1	6
1	32	Female	White or Caucasian	Florida	0	5	3	45	Health system or hospital-based outpatient clinic	In-person patients only (clinical setting)	Doctorate Degree	Clinician	Clinical Instructor (Students)							2	2	3	0		Informal mentorship (training from peers)				1	Informal		Informal Mentorship (training of peers)	Instructor of students in clinical setting					2	Formal	6	5	5	5	6	6	5	4	3	5
1	33	Female	White or Caucasian	Texas	1	7	3	38	Health system or hospital-based outpatient clinic	In-person patients only (clinical setting)	Doctorate Degree	Clinician	Clinical Instructor (Students)	Supervisor / Director / Administrative						3	1	0	0		Informal mentorship (training from peers)				1	Informal		Informal Mentorship (training of peers)	Instructor of students in clinical setting					2	Formal	7	4	3	3	3	3	3	4	3	5
1	33	Female	White or Caucasian	Michigan	0	8	3	40	Health system or hospital-based outpatient clinic	In-person patients only (clinical setting)	Doctorate Degree	Clinician	Clinical Instructor (Students)							2	2	0	0		Informal mentorship (training from peers)				1	Informal		Informal Mentorship (training of peers)	Instructor of students in clinical setting					2	Formal	2	4	2	5	5	4	3	5	3	5
1	33	Female	Hispanic or Latino	Texas	1	8	3	40	Health system or hospital-based outpatient clinic	In-person patients only (clinical setting)	Doctorate Degree	Clinician	Clinical Instructor (Students)							2	5	0	2		Informal mentorship (training from peers)				1	Informal		Informal Mentorship (training of peers)	Instructor of students in clinical setting					2	Formal	5	2	2	5	2	1	4	2	1	5
1	34	Female	White or Caucasian	North Carolina	0	8	3	40	Health system or hospital-based outpatient clinic	In-person patients only (clinical setting)	Doctorate Degree	Clinician	Clinical Instructor (Students)							2	1	0	0		Informal mentorship (training from peers)				1	Informal		Informal Mentorship (training of peers)	Instructor of students in clinical setting					2	Formal	3	3	3	4	4	3	2	4	2	5
1	35	Female	White or Caucasian	Texas	1	10	3	38	Health system or hospital-based outpatient clinic	In-person patients only (clinical setting)	Doctorate Degree	Clinician	Clinical Instructor (Students)			Clinical Educator (Residency / Fellowship)		Researcher		4	5	1	2		Informal mentorship (training from peers)				1	Informal		Informal Mentorship (training of peers)	Instructor of students in clinical setting				guest lecture to fellowship program	2	Formal	5	5	2	6	5	1	6	5	1	6
1	35	Female	White or Caucasian	Ohio	1	6	3	38	Health system or hospital-based outpatient clinic	In-person patients only (clinical setting)	Doctorate Degree	Clinician	Clinical Instructor (Students)							2	3	0	0		Informal mentorship (training from peers)				1	Informal		Informal Mentorship (training of peers)	Instructor of students in clinical setting					2	Formal	1	2	3	5	5	3	5	4	3	6
1	35	Female	Black or African American	Texas	1	9	3	40	Health system or hospital-based outpatient clinic	In-person patients only (clinical setting)	Doctorate Degree	Clinician	Clinical Instructor (Students)							2	5	0	1		Informal mentorship (training from peers)				1	Informal		Informal Mentorship (training of peers)	Instructor of students in clinical setting					2	Formal	6	4	3	6	4	3	6	2	2	6
1	35	Female	White or Caucasian	Iowa	1	9	3	10	Health system or hospital-based outpatient clinic	In-person patients only (clinical setting)	Doctorate Degree	Clinician	Clinical Instructor (Students)	Supervisor / Director / Administrative						3	3	0	2		Informal mentorship (training from peers)				1	Informal		Informal Mentorship (training of peers)	Instructor of students in clinical setting					2	Formal	6	1	1	2	2	1	2	2	1	2
1	35	Female	White or Caucasian	Ohio	1	10	3	40	Health system or hospital-based outpatient clinic	In-person patients only (clinical setting)	Doctorate Degree	Clinician	Clinical Instructor (Students)							2	2	1	1		Informal mentorship (training from peers)				1	Informal		Informal Mentorship (training of peers)	Instructor of students in clinical setting					2	Formal	3	3	3	2	2	1	1	2	1	1
1	36	Female	White or Caucasian	Texas	1	10	3	40	Health system or hospital-based outpatient clinic	In-person patients only (clinical setting)	Doctorate Degree	Clinician	Clinical Instructor (Students)				Faculty (Adjunct / Full-Time Faculty)			3	2	0	1		Informal mentorship (training from peers)				1	Informal		Informal Mentorship (training of peers)	Instructor of students in clinical setting					2	Formal	5	3	3	5	3	3	3	3	3	3
1	36	Female	White or Caucasian	Texas	1	11	3	36	Health system or hospital-based outpatient clinic	In-person patients only (clinical setting)	Doctorate Degree	Clinician	Clinical Instructor (Students)							2	3	0	1		Informal mentorship (training from peers)				1	Informal		Informal Mentorship (training of peers)	Instructor of students in clinical setting					2	Formal	3	2	2	2	1	1	1	1	2	1
1	36	Female	White or Caucasian	Ohio	0	10	3	50	Health system or hospital-based outpatient clinic	In-person patients only (clinical setting)	Doctorate Degree	Clinician	Clinical Instructor (Students)							2	3	1	2		Informal mentorship (training from peers)				1	Informal		Informal Mentorship (training of peers)	Instructor of students in clinical setting					2	Formal	6	3	2	5	3	1	5	1	1	5
1	36	Female	White or Caucasian	Texas	1	13	3	36	Health system or hospital-based outpatient clinic	In-person patients only (clinical setting)	Doctorate Degree	Clinician	Clinical Instructor (Students)	Supervisor / Director / Administrative				Researcher		4	5	1	3		Informal mentorship (training from peers)				1	Informal		Informal Mentorship (training of peers)	Instructor of students in clinical setting					2	Formal	5	5	3	5	3	3	3	5	3	3
1	38	Female	White or Caucasian	Texas	1	14	3	34	Health system or hospital-based outpatient clinic	In-person patients only (clinical setting)	Doctorate Degree	Clinician	Clinical Instructor (Students)							2	1	1	2		Informal mentorship (training from peers)			Manual therapy training	1	Informal		Informal Mentorship (training of peers)	Instructor of students in clinical setting					2	Formal	3	3	2	5	3	2	3	3	2	5
1	39	Female	White or Caucasian	Michigan	0	14	3	40	Health system or hospital-based outpatient clinic	In-person patients only (clinical setting)	Doctorate Degree	Clinician								1	3	0	0		Informal mentorship (training from peers)			CE course series for excellence in manual therapy	1	Informal		Informal Mentorship (training of peers)	Instructor of students in clinical setting					2	Formal	3	3	5	4	3	5	3	3	5	5
1	39	Female	White or Caucasian	Pennsylvania	0	14	3	40	Health system or hospital-based outpatient clinic	In-person patients only (clinical setting)	Doctorate Degree	Clinician	Clinical Instructor (Students)							2	3	0	1		Informal mentorship (training from peers)				1	Informal		Informal Mentorship (training of peers)	Instructor of students in clinical setting					2	Formal	5	5	3	3	6	3	5	5	3	3
1	40	Female	White or Caucasian	North Carolina	1	10	3	32	Health system or hospital-based outpatient clinic	In-person patients only (clinical setting)	Doctorate Degree	Clinician	Clinical Instructor (Students)				Faculty (Adjunct / Full-Time Faculty)			3	2	1	0		Informal mentorship (training from peers)				1	Informal		Informal Mentorship (training of peers)	Instructor of students in clinical setting				Module for foot/ankle and pediatric spine for our entities Fellowship program	2	Formal	6	5	2	6	3	1	5	6	1	5
1	40	Female	White or Caucasian	Florida	1	14	3	35	Health system or hospital-based outpatient clinic	In-person patients only (clinical setting)	Doctorate Degree	Clinician	Clinical Instructor (Students)							2	2	1	0		Informal mentorship (training from peers)				1	Informal		Informal Mentorship (training of peers)	Instructor of students in clinical setting					2	Formal	3	3	3	3	3	3	3	4	3	3
1	41	Female	Multiracial or Biracial	Georgia	1	12	3	6	Health system or hospital-based outpatient clinic	In-person patients only (clinical setting)	Doctorate Degree	Clinician	Clinical Instructor (Students)	Supervisor / Director / Administrative						3	1	1	2		Informal mentorship (training from peers)				1	Informal		Informal Mentorship (training of peers)	Instructor of students in clinical setting					2	Formal	5	3	3	5	3	3	5	4	2	5
1	41	Female	White or Caucasian	Michigan	1	14	3	35	Health system or hospital-based outpatient clinic	In-person patients only (clinical setting)	Doctorate Degree	Clinician	Clinical Instructor (Students)		Practice Owner					3	4	2	0		Informal mentorship (training from peers)				1	Informal		Informal Mentorship (training of peers)	Instructor of students in clinical setting					2	Formal	1	1	1	3	1	1	5	3	5	5
1	42	Female	White or Caucasian	California	1	10	3	40	Health system or hospital-based outpatient clinic	In-person patients only (clinical setting)	Doctorate Degree	Clinician								1	2	1	1		Informal mentorship (training from peers)				1	Informal		Informal Mentorship (training of peers)	Instructor of students in clinical setting					2	Formal	3	6	3	3	5	3	3	6	2	3
1	43	Female	White or Caucasian	Texas	0	16	3	40	Health system or hospital-based outpatient clinic	In-person patients only (clinical setting)	Doctorate Degree	Clinician		Supervisor / Director / Administrative						2	1	0	0		Informal mentorship (training from peers)				1	Informal		Informal Mentorship (training of peers)	Instructor of students in clinical setting					2	Formal	5	4	2	5	5	3	5	4	3	5
1	47	Female	White or Caucasian	North Carolina	1	4	3	30	Health system or hospital-based outpatient clinic	In-person patients only (clinical setting)	Doctorate Degree	Clinician	Clinical Instructor (Students)							2	1	0	1		Informal mentorship (training from peers)				1	Informal		Informal Mentorship (training of peers)	Instructor of students in clinical setting					2	Formal	7	3	2	5	5	3	5	5	2	5
1	50	Female	White or Caucasian	Oregon	1	6	3	36	Health system or hospital-based outpatient clinic	In-person patients only (clinical setting)	Doctorate Degree	Clinician	Clinical Instructor (Students)							2	1	0	0		Informal mentorship (training from peers)				1	Informal		Informal Mentorship (training of peers)	Instructor of students in clinical setting					2	Formal	5	4	4	5	5	4	4	6	4	5
1	50	Female	Hispanic or Latino	Florida	1	27	3	35	Health system or hospital-based outpatient clinic	In-person patients only (clinical setting)	Doctorate Degree	Clinician	Clinical Instructor (Students)							2	1	0	0		Informal mentorship (training from peers)				1	Informal		Informal Mentorship (training of peers)	Instructor of students in clinical setting					2	Formal	3	2	2	3	5	3	3	3	3	5
1	52	Female	Asian or Pacific Islander	Florida	1	30	3	25	Health system or hospital-based outpatient clinic	In-person patients only (clinical setting)	Doctorate Degree	Clinician	Clinical Instructor (Students)	Supervisor / Director / Administrative						3	2	1	1		Informal mentorship (training from peers)				1	Informal		Informal Mentorship (training of peers)	Instructor of students in clinical setting					2	Formal	3	3	1	1	3	1	1	1	1	1
1	56	Male	White or Caucasian	Ohio	1	25	3	30	Health system or hospital-based outpatient clinic	In-person patients only (clinical setting)	Doctorate Degree	Clinician	Clinical Instructor (Students)	Supervisor / Director / Administrative		Clinical Educator (Residency / Fellowship)				4	3	0	1		Informal mentorship (training from peers)				1	Informal		Informal Mentorship (training of peers)	Instructor of students in clinical setting		Formal residency program mentor			3	Formal	2	1	1	2	1	1	1	1	1	1
1	26	Male	White or Caucasian	Pennsylvania	1	2	3	40	Health system or hospital-based outpatient clinic	In-person patients only (clinical setting)	Doctorate Degree	Clinician	Clinical Instructor (Students)							2	3	0	2		Informal mentorship (training from peers)				1	Informal		Informal Mentorship (training of peers)	Instructor of students in clinical setting					2	Formal	5	4	2	5	5	2	3	3	1	2
1	30	Male	White or Caucasian	West Virginia	0	3	3	42	Health system or hospital-based outpatient clinic	In-person patients only (clinical setting)	Doctorate Degree	Clinician	Clinical Instructor (Students)	Supervisor / Director / Administrative						3	1	0	1		Informal mentorship (training from peers)				1	Informal		Informal Mentorship (training of peers)	Instructor of students in clinical setting					2	Formal	5	5	2	4	5	1	4	6	1	4
1	31	Male	White or Caucasian	Texas	1	3	3	40	Health system or hospital-based outpatient clinic	In-person patients only (clinical setting)	Doctorate Degree	Clinician	Clinical Instructor (Students)							2	3	0	1		Informal mentorship (training from peers)				1	Informal		Informal Mentorship (training of peers)	Instructor of students in clinical setting					2	Formal	3	1	2	2	2	2	2	1	1	2
1	31	Male	White or Caucasian	Oregon	1	3	3	38	Health system or hospital-based outpatient clinic	In-person patients only (clinical setting)	Doctorate Degree	Clinician	Clinical Instructor (Students)							2	5	0	1		Informal mentorship (training from peers)				1	Informal		Informal Mentorship (training of peers)	Instructor of students in clinical setting					2	Formal	4	3	5	3	3	3	3	3	3	5
1	32	Male	Hispanic or Latino	Texas	1	5	3	47	Health system or hospital-based outpatient clinic	In-person patients only (clinical setting)	Doctorate Degree	Clinician	Clinical Instructor (Students)	Supervisor / Director / Administrative						3	2	0	1		Informal mentorship (training from peers)				1	Informal		Informal Mentorship (training of peers)	Instructor of students in clinical setting					2	Formal	6	6	5	3	6	5	4	7	4	5
1	33	Male	White or Caucasian	Ohio	1	6	3	38	Health system or hospital-based outpatient clinic	In-person patients only (clinical setting)	Doctorate Degree	Clinician	Clinical Instructor (Students)							2	3	0	0		Informal mentorship (training from peers)				1	Informal		Informal Mentorship (training of peers)	Instructor of students in clinical setting					2	Formal	3	1	2	1	3	1	1	2	1	1
1	36	Male	White or Caucasian	Indiana	0	11	3	36	Health system or hospital-based outpatient clinic	In-person patients only (clinical setting)	Doctorate Degree	Clinician	Clinical Instructor (Students)	Supervisor / Director / Administrative						3	3	0	0		Informal mentorship (training from peers)				1	Informal		Informal Mentorship (training of peers)	Instructor of students in clinical setting					2	Formal	3	5	2	3	2	2	2	4	2	2
1	36	Male	White or Caucasian	Texas	0	9	3	42	Health system or hospital-based outpatient clinic	In-person patients only (clinical setting)	Doctorate Degree	Clinician	Clinical Instructor (Students)							2	4	1	0		Informal mentorship (training from peers)				1	Informal		Informal Mentorship (training of peers)	Instructor of students in clinical setting					2	Formal	3	3	3	3	3	3	3	2	3	3
1	40	Male	White or Caucasian	Ohio	0	15	3	38	Health system or hospital-based outpatient clinic	In-person patients only (clinical setting)	Doctorate Degree	Clinician	Clinical Instructor (Students)							2	1	0	0		Informal mentorship (training from peers)				1	Informal		Informal Mentorship (training of peers)	Instructor of students in clinical setting					2	Formal	4	5	2	5	2	2	2	5	1	5
1	42	Male	White or Caucasian	Washington	1	16	3	30	Health system or hospital-based outpatient clinic	In-person patients only (clinical setting)	Doctorate Degree	Clinician	Clinical Instructor (Students)	Supervisor / Director / Administrative						3	4	1	1		Informal mentorship (training from peers)				1	Informal		Informal Mentorship (training of peers)	Instructor of students in clinical setting					2	Formal	3	1	2	5	3	1	5	2	1	5
1	43	Male	White or Caucasian	Texas	1	19	3	42	Health system or hospital-based outpatient clinic	In-person patients only (clinical setting)	Doctorate Degree	Clinician	Clinical Instructor (Students)	Supervisor / Director / Administrative						3	1	0	0		Informal mentorship (training from peers)				1	Informal		Informal Mentorship (training of peers)	Instructor of students in clinical setting					2	Formal	3	5	3	3	4	3	3	4	3	3
1	43	Male	White or Caucasian	North Carolina	1	20	3	40	Health system or hospital-based outpatient clinic	In-person patients only (clinical setting)	Doctorate Degree	Clinician								1	3	0	0		Informal mentorship (training from peers)				1	Informal		Informal Mentorship (training of peers)	Instructor of students in clinical setting					2	Formal	6	1	1	3	5	1	1	4	1	5
1	43	Male	White or Caucasian	Oregon	1	16	3	40	Health system or hospital-based outpatient clinic	In-person patients only (clinical setting)	Doctorate Degree	Clinician	Clinical Instructor (Students)							2	2	0	1		Informal mentorship (training from peers)				1	Informal		Informal Mentorship (training of peers)	Instructor of students in clinical setting					2	Formal	2	2	1	1	3	1	1	2	1	1
1	48	Male	White or Caucasian	Ohio	1	10	3	30	Health system or hospital-based outpatient clinic	In-person patients only (clinical setting)	Doctorate Degree	Clinician	Clinical Instructor (Students)							2	4	0	0		Informal mentorship (training from peers)				1	Informal		Informal Mentorship (training of peers)	Instructor of students in clinical setting					2	Formal	1	2	2	2	3	2	1	3	2	1
1	54	Male	White or Caucasian	West Virginia	0	29	3	40	Health system or hospital-based outpatient clinic	In-person patients only (clinical setting)	Doctorate Degree	Clinician	Clinical Instructor (Students)	Supervisor / Director / Administrative						3	2	0	1		Informal mentorship (training from peers)			Dpt	1	Informal		Informal Mentorship (training of peers)	Instructor of students in clinical setting					2	Formal	2	3	1	3	1	1	1	1	1	1
1	36	Female	White or Caucasian	Illinois	1	8	2	36	Health system or hospital-based outpatient clinic	Mixed (In-person and telerehabilitation)	Doctorate Degree	Clinician	Clinical Instructor (Students)							2	5	1	0		Informal mentorship (training from peers)				1	Informal		Informal Mentorship (training of peers)	Instructor of students in clinical setting					2	Formal	4	3	3	3	5	4	3	3	3	3
1	32	Female	White or Caucasian	Ohio	1	6	3	40	Health system or hospital-based outpatient clinic	Mixed (In-person and telerehabilitation)	Doctorate Degree	Clinician	Clinical Instructor (Students)							2	4	1	1		Informal mentorship (training from peers)				1	Informal		Informal Mentorship (training of peers)	Instructor of students in clinical setting		Formal residency program mentor			3	Formal	7	4	3	5	4	5	5	7	2	7
1	29	Female	White or Caucasian	California	1	5	3	40	Health system or hospital-based outpatient clinic	Mixed (In-person and telerehabilitation)	Doctorate Degree	Clinician	Clinical Instructor (Students)	Supervisor / Director / Administrative						3	2	0	1		Informal mentorship (training from peers)				1	Informal		Informal Mentorship (training of peers)	Instructor of students in clinical setting					2	Formal	3	3	3	3	3	2	5	3	2	5
1	32	Female	White or Caucasian	Texas	1	7	3	40	Health system or hospital-based outpatient clinic	Mixed (In-person and telerehabilitation)	Doctorate Degree	Clinician	Clinical Instructor (Students)		Practice Owner					3	2	1	1		Informal mentorship (training from peers)				1	Informal		Informal Mentorship (training of peers)	Instructor of students in clinical setting					2	Formal	3	6	3	6	5	3	3	6	2	5
1	34	Female	White or Caucasian	Texas	1	9	3	40	Health system or hospital-based outpatient clinic	Mixed (In-person and telerehabilitation)	Doctorate Degree	Clinician	Clinical Instructor (Students)							2	2	0	2		Informal mentorship (training from peers)				1	Informal		Informal Mentorship (training of peers)	Instructor of students in clinical setting					2	Formal	6	5	6	3	5	3	5	6	3	5
1	37	Female	White or Caucasian	Oregon	1	10	3	32	Health system or hospital-based outpatient clinic	Mixed (In-person and telerehabilitation)	Doctorate Degree	Clinician							Clinic Lead, Union Steward	1	2	0	2		Informal mentorship (training from peers)				1	Informal		Informal Mentorship (training of peers)	Instructor of students in clinical setting					2	Formal	5	3	3	4	4	3	5	4	3	3
1	38	Female	White or Caucasian	Wyoming	0	15	3	10	Health system or hospital-based outpatient clinic	Mixed (In-person and telerehabilitation)	Doctorate Degree	Clinician	Clinical Instructor (Students)	Supervisor / Director / Administrative						3	1	0	2		Informal mentorship (training from peers)				1	Informal		Informal Mentorship (training of peers)	Instructor of students in clinical setting					2	Formal	3	3	3	5	4	3	5	3	2	5
1	41	Female	White or Caucasian	North Carolina	0	15	3	35	Health system or hospital-based outpatient clinic	Mixed (In-person and telerehabilitation)	Doctorate Degree	Clinician	Clinical Instructor (Students)	Supervisor / Director / Administrative						3	1	0	0		Informal mentorship (training from peers)				1	Informal		Informal Mentorship (training of peers)	Instructor of students in clinical setting					2	Formal	2	1	1	5	4	1	4	1	1	6
1	41	Female	White or Caucasian	Oregon	1	9	3	40	Health system or hospital-based outpatient clinic	Mixed (In-person and telerehabilitation)	Doctorate Degree	Clinician								1	4	0	0		Informal mentorship (training from peers)				1	Informal		Informal Mentorship (training of peers)	Instructor of students in clinical setting					2	Formal	2	1	1	5	5	2	5	3	2	6
1	41	Female	White or Caucasian	Texas	1	15	3	20	Health system or hospital-based outpatient clinic	Mixed (In-person and telerehabilitation)	Doctorate Degree	Clinician		Supervisor / Director / Administrative						2	4	0	1		Informal mentorship (training from peers)				1	Informal		Informal Mentorship (training of peers)	Instructor of students in clinical setting					2	Formal	1	1	1	1	1	1	1	1	1	1
1	26	Male	White or Caucasian	Texas	1	1	3	35	Health system or hospital-based outpatient clinic	Mixed (In-person and telerehabilitation)	Doctorate Degree	Clinician		Supervisor / Director / Administrative				Researcher		3	0	0	2		Informal mentorship (training from peers)				1	Informal		Informal Mentorship (training of peers)	Instructor of students in clinical setting					2	Formal	3	1	1	3	3	1	2	1	1	2
1	31	Male	Multiracial or Biracial	Texas	1	4	3	55	Health system or hospital-based outpatient clinic	Mixed (In-person and telerehabilitation)	Doctorate Degree	Clinician	Clinical Instructor (Students)							2	5	1	2		Informal mentorship (training from peers)				1	Informal		Informal Mentorship (training of peers)	Instructor of students in clinical setting					2	Formal	1	7	1	7	1	1	7	7	1	7
1	31	Male	White or Caucasian	Texas	1	3	3	40	Health system or hospital-based outpatient clinic	Mixed (In-person and telerehabilitation)	Doctorate Degree	Clinician	Clinical Instructor (Students)							2	5	3	2		Informal mentorship (training from peers)				1	Informal		Informal Mentorship (training of peers)	Instructor of students in clinical setting					2	Formal	1	1	1	1	1	1	1	1	1	1
1	32	Male	White or Caucasian	Texas	1	5	3	40	Health system or hospital-based outpatient clinic	Mixed (In-person and telerehabilitation)	Doctorate Degree	Clinician	Clinical Instructor (Students)							2	5	1	0		Informal mentorship (training from peers)				1	Informal		Informal Mentorship (training of peers)	Instructor of students in clinical setting					2	Formal	3	2	2	3	2	2	1	1	1	3
1	36	Male	Asian or Pacific Islander	Florida	1	10	3	40	Health system or hospital-based outpatient clinic	Mixed (In-person and telerehabilitation)	Doctorate Degree	Clinician	Clinical Instructor (Students)	Supervisor / Director / Administrative						3	4	0	0		Informal mentorship (training from peers)				1	Informal		Informal Mentorship (training of peers)	Instructor of students in clinical setting					2	Formal	1	3	2	2	2	1	1	2	1	3
1	37	Female	White or Caucasian	Florida	1	8	3	40	Health system or hospital-based outpatient clinic	Remote patients only (telerehabilitation)	Doctorate Degree	Clinician	Clinical Instructor (Students)	Supervisor / Director / Administrative						3	1	0	0		Informal mentorship (training from peers)				1	Informal		Informal Mentorship (training of peers)	Instructor of students in clinical setting		Formal residency program mentor			3	Formal	3	5	3	1	1	1	5	5	1	5
1	69	Male	White or Caucasian	Ohio	1	45	1	10	Health system or hospital-based outpatient clinic	In-person patients only (clinical setting)	Doctorate Degree	Clinician								1	3	0	1		Informal mentorship (training from peers)				1	Informal			Instructor of students in clinical setting					1	Formal	2	2	2	2	1	3	2	2	2	2
1	41	Female	Asian or Pacific Islander	Texas	1	20	2	30	Health system or hospital-based outpatient clinic	In-person patients only (clinical setting)	Doctorate Degree	Clinician	Clinical Instructor (Students)							2	4	1	2		Informal mentorship (training from peers)			COMT	1	Informal			Instructor of students in clinical setting					1	Formal	2	1	3	4	2	4	5	3	3	5
1	30	Female	White or Caucasian	Texas	1	1	3	40	Health system or hospital-based outpatient clinic	In-person patients only (clinical setting)	Doctorate Degree	Clinician	Clinical Instructor (Students)							2	5	0	2		Informal mentorship (training from peers)				1	Informal			Instructor of students in clinical setting					1	Formal	5	3	2	5	3	3	4	3	2	5
1	35	Female	White or Caucasian	North Carolina	1	11	3	35	Health system or hospital-based outpatient clinic	In-person patients only (clinical setting)	Doctorate Degree	Clinician								1	3	0	0		Informal mentorship (training from peers)				1	Informal			Instructor of students in clinical setting					1	Formal	2	1	2	3	4	1	1	1	1	1
1	40	Female	White or Caucasian	Michigan	0	13	3	40	Health system or hospital-based outpatient clinic	In-person patients only (clinical setting)	Doctorate Degree	Clinician								1	1	0	0		Informal mentorship (training from peers)				1	Informal			Instructor of students in clinical setting					1	Formal	5	3	1	6	3	3	3	2	3	5
1	40	Female	White or Caucasian	Texas	1	8	3	36	Health system or hospital-based outpatient clinic	In-person patients only (clinical setting)	Doctorate Degree	Clinician								1	2	0	0		Informal mentorship (training from peers)				1	Informal			Instructor of students in clinical setting					1	Formal	3	3	5	3	3	3	4	3	3	5
1	41	Female	Black or African American	Florida	1	16	3	40	Health system or hospital-based outpatient clinic	In-person patients only (clinical setting)	Doctorate Degree	Clinician	Clinical Instructor (Students)							2	1	0	2		Informal mentorship (training from peers)				1	Informal			Instructor of students in clinical setting					1	Formal	4	3	1	2	1	1	3	5	1	2
1	42	Female	White or Caucasian	Nebraska	0	15	3	38	Health system or hospital-based outpatient clinic	In-person patients only (clinical setting)	Doctorate Degree	Clinician	Clinical Instructor (Students)							2	2	0	2		Informal mentorship (training from peers)				1	Informal			Instructor of students in clinical setting					1	Formal	6	3	2	3	3	3	2	4	2	2
1	45	Female	Black or African American	Florida	0	20	3	8	Health system or hospital-based outpatient clinic	In-person patients only (clinical setting)	Doctorate Degree	Clinician		Supervisor / Director / Administrative						2	2	1	1		Informal mentorship (training from peers)				1	Informal			Instructor of students in clinical setting					1	Formal	3	3	1	3	2	2	4	2	2	5
1	47	Female	White or Caucasian	Michigan	1	14	3	35	Health system or hospital-based outpatient clinic	In-person patients only (clinical setting)	Doctorate Degree	Clinician	Clinical Instructor (Students)						Senior staff therapist	2	3	0	1		Informal mentorship (training from peers)				1	Informal			Instructor of students in clinical setting					1	Formal	4	3	3	3	3	3	3	3	3	5
1	33	Male	White or Caucasian	Texas	0	5	3	30	Health system or hospital-based outpatient clinic	In-person patients only (clinical setting)	Doctorate Degree	Clinician	Clinical Instructor (Students)							2	3	0	0		Informal mentorship (training from peers)				1	Informal			Instructor of students in clinical setting					1	Formal	3	3	3	2	3	1	1	3	1	2
1	47	Female	White or Caucasian	Oregon	1	22	3	40	Health system or hospital-based outpatient clinic	Mixed (In-person and telerehabilitation)	Doctorate Degree	Clinician								1	3	1	3		Informal mentorship (training from peers)				1	Informal			Instructor of students in clinical setting		Formal residency program mentor			2	Formal	6	5	3	5	7	5	7	7	3	5
1	26	Female	White or Caucasian	Texas	1	2	3	40	Health system or hospital-based outpatient clinic	Mixed (In-person and telerehabilitation)	Doctorate Degree	Clinician								1	5	0	3		Informal mentorship (training from peers)				1	Informal			Instructor of students in clinical setting					1	Formal	5	3	2	3	3	3	3	3	3	5
1	29	Female	Hispanic or Latino	Texas	1	2	3	40	Health system or hospital-based outpatient clinic	Mixed (In-person and telerehabilitation)	Doctorate Degree	Clinician	Clinical Instructor (Students)							2	1	0	0		Informal mentorship (training from peers)				1	Informal			Instructor of students in clinical setting					1	Formal	3	3	3	5	5	3	5	3	3	5
1	64	Male	White or Caucasian	Nevada	1	37	3	11	Health system or hospital-based outpatient clinic	Mixed (In-person and telerehabilitation)	Doctorate Degree	Clinician		Supervisor / Director / Administrative						2	2	0	0		Informal mentorship (training from peers)			Manual therapy institute	1	Informal			Instructor of students in clinical setting					1	Formal	7	5	1	5	5	3	7	5	2	7
1	51	Male	White or Caucasian	Texas	1	16	3	9	Health system or hospital-based outpatient clinic	Mixed (In-person and telerehabilitation)	Doctorate Degree	Clinician	Clinical Instructor (Students)							2	1	0	1		Informal mentorship (training from peers)			year-long manual orthopedic physical therapy course	1	Informal			Instructor of students in clinical setting					1	Formal	3	4	3	3	3	4	2	4	3	3
1	52	Female	White or Caucasian	Idaho	1	30	2	24	Health system or hospital-based outpatient clinic	In-person patients only (clinical setting)	Doctorate Degree	Clinician	Clinical Instructor (Students)			Clinical Educator (Residency / Fellowship)				3	3	1	2		Informal mentorship (training from peers)				1	Informal		Informal Mentorship (training of peers)			Formal residency program mentor			2	Formal	2	1	3	1	1	3	3	3	3	2
1	38	Female	White or Caucasian	Texas	1	13	3	20	Health system or hospital-based outpatient clinic	In-person patients only (clinical setting)	Doctorate Degree	Clinician				Clinical Educator (Residency / Fellowship)				2	3	1	1		Informal mentorship (training from peers)				1	Informal		Informal Mentorship (training of peers)			Formal residency program mentor		Residency director with informal mentorship of residents	2	Formal	3	1	2	2	1	1	1	1	1	2
1	43	Male	Hispanic or Latino	Florida	1	20	3	28	Health system or hospital-based outpatient clinic	In-person patients only (clinical setting)	Doctorate Degree	Clinician		Supervisor / Director / Administrative		Clinical Educator (Residency / Fellowship)	Faculty (Adjunct / Full-Time Faculty)			4	1	2	0		Informal mentorship (training from peers)				1	Informal		Informal Mentorship (training of peers)			Formal residency program mentor			2	Formal	6	3	4	6	3	3	4	3	3	6
1	42	Female	White or Caucasian	Ohio	1	18	3	26	Health system or hospital-based outpatient clinic	In-person patients only (clinical setting)	Doctorate Degree	Clinician				Clinical Educator (Residency / Fellowship)		Researcher		3	2	1	1		Informal mentorship (training from peers)				1	Informal					Formal residency program mentor			1	Formal	5	3	4	5	3	3	3	3	3	4
1	46	Female	White or Caucasian	Ohio	1	20	3	20	Health system or hospital-based outpatient clinic	In-person patients only (clinical setting)	Doctorate Degree	Clinician				Clinical Educator (Residency / Fellowship)	Faculty (Adjunct / Full-Time Faculty)			3	3	1	1		Informal mentorship (training from peers)				1	Informal					Formal residency program mentor			1	Formal	3	1	1	5	1	3	5	1	2	5
1	62	Female	White or Caucasian	Texas	1	30	1	32	Health system or hospital-based outpatient clinic	In-person patients only (clinical setting)	Doctorate Degree	Clinician								1	2	0	1	None					0	None	None							0	None	3	3	2	3	3	3	3	3	2	3
1	36	Female	Black or African American	North Carolina	1	10	2	32	Health system or hospital-based outpatient clinic	In-person patients only (clinical setting)	Doctorate Degree	Clinician	Clinical Instructor (Students)							2	2	0	0	None					0	None	None							0	None	1	2	3	1	3	3	5	4	3	5
1	41	Female	White or Caucasian	Ohio	1	16	2	30	Health system or hospital-based outpatient clinic	In-person patients only (clinical setting)	Doctorate Degree	Clinician								1	4	0	0	None					0	None	None							0	None	1	1	1	1	1	1	1	1	1	1
1	26	Female	Hispanic or Latino	North Carolina	1	1	3	40	Health system or hospital-based outpatient clinic	In-person patients only (clinical setting)	Doctorate Degree	Clinician							student	1	1	0	1	None					0	None	None							0	None	5	3	3	4	3	3	5	4	2	5
1	26	Female	White or Caucasian	Virginia	0	0	3	40	Health system or hospital-based outpatient clinic	In-person patients only (clinical setting)	Doctorate Degree	Clinician								1	0	0	0	None					0	None	None							0	None	1	5	3	5	5	3	5	5	3	5
1	26	Female	White or Caucasian	Michigan	0	1	3	40	Health system or hospital-based outpatient clinic	In-person patients only (clinical setting)	Doctorate Degree	Clinician								1	1	0	1	None					0	None	None							0	None	5	5	5	5	5	4	3	5	3	4
1	26	Female	White or Caucasian	Florida	1	1	3	40	Health system or hospital-based outpatient clinic	In-person patients only (clinical setting)	Doctorate Degree	Clinician								1	1	0	1	None					0	None	None							0	None	5	3	2	4	3	2	5	3	2	5
1	26	Female	White or Caucasian	Michigan	1	1	3	40	Health system or hospital-based outpatient clinic	In-person patients only (clinical setting)	Doctorate Degree	Clinician								1	1	0	2	None					0	None	None							0	None	1	7	3	5	7	3	6	7	3	5
1	33	Female	White or Caucasian	Washington	0	7	3	40	Health system or hospital-based outpatient clinic	In-person patients only (clinical setting)	Doctorate Degree	Clinician								1	5	0	0	None					0	None	None							0	None	6	3	3	1	5	3	1	5	1	4
1	34	Female	White or Caucasian	North Carolina	1	8	3	40	Health system or hospital-based outpatient clinic	In-person patients only (clinical setting)	Doctorate Degree	Clinician								1	1	0	0	None					0	None	None							0	None	4	2	1	1	2	1	2	1	1	3
1	34	Female	White or Caucasian	Texas	1	9	3	36	Health system or hospital-based outpatient clinic	In-person patients only (clinical setting)	Doctorate Degree	Clinician	Clinical Instructor (Students)							2	1	2	0	None					0	None	None							0	None	3	2	2	2	2	2	3	3	2	5
1	38	Female	Asian or Pacific Islander	North Carolina	1	15	3	40	Health system or hospital-based outpatient clinic	In-person patients only (clinical setting)	Doctorate Degree	Clinician								1	4	0	0	None					0	None	None							0	None	3	3	2	2	2	2	2	2	2	5
1	40	Female	White or Caucasian	Ohio	1	6	3	33	Health system or hospital-based outpatient clinic	In-person patients only (clinical setting)	Doctorate Degree	Clinician								1	2	0	0	None					0	None	None							0	None	4	4	3	5	5	3	4	5	3	5
1	41	Female	Asian or Pacific Islander	Louisiana	1	16	3	40	Health system or hospital-based outpatient clinic	In-person patients only (clinical setting)	Doctorate Degree	Clinician								1	3	0	1	None					0	None	None							0	None	5	3	2	2	3	2	1	3	1	1
1	45	Female	Asian or Pacific Islander	Pennsylvania	1	20	3	32	Health system or hospital-based outpatient clinic	In-person patients only (clinical setting)	Doctorate Degree	Clinician								1	4	1	0	None					0	None	None							0	None	5	5	1	3	6	1	3	4	2	3
1	49	Female	White or Caucasian	Iowa	1	15	3	35	Health system or hospital-based outpatient clinic	In-person patients only (clinical setting)	Doctorate Degree	Clinician								1	2	0	1	None					0	None	None							0	None	4	1	2	4	4	3	4	5	2	5
1	25	Male	White or Caucasian	Texas	0	1	3	40	Health system or hospital-based outpatient clinic	In-person patients only (clinical setting)	Doctorate Degree	Clinician								1	1	0	2	None					0	None	None							0	None	3	3	3	1	1	1	1	3	1	1
1	26	Male	White or Caucasian	Ohio	1	1	3	35	Health system or hospital-based outpatient clinic	In-person patients only (clinical setting)	Doctorate Degree	Clinician								1	0	0	0	None					0	None	None							0	None	1	3	3	3	5	3	1	5	1	3
1	27	Male	Hispanic or Latino	Texas	1	2	3	40	Health system or hospital-based outpatient clinic	In-person patients only (clinical setting)	Doctorate Degree	Clinician	Clinical Instructor (Students)							2	5	0	1	None					0	None	None							0	None	2	5	2	2	3	3	3	5	2	3
1	29	Male	White or Caucasian	North Carolina	0	2	3	40	Health system or hospital-based outpatient clinic	In-person patients only (clinical setting)	Doctorate Degree	Clinician	Clinical Instructor (Students)							2	0	0	0	None					0	None	None							0	None	3	5	3	3	6	5	5	4	3	3
1	29	Male	White or Caucasian	Michigan	1	3	3	36	Health system or hospital-based outpatient clinic	In-person patients only (clinical setting)	Doctorate Degree	Clinician								1	2	0	2	None					0	None	None							0	None	6	4	3	5	7	2	5	6	2	5
1	33	Male	White or Caucasian	Ohio	1	2	3	45	Health system or hospital-based outpatient clinic	In-person patients only (clinical setting)	Doctorate Degree	Clinician								1	1	0	0	None					0	None	None							0	None	4	4	2	3	4	2	4	5	2	4
1	43	Male	Asian or Pacific Islander	North Carolina	0	7	3	38	Health system or hospital-based outpatient clinic	In-person patients only (clinical setting)	Doctorate Degree	Clinician								1	4	0	0	None					0	None	None							0	None	3	3	2	2	2	2	2	3	2	3
1	24	Female	White or Caucasian	Texas	0	0	3	4	Health system or hospital-based outpatient clinic	Mixed (In-person and telerehabilitation)	Doctorate Degree	Clinician							student	1	0	0	1	None					0	None	None							0	None	5	3	3	5	5	3	4	5	3	5
1	47	Female	White or Caucasian	Oregon	1	23	3	40	Health system or hospital-based outpatient clinic	Mixed (In-person and telerehabilitation)	Doctorate Degree	Clinician								1	1	0	0	None					0	None	None							0	None	7	4	3	5	7	3	4	4	3	6
1	47	Female	Hispanic or Latino	Texas	1	22	3	45	Health system or hospital-based outpatient clinic	Mixed (In-person and telerehabilitation)	Doctorate Degree	Clinician								1	5	1	1	None					0	None	None							0	None	2	1	1	1	1	1	1	7	1	1
1	55	Female	White or Caucasian	Ohio	1	32	3	16	Health system or hospital-based outpatient clinic	Mixed (In-person and telerehabilitation)	Doctorate Degree	Clinician		Supervisor / Director / Administrative						2	4	0	1	None					0	None	None							0	None	5	2	2	5	2	1	5	3	1	5
1	43	Male	White or Caucasian	Minnesota	1	16	3	36	Health system or hospital-based outpatient clinic	Mixed (In-person and telerehabilitation)	Doctorate Degree	Clinician	Clinical Instructor (Students)					Researcher		3	3	1	0	None					0	None	None							0	None	5	2	2	2	3	2	3	2	2	3
1	50	Female	White or Caucasian	Nebraska	0	12	3	35	Health system or hospital-based outpatient clinic	In-person patients only (clinical setting)	Doctorate Degree	Clinician								1	1	0	1	None					0	None		Informal Mentorship (training of peers)						1	Informal	4	1	3	3	3	3	3	4	3	3
1	58	Female	White or Caucasian	Florida	1	35	3	40	Health system or hospital-based outpatient clinic	In-person patients only (clinical setting)	Doctorate Degree	Clinician		Supervisor / Director / Administrative						2	1	1	2	None					0	None		Informal Mentorship (training of peers)						1	Informal	3	2	1	6	3	2	4	4	2	7
1	45	Male	White or Caucasian	Texas	0	6	3	40	Health system or hospital-based outpatient clinic	In-person patients only (clinical setting)	Doctorate Degree	Clinician								1	4	0	1	None					0	None		Informal Mentorship (training of peers)						1	Informal	6	3	2	6	7	2	7	5	1	7
1	45	Female	White or Caucasian	Virginia	1	15	3	39	Health system or hospital-based outpatient clinic	Mixed (In-person and telerehabilitation)	Doctorate Degree	Clinician								1	2	1	0	None					0	None		Informal Mentorship (training of peers)						1	Informal	6	3	3	5	5	3	3	6	3	6
1	52	Female	White or Caucasian	Texas	1	26	3	40	Health system or hospital-based outpatient clinic	In-person patients only (clinical setting)	Doctorate Degree	Clinician	Clinical Instructor (Students)				Faculty (Adjunct / Full-Time Faculty)			3	1	1	1	None					0	None		Informal Mentorship (training of peers)	Instructor of students in clinical setting	Instructor of students in academic setting				3	Formal	6	1	2	5	2	2	5	5	1	5
1	52	Female	White or Caucasian	Michigan	1	14	3	40	Health system or hospital-based outpatient clinic	In-person patients only (clinical setting)	Doctorate Degree	Clinician	Clinical Instructor (Students)				Faculty (Adjunct / Full-Time Faculty)		Teaching assistant PT program	3	3	0	1	None					0	None			Instructor of students in clinical setting	Instructor of students in academic setting				2	Formal	6	3	2	2	3	2	3	4	2	5
1	55	Male	White or Caucasian	North Carolina	1	28	3	25	Health system or hospital-based outpatient clinic	In-person patients only (clinical setting)	Doctorate Degree	Clinician	Clinical Instructor (Students)	Supervisor / Director / Administrative		Clinical Educator (Residency / Fellowship)	Faculty (Adjunct / Full-Time Faculty)			5	3	0	2	None					0	None			Instructor of students in clinical setting	Instructor of students in academic setting				2	Formal	5	3	2	2	2	2	1	3	2	2
1	56	Female	White or Caucasian	North Carolina	1	34	3	40	Health system or hospital-based outpatient clinic	In-person patients only (clinical setting)	Doctorate Degree	Clinician					Faculty (Adjunct / Full-Time Faculty)			2	5	2	2	None					0	None				Instructor of students in academic setting				1	Formal	5	3	6	4	6	6	3	4	3	4
1	58	Female	White or Caucasian	Texas	1	30	1	20	Health system or hospital-based outpatient clinic	In-person patients only (clinical setting)	Doctorate Degree	Clinician								1	2	0	0	None					0	None		Informal Mentorship (training of peers)	Instructor of students in clinical setting					2	Formal	7	6	3	3	3	3	6	7	1	6
1	41	Female	White or Caucasian	Ohio	1	15	2	20	Health system or hospital-based outpatient clinic	In-person patients only (clinical setting)	Doctorate Degree	Clinician	Clinical Instructor (Students)							2	1	0	0	None					0	None		Informal Mentorship (training of peers)	Instructor of students in clinical setting					2	Formal	3	3	3	2	2	3	3	3	3	3
1	27	Female	White or Caucasian	Michigan	0	1	3	35	Health system or hospital-based outpatient clinic	In-person patients only (clinical setting)	Doctorate Degree	Clinician								1	0	0	2	None					0	None		Informal Mentorship (training of peers)	Instructor of students in clinical setting					2	Formal	6	3	2	5	3	3	6	2	2	6
1	34	Female	White or Caucasian	Texas	1	8	3	36	Health system or hospital-based outpatient clinic	In-person patients only (clinical setting)	Doctorate Degree	Clinician	Clinical Instructor (Students)	Supervisor / Director / Administrative						3	2	0	1	None					0	None		Informal Mentorship (training of peers)	Instructor of students in clinical setting					2	Formal	6	4	2	5	5	2	3	4	2	5
1	35	Female	Black or African American	Texas	1	9	3	38	Health system or hospital-based outpatient clinic	In-person patients only (clinical setting)	Doctorate Degree	Clinician	Clinical Instructor (Students)					Researcher		3	3	1	2	None					0	None		Informal Mentorship (training of peers)	Instructor of students in clinical setting					2	Formal	7	3	3	6	4	3	6	3	3	5
1	61	Female	White or Caucasian	Texas	0	39	3	35	Health system or hospital-based outpatient clinic	In-person patients only (clinical setting)	Doctorate Degree	Clinician	Clinical Instructor (Students)							2	3	1	1	None					0	None		Informal Mentorship (training of peers)	Instructor of students in clinical setting					2	Formal	3	1	2	2	2	2	2	1	2	2
1	32	Male	Hispanic or Latino	Texas	1	7	3	40	Health system or hospital-based outpatient clinic	In-person patients only (clinical setting)	Doctorate Degree	Clinician	Clinical Instructor (Students)	Supervisor / Director / Administrative						3	3	0	0	None					0	None		Informal Mentorship (training of peers)	Instructor of students in clinical setting					2	Formal	6	7	3	6	6	5	7	7	3	7
1	38	Male	White or Caucasian	Ohio	1	13	3	40	Health system or hospital-based outpatient clinic	In-person patients only (clinical setting)	Doctorate Degree	Clinician								1	1	0	0	None					0	None		Informal Mentorship (training of peers)	Instructor of students in clinical setting					2	Formal	7	5	1	5	5	1	3	5	1	5
1	40	Male	White or Caucasian	Michigan	1	16	3	40	Health system or hospital-based outpatient clinic	In-person patients only (clinical setting)	Doctorate Degree	Clinician	Clinical Instructor (Students)							2	3	1	2	None					0	None		Informal Mentorship (training of peers)	Instructor of students in clinical setting					2	Formal	5	3	3	5	3	2	6	3	2	5
1	50	Male	White or Caucasian	Ohio	0	25	3	40	Health system or hospital-based outpatient clinic	In-person patients only (clinical setting)	Doctorate Degree	Clinician								1	3	0	0	None					0	None		Informal Mentorship (training of peers)	Instructor of students in clinical setting					2	Formal	5	5	3	5	4	3	5	5	3	6
1	43	Female	White or Caucasian	Michigan	0	18	1	24	Health system or hospital-based outpatient clinic	Mixed (In-person and telerehabilitation)	Doctorate Degree	Clinician	Clinical Instructor (Students)	Supervisor / Director / Administrative						3	5	0	1	None					0	None		Informal Mentorship (training of peers)	Instructor of students in clinical setting					2	Formal	1	3	2	5	5	5	5	4	3	5
1	32	Female	White or Caucasian	Texas	1	7	3	20	Health system or hospital-based outpatient clinic	Mixed (In-person and telerehabilitation)	Doctorate Degree	Clinician	Clinical Instructor (Students)							2	1	0	0	None					0	None		Informal Mentorship (training of peers)	Instructor of students in clinical setting					2	Formal	3	3	3	3	3	3	5	5	3	3
1	51	Female	White or Caucasian	Ohio	1	28	3	36	Health system or hospital-based outpatient clinic	Mixed (In-person and telerehabilitation)	Doctorate Degree	Clinician								1	2	0	0	None					0	None		Informal Mentorship (training of peers)	Instructor of students in clinical setting					2	Formal	7	1	1	5	3	1	4	4	1	5
1	34	Female	White or Caucasian	Nebraska	0	9	1	24	Health system or hospital-based outpatient clinic	In-person patients only (clinical setting)	Doctorate Degree	Clinician								1	1	0	2	None					0	None			Instructor of students in clinical setting					1	Formal	3	3	3	4	3	3	3	4	3	5
1	31	Female	White or Caucasian	North Carolina	1	4	2	24	Health system or hospital-based outpatient clinic	In-person patients only (clinical setting)	Doctorate Degree	Clinician	Clinical Instructor (Students)							2	1	0	0	None					0	None			Instructor of students in clinical setting					1	Formal	2	2	3	3	2	3	2	3	3	2
1	41	Female	White or Caucasian	Ohio	0	15	2	16	Health system or hospital-based outpatient clinic	In-person patients only (clinical setting)	Doctorate Degree	Clinician	Clinical Instructor (Students)							2	3	0	1	None					0	None			Instructor of students in clinical setting					1	Formal	3	3	3	3	3	3	3	3	3	3
1	62	Male	Hispanic or Latino	Alabama	0	21	2	40	Health system or hospital-based outpatient clinic	In-person patients only (clinical setting)	Doctorate Degree	Clinician								1	3	1	0	None					0	None			Instructor of students in clinical setting					1	Formal	7	7	1	5	7	1	7	7	1	5
1	45	Female	White or Caucasian	Ohio	1	12	3	36	Health system or hospital-based outpatient clinic	In-person patients only (clinical setting)	Doctorate Degree	Clinician	Clinical Instructor (Students)	Supervisor / Director / Administrative						3	3	0	2	None					0	None			Instructor of students in clinical setting					1	Formal	3	3	3	6	5	3	3	5	3	6
1	29	Male	White or Caucasian	Texas	0	3	3	40	Health system or hospital-based outpatient clinic	In-person patients only (clinical setting)	Doctorate Degree	Clinician	Clinical Instructor (Students)							2	5	1	1	None					0	None			Instructor of students in clinical setting					1	Formal	4	5	5	3	6	5	2	7	3	4
1	33	Male	White or Caucasian	Nebraska	0	8	3	40	Health system or hospital-based outpatient clinic	In-person patients only (clinical setting)	Doctorate Degree	Clinician	Clinical Instructor (Students)							2	2	0	2	None					0	None			Instructor of students in clinical setting					1	Formal	3	2	2	2	2	2	2	2	2	2
1	34	Male	White or Caucasian	North Carolina	1	6	3	40	Health system or hospital-based outpatient clinic	In-person patients only (clinical setting)	Doctorate Degree	Clinician	Clinical Instructor (Students)							2	3	1	0	None					0	None			Instructor of students in clinical setting					1	Formal	6	6	5	3	5	5	4	5	5	3
1	50	Male	White or Caucasian	North Carolina	1	20	3	50	Health system or hospital-based outpatient clinic	In-person patients only (clinical setting)	Doctorate Degree	Clinician	Clinical Instructor (Students)	Supervisor / Director / Administrative						3	4	1	0	None					0	None			Instructor of students in clinical setting					1	Formal	1	1	1	3	2	2	1	1	1	1
1	53	Prefer not to answer	White or Caucasian	Ohio	1	20	3	48	Health system or hospital-based outpatient clinic	In-person patients only (clinical setting)	Doctorate Degree	Clinician								1	3	0	0	None					0	None			Instructor of students in clinical setting					1	Formal	4	6	3	1	4	3	3	5	3	3
1	36	Female	White or Caucasian	Ohio	1	9	2	24	Health system or hospital-based outpatient clinic	Mixed (In-person and telerehabilitation)	Doctorate Degree	Clinician	Clinical Instructor (Students)							2	1	0	0	None					0	None			Instructor of students in clinical setting					1	Formal	4	3	3	2	4	2	1	5	3	1
1	39	Female	White or Caucasian	Ohio	1	15	3	37	Health system or hospital-based outpatient clinic	Mixed (In-person and telerehabilitation)	Doctorate Degree	Clinician								1	1	0	0	None					0	None			Instructor of students in clinical setting					1	Formal	5	3	3	2	3	3	2	2	3	3
1	53	Female	White or Caucasian	Texas	1	16	3	9	Health system or hospital-based outpatient clinic	Mixed (In-person and telerehabilitation)	Doctorate Degree	Clinician	Clinical Instructor (Students)							2	2	1	1	None					0	None			Instructor of students in clinical setting					1	Formal	6	2	2	5	2	2	5	4	2	5
1	51	Male	White or Caucasian	Texas	0	14	3	40	Health system or hospital-based outpatient clinic	In-person patients only (clinical setting)	Masters Degree	Clinician		Supervisor / Director / Administrative						2	5	1	1				Formal fellowship program		1	Formal	None							0	None	2	2	1	1	2	1	1	1	1	1
1	48	Female	White or Caucasian	Oregon	1	23	3	25	Health system or hospital-based outpatient clinic	In-person patients only (clinical setting)	Masters Degree	Clinician		Supervisor / Director / Administrative						2	2	2	2			Formal residency program	Formal fellowship program		2	Formal		Informal Mentorship (training of peers)						1	Informal	5	2	1	5	3	1	5	2	1	5
1	41	Male	White or Caucasian	Ohio	1	14	3	45	Health system or hospital-based outpatient clinic	In-person patients only (clinical setting)	Masters Degree	Clinician								1	3	0	1			Formal residency program	Formal fellowship program		2	Formal		Informal Mentorship (training of peers)						1	Informal	5	3	5	3	7	6	6	6	3	5
1	48	Female	Multiracial or Biracial	Texas	1	21	2	10	Health system or hospital-based outpatient clinic	In-person patients only (clinical setting)	Masters Degree	Clinician	Clinical Instructor (Students)			Clinical Educator (Residency / Fellowship)	Faculty (Adjunct / Full-Time Faculty)			4	4	1	2				Formal fellowship program		1	Formal		Informal Mentorship (training of peers)	Instructor of students in clinical setting	Instructor of students in academic setting		Formal fellowship program mentor		4	Formal	5	3	1	6	5	1	5	2	1	7
1	68	Female	White or Caucasian	Texas	1	46	2	30	Health system or hospital-based outpatient clinic	In-person patients only (clinical setting)	Masters Degree	Clinician	Clinical Instructor (Students)							2	3	1	1				Formal fellowship program		1	Formal		Informal Mentorship (training of peers)	Instructor of students in clinical setting					2	Formal	4	1	1	5	1	1	4	1	1	5
1	45	Female	Multiracial or Biracial	Texas	0	19	3	40	Health system or hospital-based outpatient clinic	In-person patients only (clinical setting)	Masters Degree	Clinician	Clinical Instructor (Students)							2	1	1	2				Formal fellowship program		1	Formal		Informal Mentorship (training of peers)	Instructor of students in clinical setting					2	Formal	3	5	3	5	5	3	5	5	3	5
1	43	Male	White or Caucasian	Texas	1	15	3	40	Health system or hospital-based outpatient clinic	In-person patients only (clinical setting)	Masters Degree	Clinician	Clinical Instructor (Students)	Supervisor / Director / Administrative					Mentor	3	5	1	3				Formal fellowship program	Fellowship	1	Formal		Informal Mentorship (training of peers)	Instructor of students in clinical setting			Formal fellowship program mentor		3	Formal	5	5	5	3	7	7	7	7	2	3
1	57	Male	Hispanic or Latino	Texas	1	20	3	35	Health system or hospital-based outpatient clinic	In-person patients only (clinical setting)	Masters Degree	Clinician	Clinical Instructor (Students)			Clinical Educator (Residency / Fellowship)				3	5	2	0				Formal fellowship program		1	Formal			Instructor of students in clinical setting					1	Formal	2	4	2	5	2	2	3	4	2	4
1	61	Male	White or Caucasian	Texas	1	37	3	50	Health system or hospital-based outpatient clinic	Mixed (In-person and telerehabilitation)	Masters Degree	Clinician	Clinical Instructor (Students)	Supervisor / Director / Administrative						3	3	1	1		Informal mentorship (training from peers)		Formal fellowship program		2	Formal		Informal Mentorship (training of peers)	Instructor of students in clinical setting					2	Formal	3	3	2	5	3	3	3	3	2	5
1	59	Male	White or Caucasian	Michigan	1	31	3	45	Health system or hospital-based outpatient clinic	In-person patients only (clinical setting)	Masters Degree	Clinician	Clinical Instructor (Students)	Supervisor / Director / Administrative	Practice Owner	Clinical Educator (Residency / Fellowship)	Faculty (Adjunct / Full-Time Faculty)	Researcher		7	3	1	0			Formal residency program	Formal fellowship program		2	Formal		Informal Mentorship (training of peers)	Instructor of students in clinical setting	Instructor of students in academic setting	Formal residency program mentor	Formal fellowship program mentor		5	Formal	2	1	3	6	6	3	4	6	2	6
1	56	Female	White or Caucasian	North Carolina	1	28	3	40	Health system or hospital-based outpatient clinic	In-person patients only (clinical setting)	Masters Degree	Clinician	Clinical Instructor (Students)							2	1	1	1		Informal mentorship (training from peers)	Formal residency program	Formal fellowship program		3	Formal		Informal Mentorship (training of peers)	Instructor of students in clinical setting					2	Formal	5	5	2	5	3	2	4	3	3	5
1	55	Female	White or Caucasian	Texas	1	30	2	30	Health system or hospital-based outpatient clinic	In-person patients only (clinical setting)	Masters Degree	Clinician	Clinical Instructor (Students)	Supervisor / Director / Administrative						3	2	0	2			Formal residency program			1	Formal			Instructor of students in clinical setting					1	Formal	5	5	5	5	5	5	6	5	5	5
1	63	Male	Hispanic or Latino	Texas	1	30	3	56	Health system or hospital-based outpatient clinic	In-person patients only (clinical setting)	Masters Degree	Clinician	Clinical Instructor (Students)	Supervisor / Director / Administrative						3	5	0	0			Formal residency program			1	Formal			Instructor of students in clinical setting					1	Formal	5	1	3	4	1	1	4	1	1	5
1	40	Female	White or Caucasian	Texas	1	15	3	40	Health system or hospital-based outpatient clinic	In-person patients only (clinical setting)	Masters Degree	Clinician	Clinical Instructor (Students)							2	1	2	1		Informal mentorship (training from peers)	Formal residency program			2	Formal		Informal Mentorship (training of peers)	Instructor of students in clinical setting					2	Formal	3	4	1	2	3	1	1	4	1	1
1	63	Female	White or Caucasian	Ohio	1	33	2	20	Health system or hospital-based outpatient clinic	Mixed (In-person and telerehabilitation)	Masters Degree	Clinician				Clinical Educator (Residency / Fellowship)				2	4	2	1		Informal mentorship (training from peers)	Formal residency program			2	Formal		Informal Mentorship (training of peers)	Instructor of students in clinical setting		Formal residency program mentor			3	Formal	3	2	3	3	2	3	3	2	2	3
1	61	Female	White or Caucasian	Michigan	1	35	2	24	Health system or hospital-based outpatient clinic	In-person patients only (clinical setting)	Masters Degree	Clinician								1	2	0	1		Informal mentorship (training from peers)	Formal residency program			2	Formal			Instructor of students in clinical setting					1	Formal	5	4	3	4	3	3	4	3	3	5
1	58	Female	White or Caucasian	Texas	1	22	1	35	Health system or hospital-based outpatient clinic	In-person patients only (clinical setting)	Masters Degree	Clinician								1	2	0	0		Informal mentorship (training from peers)				1	Informal	None							0	None	1	1	1	3	2	1	1	1	1	3
1	41	Female	White or Caucasian	Ohio	1	19	2	22	Health system or hospital-based outpatient clinic	In-person patients only (clinical setting)	Masters Degree	Clinician								1	1	0	0		Informal mentorship (training from peers)				1	Informal	None							0	None	5	6	2	3	6	3	5	5	3	7
1	66	Male	White or Caucasian	North Carolina	1	40	2	24	Health system or hospital-based outpatient clinic	In-person patients only (clinical setting)	Masters Degree	Clinician								1	4	2	1		Informal mentorship (training from peers)				1	Informal	None							0	None	2	3	3	4	3	2	3	4	3	3
1	47	Female	White or Caucasian	Texas	1	20	3	24	Health system or hospital-based outpatient clinic	In-person patients only (clinical setting)	Masters Degree	Clinician								1	2	0	0		Informal mentorship (training from peers)				1	Informal	None						30 hours of ride-along supervision with a prospective PT student	0	None	4	3	3	3	3	3	3	3	3	5
1	45	Male	White or Caucasian	Oregon	0	17	3	40	Health system or hospital-based outpatient clinic	In-person patients only (clinical setting)	Masters Degree	Clinician		Supervisor / Director / Administrative						2	4	0	0		Informal mentorship (training from peers)				1	Informal	None							0	None	3	2	2	2	2	2	2	2	2	2
1	56	Male	White or Caucasian	Florida	1	31	3	15	Health system or hospital-based outpatient clinic	In-person patients only (clinical setting)	Masters Degree	Clinician		Supervisor / Director / Administrative				Researcher		3	2	0	1		Informal mentorship (training from peers)				1	Informal	None							0	None	6	3	3	5	3	3	5	3	3	5
1	44	Prefer not to answer	White or Caucasian	Washington	1	18	3	36	Health system or hospital-based outpatient clinic	In-person patients only (clinical setting)	Masters Degree	Clinician	Clinical Instructor (Students)							2	5	1	1		Informal mentorship (training from peers)				1	Informal	None							0	None	3	4	3	2	4	2	2	4	2	3
1	47	Male	White or Caucasian	Oregon	1	16	3	36	Health system or hospital-based outpatient clinic	Mixed (In-person and telerehabilitation)	Masters Degree	Clinician								1	3	0	0		Informal mentorship (training from peers)				1	Informal	None							0	None	3	3	3	3	5	3	5	5	3	3
1	43	Female	White or Caucasian	Texas	1	11	2	23	Health system or hospital-based outpatient clinic	In-person patients only (clinical setting)	Masters Degree	Clinician	Clinical Instructor (Students)							2	2	0	1		Informal mentorship (training from peers)				1	Informal		Informal Mentorship (training of peers)						1	Informal	6	5	5	5	5	5	6	6	4	5
1	45	Female	White or Caucasian	Michigan	1	21	2	32	Health system or hospital-based outpatient clinic	In-person patients only (clinical setting)	Masters Degree	Clinician								1	3	0	0		Informal mentorship (training from peers)				1	Informal		Informal Mentorship (training of peers)						1	Informal	3	3	1	3	3	1	2	3	1	3
1	45	Female	White or Caucasian	Pennsylvania	1	21	2	20	Health system or hospital-based outpatient clinic	In-person patients only (clinical setting)	Masters Degree	Clinician	Clinical Instructor (Students)							2	1	0	1		Informal mentorship (training from peers)				1	Informal		Informal Mentorship (training of peers)						1	Informal	5	3	5	6	5	4	5	4	3	6
1	48	Female	Asian or Pacific Islander	Texas	1	23	2	20	Health system or hospital-based outpatient clinic	In-person patients only (clinical setting)	Masters Degree	Clinician	Clinical Instructor (Students)							2	1	1	0		Informal mentorship (training from peers)				1	Informal		Informal Mentorship (training of peers)						1	Informal	3	3	3	3	3	3	3	3	3	3
1	51	Female	White or Caucasian	Texas	1	27	2	25	Health system or hospital-based outpatient clinic	In-person patients only (clinical setting)	Masters Degree	Clinician		Supervisor / Director / Administrative						2	1	0	0		Informal mentorship (training from peers)				1	Informal		Informal Mentorship (training of peers)						1	Informal	5	3	3	3	3	3	3	5	3	3
1	55	Female	White or Caucasian	Michigan	1	19	2	3	Health system or hospital-based outpatient clinic	In-person patients only (clinical setting)	Masters Degree	Clinician								1	1	0	0		Informal mentorship (training from peers)				1	Informal		Informal Mentorship (training of peers)						1	Informal	3	3	3	3	3	3	3	3	3	3
1	58	Female	White or Caucasian	Ohio	1	17	2	30	Health system or hospital-based outpatient clinic	In-person patients only (clinical setting)	Masters Degree	Clinician								1	2	0	0		Informal mentorship (training from peers)			certification from private group	1	Informal		Informal Mentorship (training of peers)					Continuing Education Instructor	1	Informal	2	2	2	1	1	3	2	2	3	2
1	63	Female	White or Caucasian	Michigan	0	20	2	24	Health system or hospital-based outpatient clinic	In-person patients only (clinical setting)	Masters Degree	Clinician								1	3	0	0		Informal mentorship (training from peers)				1	Informal		Informal Mentorship (training of peers)						1	Informal	1	1	1	1	1	1	1	1	1	3
1	63	Female	White or Caucasian	North Carolina	1	10	2	24	Health system or hospital-based outpatient clinic	In-person patients only (clinical setting)	Masters Degree	Clinician								1	5	1	2		Informal mentorship (training from peers)				1	Informal		Informal Mentorship (training of peers)						1	Informal	5	3	3	3	3	3	4	5	3	3
1	41	Female	Hispanic or Latino	Texas	0	15	3	35	Health system or hospital-based outpatient clinic	In-person patients only (clinical setting)	Masters Degree	Clinician		Supervisor / Director / Administrative						2	2	0	0		Informal mentorship (training from peers)				1	Informal		Informal Mentorship (training of peers)						1	Informal	5	3	1	6	3	3	5	3	1	6
1	41	Female	White or Caucasian	Indiana	0	17	3	32	Health system or hospital-based outpatient clinic	In-person patients only (clinical setting)	Masters Degree	Clinician	Clinical Instructor (Students)							2	4	0	0		Informal mentorship (training from peers)				1	Informal		Informal Mentorship (training of peers)						1	Informal	2	2	1	3	4	3	2	3	3	4
1	42	Female	White or Caucasian	Michigan	0	16	3	36	Health system or hospital-based outpatient clinic	In-person patients only (clinical setting)	Masters Degree	Clinician								1	1	0	1		Informal mentorship (training from peers)				1	Informal		Informal Mentorship (training of peers)						1	Informal	6	2	2	5	4	2	4	4	2	6
1	43	Female	White or Caucasian	Ohio	1	18	3	40	Health system or hospital-based outpatient clinic	In-person patients only (clinical setting)	Masters Degree	Clinician								1	2	0	0		Informal mentorship (training from peers)				1	Informal		Informal Mentorship (training of peers)						1	Informal	3	1	3	1	1	1	4	4	1	1
1	45	Female	White or Caucasian	Texas	0	20	3	32	Health system or hospital-based outpatient clinic	In-person patients only (clinical setting)	Masters Degree	Clinician	Clinical Instructor (Students)	Supervisor / Director / Administrative						3	1	0	0		Informal mentorship (training from peers)				1	Informal		Informal Mentorship (training of peers)						1	Informal	5	2	2	5	3	3	3	1	2	5
1	50	Female	White or Caucasian	Michigan	1	23	3	40	Health system or hospital-based outpatient clinic	In-person patients only (clinical setting)	Masters Degree	Clinician	Clinical Instructor (Students)							2	1	0	0		Informal mentorship (training from peers)				1	Informal		Informal Mentorship (training of peers)						1	Informal	5	1	3	5	3	2	5	3	3	5
1	50	Female	White or Caucasian	Oregon	0	23	3	40	Health system or hospital-based outpatient clinic	In-person patients only (clinical setting)	Masters Degree	Clinician	Clinical Instructor (Students)							2	3	0	0		Informal mentorship (training from peers)				1	Informal		Informal Mentorship (training of peers)						1	Informal	6	1	2	5	1	1	5	1	1	5
1	50	Female	White or Caucasian	Ohio	1	27	3	30	Health system or hospital-based outpatient clinic	In-person patients only (clinical setting)	Masters Degree	Clinician		Supervisor / Director / Administrative						2	2	0	3		Informal mentorship (training from peers)				1	Informal		Informal Mentorship (training of peers)						1	Informal	1	2	2	3	1	2	1	2	1	2
1	51	Female	White or Caucasian	North Carolina	1	26	3	40	Health system or hospital-based outpatient clinic	In-person patients only (clinical setting)	Masters Degree	Clinician								1	2	0	0		Informal mentorship (training from peers)				1	Informal		Informal Mentorship (training of peers)						1	Informal	6	2	3	5	2	2	6	3	2	6
1	52	Female	White or Caucasian	Nebraska	1	28	3	20	Health system or hospital-based outpatient clinic	In-person patients only (clinical setting)	Masters Degree	Clinician		Supervisor / Director / Administrative						2	1	0	0		Informal mentorship (training from peers)				1	Informal		Informal Mentorship (training of peers)						1	Informal	3	2	1	2	1	1	1	1	1	1
1	52	Female	White or Caucasian	Kansas	0	28	3	50	Health system or hospital-based outpatient clinic	In-person patients only (clinical setting)	Masters Degree	Clinician		Supervisor / Director / Administrative						2	2	0	2		Informal mentorship (training from peers)				1	Informal		Informal Mentorship (training of peers)						1	Informal	5	3	2	3	4	3	4	3	3	3
1	56	Female	White or Caucasian	Ohio	1	32	3	40	Health system or hospital-based outpatient clinic	In-person patients only (clinical setting)	Masters Degree	Clinician		Supervisor / Director / Administrative						2	2	0	1		Informal mentorship (training from peers)				1	Informal		Informal Mentorship (training of peers)						1	Informal	3	3	3	3	3	3	3	3	3	3
1	59	Female	White or Caucasian	Texas	1	23	3	35	Health system or hospital-based outpatient clinic	In-person patients only (clinical setting)	Masters Degree	Clinician								1	1	0	0		Informal mentorship (training from peers)				1	Informal		Informal Mentorship (training of peers)						1	Informal	2	1	1	5	3	2	2	1	1	2
1	61	Female	White or Caucasian	Oregon	0	22	3	40	Health system or hospital-based outpatient clinic	In-person patients only (clinical setting)	Masters Degree	Clinician								1	4	0	0		Informal mentorship (training from peers)				1	Informal		Informal Mentorship (training of peers)						1	Informal	5	6	2	5	6	3	3	5	3	5
1	56	Female	White or Caucasian	Michigan	1	23	3	40	Health system or hospital-based outpatient clinic	In-person patients only (clinical setting)	Masters Degree	Clinician								1	1	0	0		Informal mentorship (training from peers)			McKenzie Certified, ACOLS Certified Lymphedema Therapist	1	Informal		Informal Mentorship (training of peers)						1	Informal	3	5	3	5	5	3	3	3	3	3
1	59	Female	White or Caucasian	Oregon	0	29	3	9	Health system or hospital-based outpatient clinic	In-person patients only (clinical setting)	Masters Degree	Clinician		Supervisor / Director / Administrative						2	5	0	2		Informal mentorship (training from peers)			informal mentorship by working very, very closely with orthopedic surgeons	1	Informal		Informal Mentorship (training of peers)						1	Informal	5	4	3	6	6	3	4	4	3	5
1	39	Male	Hispanic or Latino	Texas	1	15	3	25	Health system or hospital-based outpatient clinic	In-person patients only (clinical setting)	Masters Degree	Clinician		Supervisor / Director / Administrative						2	1	0	0		Informal mentorship (training from peers)				1	Informal		Informal Mentorship (training of peers)						1	Informal	3	2	3	2	3	2	2	2	3	5
1	42	Male	White or Caucasian	Florida	1	18	3	30	Health system or hospital-based outpatient clinic	In-person patients only (clinical setting)	Masters Degree	Clinician		Supervisor / Director / Administrative						2	2	0	0		Informal mentorship (training from peers)				1	Informal		Informal Mentorship (training of peers)						1	Informal	3	3	3	3	3	3	3	3	3	3
1	48	Male	White or Caucasian	Texas	1	22	3	40	Health system or hospital-based outpatient clinic	In-person patients only (clinical setting)	Masters Degree	Clinician								1	1	0	0		Informal mentorship (training from peers)				1	Informal		Informal Mentorship (training of peers)						1	Informal	2	1	1	3	2	1	3	1	1	3
1	50	Male	Asian or Pacific Islander	Texas	1	20	3	40	Health system or hospital-based outpatient clinic	In-person patients only (clinical setting)	Masters Degree	Clinician								1	5	0	1		Informal mentorship (training from peers)				1	Informal		Informal Mentorship (training of peers)						1	Informal	7	1	1	5	1	1	6	1	1	6
1	57	Male	White or Caucasian	Oregon	0	22	3	35	Health system or hospital-based outpatient clinic	In-person patients only (clinical setting)	Masters Degree	Clinician								1	2	1	1		Informal mentorship (training from peers)				1	Informal		Informal Mentorship (training of peers)					Formal staff mentoring program for recent graduates at workplace	1	Informal	3	2	3	5	3	3	3	2	3	5
1	60	Male	White or Caucasian	Texas	1	30	3	50	Health system or hospital-based outpatient clinic	In-person patients only (clinical setting)	Masters Degree	Clinician		Supervisor / Director / Administrative						2	3	0	0		Informal mentorship (training from peers)				1	Informal		Informal Mentorship (training of peers)						1	Informal	5	4	1	6	2	1	5	3	1	6
1	56	Female	White or Caucasian	North Carolina	1	25	2	24	Health system or hospital-based outpatient clinic	Mixed (In-person and telerehabilitation)	Masters Degree	Clinician								1	1	1	0		Informal mentorship (training from peers)				1	Informal		Informal Mentorship (training of peers)						1	Informal	4	5	3	5	3	3	3	3	3	3
1	52	Female	White or Caucasian	North Carolina	1	29	3	10	Health system or hospital-based outpatient clinic	Mixed (In-person and telerehabilitation)	Masters Degree	Clinician		Supervisor / Director / Administrative						2	2	1	1		Informal mentorship (training from peers)				1	Informal		Informal Mentorship (training of peers)						1	Informal	4	1	2	5	2	2	3	2	2	5
1	53	Female	White or Caucasian	Ohio	1	27	3	45	Health system or hospital-based outpatient clinic	Mixed (In-person and telerehabilitation)	Masters Degree	Clinician		Supervisor / Director / Administrative						2	2	0	0		Informal mentorship (training from peers)				1	Informal		Informal Mentorship (training of peers)						1	Informal	6	7	2	5	6	1	5	7	1	6
1	54	Female	White or Caucasian	North Carolina	0	26	3	32	Health system or hospital-based outpatient clinic	Mixed (In-person and telerehabilitation)	Masters Degree	Clinician								1	5	0	0		Informal mentorship (training from peers)				1	Informal		Informal Mentorship (training of peers)						1	Informal	5	1	1	5	3	1	3	1	1	3
1	56	Female	White or Caucasian	North Carolina	1	22	3	36	Health system or hospital-based outpatient clinic	Mixed (In-person and telerehabilitation)	Masters Degree	Clinician	Clinical Instructor (Students)							2	5	2	0		Informal mentorship (training from peers)				1	Informal		Informal Mentorship (training of peers)						1	Informal	3	5	3	5	4	3	4	4	3	4
1	41	Female	White or Caucasian	Michigan	1	16	2	20	Health system or hospital-based outpatient clinic	In-person patients only (clinical setting)	Masters Degree	Clinician	Clinical Instructor (Students)				Faculty (Adjunct / Full-Time Faculty)			3	4	0	1		Informal mentorship (training from peers)				1	Informal		Informal Mentorship (training of peers)	Instructor of students in clinical setting	Instructor of students in academic setting				3	Formal	3	3	3	5	3	3	4	3	3	6
1	42	Female	White or Caucasian	North Carolina	1	18	3	40	Health system or hospital-based outpatient clinic	In-person patients only (clinical setting)	Masters Degree	Clinician					Faculty (Adjunct / Full-Time Faculty)			2	3	1	0		Informal mentorship (training from peers)				1	Informal		Informal Mentorship (training of peers)	Instructor of students in clinical setting	Instructor of students in academic setting				3	Formal	5	3	3	5	5	3	5	5	3	5
1	50	Male	White or Caucasian	Nebraska	1	24	3	38	Health system or hospital-based outpatient clinic	In-person patients only (clinical setting)	Masters Degree	Clinician	Clinical Instructor (Students)			Clinical Educator (Residency / Fellowship)				3	1	0	0		Informal mentorship (training from peers)				1	Informal		Informal Mentorship (training of peers)	Instructor of students in clinical setting	Instructor of students in academic setting	Formal residency program mentor			4	Formal	3	3	3	3	3	3	5	4	3	2
1	46	Male	Hispanic or Latino	Texas	1	23	3	40	Health system or hospital-based outpatient clinic	In-person patients only (clinical setting)	Masters Degree	Clinician	Clinical Instructor (Students)				Faculty (Adjunct / Full-Time Faculty)			3	4	1	1		Informal mentorship (training from peers)			lots and lots and lots of cont. ed. Also completed most IAOMPT courses.	1	Informal		Informal Mentorship (training of peers)	Instructor of students in clinical setting	Instructor of students in academic setting				3	Formal	3	5	2	5	2	1	3	3	1	3
1	46	Prefer not to answer	White or Caucasian	North Carolina	1	17	3	38	Health system or hospital-based outpatient clinic	In-person patients only (clinical setting)	Masters Degree	Clinician								1	4	0	1		Informal mentorship (training from peers)				1	Informal		Informal Mentorship (training of peers)	Instructor of students in clinical setting	Instructor of students in academic setting				3	Formal	4	5	4	3	4	2	5	5	2	5
1	40	Female	White or Caucasian	Ohio	0	16	3	30	Health system or hospital-based outpatient clinic	Mixed (In-person and telerehabilitation)	Masters Degree	Clinician	Clinical Instructor (Students)	Supervisor / Director / Administrative		Clinical Educator (Residency / Fellowship)			Residency Director and Faculty	4	2	1	1		Informal mentorship (training from peers)				1	Informal		Informal Mentorship (training of peers)	Instructor of students in clinical setting	Instructor of students in academic setting	Formal residency program mentor			4	Formal	5	3	3	2	3	2	3	4	2	2
1	54	Female	White or Caucasian	Michigan	1	28	3	35	Health system or hospital-based outpatient clinic	Mixed (In-person and telerehabilitation)	Masters Degree	Clinician	Clinical Instructor (Students)							2	2	0	1		Informal mentorship (training from peers)				1	Informal		Informal Mentorship (training of peers)	Instructor of students in clinical setting	Instructor of students in academic setting				3	Formal	1	1	1	6	4	3	6	1	1	7
1	50	Male	White or Caucasian	Oregon	0	20	3	35	Health system or hospital-based outpatient clinic	In-person patients only (clinical setting)	Masters Degree	Clinician		Supervisor / Director / Administrative						2	2	1	0		Informal mentorship (training from peers)				1	Informal			Instructor of students in clinical setting	Instructor of students in academic setting				2	Formal	5	3	1	2	4	4	3	3	1	3
1	40	Female	White or Caucasian	Georgia	1	16	1	12	Health system or hospital-based outpatient clinic	In-person patients only (clinical setting)	Masters Degree	Clinician								1	1	0	0		Informal mentorship (training from peers)				1	Informal		Informal Mentorship (training of peers)	Instructor of students in clinical setting					2	Formal	5	6	3	3	3	3	5	5	3	3
1	49	Female	White or Caucasian	Texas	1	22	1	30	Health system or hospital-based outpatient clinic	In-person patients only (clinical setting)	Masters Degree	Clinician								1	2	0	0		Informal mentorship (training from peers)				1	Informal		Informal Mentorship (training of peers)	Instructor of students in clinical setting					2	Formal	3	1	1	3	2	2	3	2	2	3
1	39	Female	White or Caucasian	Ohio	1	15	2	30	Health system or hospital-based outpatient clinic	In-person patients only (clinical setting)	Masters Degree	Clinician	Clinical Instructor (Students)							2	2	0	1		Informal mentorship (training from peers)				1	Informal		Informal Mentorship (training of peers)	Instructor of students in clinical setting					2	Formal	4	2	1	5	5	1	3	1	1	4
1	40	Female	White or Caucasian	Texas	0	15	2	18	Health system or hospital-based outpatient clinic	In-person patients only (clinical setting)	Masters Degree	Clinician								1	2	0	0		Informal mentorship (training from peers)				1	Informal		Informal Mentorship (training of peers)	Instructor of students in clinical setting					2	Formal	4	3	3	2	2	2	2	3	3	2
1	42	Female	White or Caucasian	Rhode Island	1	17	2	22	Health system or hospital-based outpatient clinic	In-person patients only (clinical setting)	Masters Degree	Clinician								1	1	1	0		Informal mentorship (training from peers)				1	Informal		Informal Mentorship (training of peers)	Instructor of students in clinical setting					2	Formal	3	3	3	5	4	3	3	3	3	3
1	45	Female	White or Caucasian	Pennsylvania	1	17	2	20	Health system or hospital-based outpatient clinic	In-person patients only (clinical setting)	Masters Degree	Clinician								1	2	0	0		Informal mentorship (training from peers)				1	Informal		Informal Mentorship (training of peers)	Instructor of students in clinical setting					2	Formal	3	4	3	5	5	3	5	5	3	4
1	45	Female	White or Caucasian	Texas	1	19	2	20	Health system or hospital-based outpatient clinic	In-person patients only (clinical setting)	Masters Degree	Clinician	Clinical Instructor (Students)	Supervisor / Director / Administrative						3	2	0	1		Informal mentorship (training from peers)				1	Informal		Informal Mentorship (training of peers)	Instructor of students in clinical setting					2	Formal	6	2	2	5	3	2	5	3	2	5
1	46	Female	White or Caucasian	Texas	0	21	2	25	Health system or hospital-based outpatient clinic	In-person patients only (clinical setting)	Masters Degree	Clinician								1	2	0	1		Informal mentorship (training from peers)				1	Informal		Informal Mentorship (training of peers)	Instructor of students in clinical setting					2	Formal	3	1	2	3	1	1	1	1	2	4
1	47	Female	White or Caucasian	Michigan	1	22	2	24	Health system or hospital-based outpatient clinic	In-person patients only (clinical setting)	Masters Degree	Clinician								1	1	0	0		Informal mentorship (training from peers)				1	Informal		Informal Mentorship (training of peers)	Instructor of students in clinical setting					2	Formal	6	4	3	5	5	3	5	5	3	5
1	48	Female	White or Caucasian	Ohio	1	15	2	28	Health system or hospital-based outpatient clinic	In-person patients only (clinical setting)	Masters Degree	Clinician	Clinical Instructor (Students)							2	1	0	0		Informal mentorship (training from peers)				1	Informal		Informal Mentorship (training of peers)	Instructor of students in clinical setting					2	Formal	4	5	3	5	3	2	5	5	2	4
1	49	Female	White or Caucasian	Michigan	1	23	2	22	Health system or hospital-based outpatient clinic	In-person patients only (clinical setting)	Masters Degree	Clinician	Clinical Instructor (Students)					Researcher		3	4	0	4		Informal mentorship (training from peers)				1	Informal		Informal Mentorship (training of peers)	Instructor of students in clinical setting					2	Formal	3	1	3	3	2	2	2	2	2	2
1	51	Female	White or Caucasian	Texas	1	25	2	32	Health system or hospital-based outpatient clinic	In-person patients only (clinical setting)	Masters Degree	Clinician	Clinical Instructor (Students)							2	2	1	2		Informal mentorship (training from peers)				1	Informal		Informal Mentorship (training of peers)	Instructor of students in clinical setting					2	Formal	2	1	1	1	2	1	1	1	1	2
1	53	Female	White or Caucasian	Maryland	1	20	2	20	Health system or hospital-based outpatient clinic	In-person patients only (clinical setting)	Masters Degree	Clinician	Clinical Instructor (Students)	Supervisor / Director / Administrative						3	1	0	1		Informal mentorship (training from peers)				1	Informal		Informal Mentorship (training of peers)	Instructor of students in clinical setting					2	Formal	7	5	1	7	3	3	5	1	1	6
1	54	Female	Other (please specify)	Ohio	1	30	2	25	Health system or hospital-based outpatient clinic	In-person patients only (clinical setting)	Masters Degree	Clinician								1	5	0	0		Informal mentorship (training from peers)				1	Informal		Informal Mentorship (training of peers)	Instructor of students in clinical setting					2	Formal	4	3	2	3	4	3	6	4	3	5
1	51	Female	White or Caucasian	Michigan	1	27	2	23	Health system or hospital-based outpatient clinic	In-person patients only (clinical setting)	Masters Degree	Clinician								1	4	0	1		Informal mentorship (training from peers)			Certified Pilates instructor and trainer	1	Informal		Informal Mentorship (training of peers)	Instructor of students in clinical setting					2	Formal	5	3	2	4	5	2	3	4	2	5
1	50	Male	White or Caucasian	Texas	1	23	2	35	Health system or hospital-based outpatient clinic	In-person patients only (clinical setting)	Masters Degree	Clinician			Practice Owner					2	1	1	1		Informal mentorship (training from peers)				1	Informal		Informal Mentorship (training of peers)	Instructor of students in clinical setting					2	Formal	3	3	3	3	3	3	3	3	3	3
1	51	Female	White or Caucasian	North Carolina	1	23	3	20	Health system or hospital-based outpatient clinic	In-person patients only (clinical setting)	Masters Degree	Clinician		Supervisor / Director / Administrative		Clinical Educator (Residency / Fellowship)	Faculty (Adjunct / Full-Time Faculty)			4	1	2	2		Informal mentorship (training from peers)				1	Informal		Informal Mentorship (training of peers)	Instructor of students in clinical setting		Formal residency program mentor			3	Formal	3	3	3	4	3	3	3	3	3	5
1	39	Female	White or Caucasian	Missouri	1	16	3	40	Health system or hospital-based outpatient clinic	In-person patients only (clinical setting)	Masters Degree	Clinician	Clinical Instructor (Students)							2	2	1	0		Informal mentorship (training from peers)				1	Informal		Informal Mentorship (training of peers)	Instructor of students in clinical setting					2	Formal	6	5	3	3	5	3	3	1	3	3
1	40	Female	White or Caucasian	Ohio	0	16	3	35	Health system or hospital-based outpatient clinic	In-person patients only (clinical setting)	Masters Degree	Clinician	Clinical Instructor (Students)	Supervisor / Director / Administrative						3	1	1	1		Informal mentorship (training from peers)				1	Informal		Informal Mentorship (training of peers)	Instructor of students in clinical setting					2	Formal	5	3	2	3	3	2	3	3	2	5
1	41	Female	Hispanic or Latino	Texas	1	15	3	38	Health system or hospital-based outpatient clinic	In-person patients only (clinical setting)	Masters Degree	Clinician	Clinical Instructor (Students)							2	1	1	1		Informal mentorship (training from peers)				1	Informal		Informal Mentorship (training of peers)	Instructor of students in clinical setting					2	Formal	3	1	1	3	3	3	3	3	3	5
1	42	Female	White or Caucasian	Ohio	1	18	3	40	Health system or hospital-based outpatient clinic	In-person patients only (clinical setting)	Masters Degree	Clinician	Clinical Instructor (Students)							2	2	0	0		Informal mentorship (training from peers)				1	Informal		Informal Mentorship (training of peers)	Instructor of students in clinical setting					2	Formal	3	1	4	3	2	4	1	1	3	3
1	42	Female	Asian or Pacific Islander	Texas	1	15	3	40	Health system or hospital-based outpatient clinic	In-person patients only (clinical setting)	Masters Degree	Clinician	Clinical Instructor (Students)	Supervisor / Director / Administrative						3	5	4	1		Informal mentorship (training from peers)				1	Informal		Informal Mentorship (training of peers)	Instructor of students in clinical setting					2	Formal	5	5	2	3	2	2	3	3	1	3
1	45	Female	White or Caucasian	Texas	0	20	3	35	Health system or hospital-based outpatient clinic	In-person patients only (clinical setting)	Masters Degree	Clinician	Clinical Instructor (Students)	Supervisor / Director / Administrative						3	2	0	0		Informal mentorship (training from peers)				1	Informal		Informal Mentorship (training of peers)	Instructor of students in clinical setting					2	Formal	3	2	2	5	3	2	2	2	2	5
1	47	Female	White or Caucasian	Texas	1	15	3	35	Health system or hospital-based outpatient clinic	In-person patients only (clinical setting)	Masters Degree	Clinician	Clinical Instructor (Students)							2	2	1	0		Informal mentorship (training from peers)				1	Informal		Informal Mentorship (training of peers)	Instructor of students in clinical setting					2	Formal	5	2	3	6	3	3	6	2	2	5
1	48	Female	White or Caucasian	Oregon	0	23	3	30	Health system or hospital-based outpatient clinic	In-person patients only (clinical setting)	Masters Degree	Clinician	Clinical Instructor (Students)							2	2	0	0		Informal mentorship (training from peers)				1	Informal		Informal Mentorship (training of peers)	Instructor of students in clinical setting					2	Formal	2	1	2	1	1	2	1	1	1	1
1	48	Female	White or Caucasian	Michigan	1	20	3	40	Health system or hospital-based outpatient clinic	In-person patients only (clinical setting)	Masters Degree	Clinician	Clinical Instructor (Students)							2	4	1	1		Informal mentorship (training from peers)				1	Informal		Informal Mentorship (training of peers)	Instructor of students in clinical setting					2	Formal	1	1	1	5	3	1	1	3	1	3
1	50	Female	White or Caucasian	Michigan	1	23	3	37	Health system or hospital-based outpatient clinic	In-person patients only (clinical setting)	Masters Degree	Clinician	Clinical Instructor (Students)							2	2	1	1		Informal mentorship (training from peers)				1	Informal		Informal Mentorship (training of peers)	Instructor of students in clinical setting					2	Formal	3	3	3	5	3	3	4	4	3	5
1	50	Female	White or Caucasian	Texas	1	29	3	34	Health system or hospital-based outpatient clinic	In-person patients only (clinical setting)	Masters Degree	Clinician								1	3	1	2		Informal mentorship (training from peers)				1	Informal		Informal Mentorship (training of peers)	Instructor of students in clinical setting					2	Formal	6	5	1	3	4	1	3	5	3	4
1	51	Female	Asian or Pacific Islander	Texas	1	25	3	40	Health system or hospital-based outpatient clinic	In-person patients only (clinical setting)	Masters Degree	Clinician	Clinical Instructor (Students)							2	5	0	1		Informal mentorship (training from peers)				1	Informal		Informal Mentorship (training of peers)	Instructor of students in clinical setting					2	Formal	5	1	1	1	1	1	1	1	1	1
1	52	Female	White or Caucasian	Florida	1	22	3	40	Health system or hospital-based outpatient clinic	In-person patients only (clinical setting)	Masters Degree	Clinician	Clinical Instructor (Students)						Sole clinician at seasonal concierge site	2	1	0	1		Informal mentorship (training from peers)				1	Informal		Informal Mentorship (training of peers)	Instructor of students in clinical setting					2	Formal	2	2	5	5	4	3	6	5	3	6
1	52	Female	White or Caucasian	Ohio	1	30	3	38	Health system or hospital-based outpatient clinic	In-person patients only (clinical setting)	Masters Degree	Clinician	Clinical Instructor (Students)							2	1	2	0		Informal mentorship (training from peers)				1	Informal		Informal Mentorship (training of peers)	Instructor of students in clinical setting					2	Formal	5	5	1	3	3	1	3	4	1	3
1	54	Female	White or Caucasian	North Carolina	1	23	3	25	Health system or hospital-based outpatient clinic	In-person patients only (clinical setting)	Masters Degree	Clinician	Clinical Instructor (Students)							2	5	1	1		Informal mentorship (training from peers)				1	Informal		Informal Mentorship (training of peers)	Instructor of students in clinical setting					2	Formal	7	5	1	7	6	1	6	7	1	7
1	55	Female	White or Caucasian	Michigan	0	25	3	40	Health system or hospital-based outpatient clinic	In-person patients only (clinical setting)	Masters Degree	Clinician	Clinical Instructor (Students)							2	3	1	1		Informal mentorship (training from peers)				1	Informal		Informal Mentorship (training of peers)	Instructor of students in clinical setting					2	Formal	5	4	3	5	5	3	4	3	3	4
1	43	Male	Asian or Pacific Islander	Texas	1	19	3	38	Health system or hospital-based outpatient clinic	In-person patients only (clinical setting)	Masters Degree	Clinician	Clinical Instructor (Students)	Supervisor / Director / Administrative						3	1	0	0		Informal mentorship (training from peers)				1	Informal		Informal Mentorship (training of peers)	Instructor of students in clinical setting					2	Formal	3	3	1	3	3	1	4	5	1	6
1	43	Male	Hispanic or Latino	Texas	1	18	3	36	Health system or hospital-based outpatient clinic	In-person patients only (clinical setting)	Masters Degree	Clinician		Supervisor / Director / Administrative						2	2	1	0		Informal mentorship (training from peers)				1	Informal		Informal Mentorship (training of peers)	Instructor of students in clinical setting					2	Formal	5	3	3	5	4	3	3	3	3	4
1	46	Male	White or Caucasian	Texas	0	20	3	44	Health system or hospital-based outpatient clinic	In-person patients only (clinical setting)	Masters Degree	Clinician	Clinical Instructor (Students)	Supervisor / Director / Administrative						3	1	0	2		Informal mentorship (training from peers)				1	Informal		Informal Mentorship (training of peers)	Instructor of students in clinical setting					2	Formal	3	3	2	3	2	2	2	3	2	3
1	47	Male	White or Caucasian	Ohio	1	20	3	40	Health system or hospital-based outpatient clinic	In-person patients only (clinical setting)	Masters Degree	Clinician	Clinical Instructor (Students)							2	1	1	0		Informal mentorship (training from peers)				1	Informal		Informal Mentorship (training of peers)	Instructor of students in clinical setting					2	Formal	5	4	3	3	3	2	5	4	2	6
1	48	Male	White or Caucasian	Ohio	0	25	3	30	Health system or hospital-based outpatient clinic	In-person patients only (clinical setting)	Masters Degree	Clinician	Clinical Instructor (Students)	Supervisor / Director / Administrative					Compliance/Billing	3	1	1	1		Informal mentorship (training from peers)				1	Informal		Informal Mentorship (training of peers)	Instructor of students in clinical setting					2	Formal	5	4	5	5	5	5	5	5	3	5
1	48	Male	White or Caucasian	North Carolina	1	21	3	50	Health system or hospital-based outpatient clinic	In-person patients only (clinical setting)	Masters Degree	Clinician	Clinical Instructor (Students)	Supervisor / Director / Administrative						3	5	1	0		Informal mentorship (training from peers)				1	Informal		Informal Mentorship (training of peers)	Instructor of students in clinical setting					2	Formal	2	5	1	5	3	1	2	3	1	2
1	48	Male	White or Caucasian	Texas	1	22	3	40	Health system or hospital-based outpatient clinic	In-person patients only (clinical setting)	Masters Degree	Clinician	Clinical Instructor (Students)							2	1	0	0		Informal mentorship (training from peers)				1	Informal		Informal Mentorship (training of peers)	Instructor of students in clinical setting					2	Formal	1	1	1	5	3	3	3	1	2	2
1	48	Male	White or Caucasian	North Carolina	1	21	3	20	Health system or hospital-based outpatient clinic	In-person patients only (clinical setting)	Masters Degree	Clinician	Clinical Instructor (Students)	Supervisor / Director / Administrative						3	2	1	0		Informal mentorship (training from peers)				1	Informal		Informal Mentorship (training of peers)	Instructor of students in clinical setting					2	Formal	6	5	1	6	1	1	3	5	1	5
1	53	Male	White or Caucasian	Michigan	1	28	3	35	Health system or hospital-based outpatient clinic	In-person patients only (clinical setting)	Masters Degree	Clinician	Clinical Instructor (Students)						Lead Therapist	2	2	0	0		Informal mentorship (training from peers)				1	Informal		Informal Mentorship (training of peers)	Instructor of students in clinical setting					2	Formal	2	2	1	3	2	3	4	3	2	4
1	56	Male	Hispanic or Latino	Texas	1	17	3	35	Health system or hospital-based outpatient clinic	In-person patients only (clinical setting)	Masters Degree	Clinician	Clinical Instructor (Students)							2	1	1	0		Informal mentorship (training from peers)				1	Informal		Informal Mentorship (training of peers)	Instructor of students in clinical setting					2	Formal	5	3	2	3	3	2	3	1	1	3
1	54	Male	Hispanic or Latino	Florida	1	26	1	60	Health system or hospital-based outpatient clinic	Mixed (In-person and telerehabilitation)	Masters Degree	Clinician	Clinical Instructor (Students)	Supervisor / Director / Administrative	Practice Owner					4	1	0	0		Informal mentorship (training from peers)				1	Informal		Informal Mentorship (training of peers)	Instructor of students in clinical setting					2	Formal	1	1	3	3	1	1	1	1	1	3
1	48	Female	White or Caucasian	Nebraska	1	23	2	24	Health system or hospital-based outpatient clinic	Mixed (In-person and telerehabilitation)	Masters Degree	Clinician	Clinical Instructor (Students)					Researcher		3	1	0	0		Informal mentorship (training from peers)				1	Informal		Informal Mentorship (training of peers)	Instructor of students in clinical setting					2	Formal	3	3	3	3	5	3	3	4	3	3
1	48	Female	White or Caucasian	Florida	1	25	3	10	Health system or hospital-based outpatient clinic	Mixed (In-person and telerehabilitation)	Masters Degree	Clinician		Supervisor / Director / Administrative						2	2	1	4		Informal mentorship (training from peers)				1	Informal		Informal Mentorship (training of peers)	Instructor of students in clinical setting		Formal residency program mentor			3	Formal	6	3	1	5	2	1	3	2	1	3
1	36	Female	White or Caucasian	Texas	1	12	3	40	Health system or hospital-based outpatient clinic	Mixed (In-person and telerehabilitation)	Masters Degree	Clinician		Supervisor / Director / Administrative						2	2	0	0		Informal mentorship (training from peers)				1	Informal		Informal Mentorship (training of peers)	Instructor of students in clinical setting					2	Formal	6	3	4	7	6	2	5	6	2	7
1	55	Female	White or Caucasian	Oregon	1	30	3	32	Health system or hospital-based outpatient clinic	Mixed (In-person and telerehabilitation)	Masters Degree	Clinician	Clinical Instructor (Students)	Supervisor / Director / Administrative						3	3	1	2		Informal mentorship (training from peers)			Certification program through MDT	1	Informal		Informal Mentorship (training of peers)	Instructor of students in clinical setting				on boarding new associates to hospital system	2	Formal	4	3	2	3	3	3	3	3	3	3
1	42	Male	White or Caucasian	Wisconsin	1	16	3	36	Health system or hospital-based outpatient clinic	Mixed (In-person and telerehabilitation)	Masters Degree	Clinician	Clinical Instructor (Students)							2	3	0	0		Informal mentorship (training from peers)				1	Informal		Informal Mentorship (training of peers)	Instructor of students in clinical setting					2	Formal	5	4	5	3	5	5	5	5	3	6
1	43	Female	White or Caucasian	Texas	1	20	3	35	Health system or hospital-based outpatient clinic	In-person patients only (clinical setting)	Masters Degree	Clinician	Clinical Instructor (Students)							2	2	0	0		Informal mentorship (training from peers)				1	Informal			Instructor of students in clinical setting					1	Formal	5	4	2	3	3	3	5	3	3	5
1	46	Female	Asian or Pacific Islander	Michigan	1	22	3	40	Health system or hospital-based outpatient clinic	In-person patients only (clinical setting)	Masters Degree	Clinician								1	2	1	0		Informal mentorship (training from peers)				1	Informal			Instructor of students in clinical setting					1	Formal	4	2	2	5	5	3	3	3	2	4
1	60	Female	White or Caucasian	Florida	1	28	3	30	Health system or hospital-based outpatient clinic	In-person patients only (clinical setting)	Masters Degree	Clinician	Clinical Instructor (Students)							2	2	3	0		Informal mentorship (training from peers)				1	Informal			Instructor of students in clinical setting					1	Formal	5	3	3	5	3	3	5	3	3	5
1	59	Male	White or Caucasian	Florida	1	33	3	40	Health system or hospital-based outpatient clinic	In-person patients only (clinical setting)	Masters Degree	Clinician	Clinical Instructor (Students)	Supervisor / Director / Administrative		Clinical Educator (Residency / Fellowship)				4	3	3	1		Informal mentorship (training from peers)				1	Informal			Instructor of students in clinical setting					1	Formal	3	1	2	2	3	2	3	1	3	4
1	64	Male	White or Caucasian	North Carolina	1	23	3	40	Health system or hospital-based outpatient clinic	In-person patients only (clinical setting)	Masters Degree	Clinician	Clinical Instructor (Students)							2	2	3	1		Informal mentorship (training from peers)				1	Informal			Instructor of students in clinical setting					1	Formal	5	4	3	5	3	2	3	3	2	5
1	45	Female	White or Caucasian	Michigan	1	21	2	24	Health system or hospital-based outpatient clinic	Mixed (In-person and telerehabilitation)	Masters Degree	Clinician	Clinical Instructor (Students)							2	1	0	0		Informal mentorship (training from peers)			Certified Mechanical Diagnosis and Therapy from McKenzie Institute	1	Informal			Instructor of students in clinical setting					1	Formal	3	1	1	3	1	1	1	1	1	5
1	44	Female	White or Caucasian	Ohio	1	15	3	32	Health system or hospital-based outpatient clinic	Mixed (In-person and telerehabilitation)	Masters Degree	Clinician		Supervisor / Director / Administrative		Clinical Educator (Residency / Fellowship)	Faculty (Adjunct / Full-Time Faculty)	Researcher		5	5	1	2		Informal mentorship (training from peers)				1	Informal		Informal Mentorship (training of peers)			Formal residency program mentor			2	Formal	7	2	2	6	3	5	3	2	1	6
1	40	Female	Hispanic or Latino	Florida	1	15	2	30	Health system or hospital-based outpatient clinic	In-person patients only (clinical setting)	Masters Degree	Clinician								1	1	1	0	None					0	None	None							0	None	5	4	5	5	6	5	3	6	4	5
1	41	Female	White or Caucasian	Texas	0	15	2	20	Health system or hospital-based outpatient clinic	In-person patients only (clinical setting)	Masters Degree	Clinician								1	1	0	0	None					0	None	None							0	None	3	4	3	2	4	3	3	4	3	3
1	43	Female	White or Caucasian	Ohio	1	18	2	27	Health system or hospital-based outpatient clinic	In-person patients only (clinical setting)	Masters Degree	Clinician								1	1	0	0	None					0	None	None							0	None	3	3	3	3	4	3	4	4	3	3
1	43	Female	White or Caucasian	Texas	1	18	2	10	Health system or hospital-based outpatient clinic	In-person patients only (clinical setting)	Masters Degree	Clinician								1	2	1	0	None					0	None	None							0	None	3	3	3	3	3	3	3	4	3	5
1	43	Female	White or Caucasian	Oregon	1	18	2	32	Health system or hospital-based outpatient clinic	In-person patients only (clinical setting)	Masters Degree	Clinician								1	2	1	1	None					0	None	None							0	None	3	5	3	3	4	3	3	5	3	3
1	48	Female	White or Caucasian	Texas	1	24	2	30	Health system or hospital-based outpatient clinic	In-person patients only (clinical setting)	Masters Degree	Clinician								1	0	0	0	None					0	None	None							0	None	3	3	3	5	3	3	5	3	3	3
1	52	Female	White or Caucasian	Oregon	1	26	2	24	Health system or hospital-based outpatient clinic	In-person patients only (clinical setting)	Masters Degree	Clinician								1	1	0	1	None					0	None	None							0	None	1	3	2	2	2	3	3	3	2	3
1	41	Female	White or Caucasian	Texas	1	16	3	24	Health system or hospital-based outpatient clinic	In-person patients only (clinical setting)	Masters Degree	Clinician								1	2	0	0	None					0	None	None							0	None	3	2	2	2	3	3	2	1	2	4
1	43	Female	White or Caucasian	Michigan	0	17	3	35	Health system or hospital-based outpatient clinic	In-person patients only (clinical setting)	Masters Degree	Clinician								1	1	0	0	None					0	None	None							0	None	1	5	2	2	2	1	1	5	1	2
1	43	Female	White or Caucasian	Ohio	1	19	3	32	Health system or hospital-based outpatient clinic	In-person patients only (clinical setting)	Masters Degree	Clinician								1	1	0	1	None					0	None	None							0	None	3	1	1	1	1	1	3	1	1	1
1	44	Female	White or Caucasian	Michigan	1	20	3	40	Health system or hospital-based outpatient clinic	In-person patients only (clinical setting)	Masters Degree	Clinician	Clinical Instructor (Students)				Faculty (Adjunct / Full-Time Faculty)		Visiting instructor for DPT program	3	2	0	1	None					0	None	None							0	None	6	2	2	5	2	5	5	5	2	5
1	49	Female	White or Caucasian	Michigan	1	24	3	38	Health system or hospital-based outpatient clinic	In-person patients only (clinical setting)	Masters Degree	Clinician								1	1	1	0	None					0	None	None							0	None	3	2	3	2	2	2	2	3	3	3
1	53	Female	White or Caucasian	North Carolina	1	29	3	38	Health system or hospital-based outpatient clinic	In-person patients only (clinical setting)	Masters Degree	Clinician	Clinical Instructor (Students)							2	2	0	0	None					0	None	None							0	None	3	1	3	3	3	3	3	3	3	3
1	52	Male	White or Caucasian	South Carolina	0	20	3	40	Health system or hospital-based outpatient clinic	In-person patients only (clinical setting)	Masters Degree	Clinician								1	3	5	0	None					0	None	None							0	None	4	4	5	3	5	5	3	5	3	3
1	56	Male	White or Caucasian	Texas	1	21	3	40	Health system or hospital-based outpatient clinic	In-person patients only (clinical setting)	Masters Degree	Clinician	Clinical Instructor (Students)	Supervisor / Director / Administrative						3	2	0	1	None					0	None	None							0	None	2	5	3	5	3	3	5	6	3	5
1	58	Male	White or Caucasian	Nebraska	0	30	3	40	Health system or hospital-based outpatient clinic	In-person patients only (clinical setting)	Masters Degree	Clinician	Clinical Instructor (Students)	Supervisor / Director / Administrative						3	3	0	3	None					0	None	None							0	None	5	2	2	2	5	2	3	2	2	3
1	58	Male	White or Caucasian	Kentucky	0	35	3	40	Health system or hospital-based outpatient clinic	In-person patients only (clinical setting)	Masters Degree	Clinician								1	2	1	0	None					0	None	None							0	None	3	3	3	3	3	3	2	3	3	3
1	57	Male	Hispanic or Latino	Ohio	0	24	3	7	Health system or hospital-based outpatient clinic	Mixed (In-person and telerehabilitation)	Masters Degree	Clinician								1	2	0	0	None					0	None	None							0	None	2	2	2	2	2	2	2	2	2	2
1	34	Other (specify)	Other (please specify)	Ohio	0	10	3	50	Health system or hospital-based outpatient clinic	Mixed (In-person and telerehabilitation)	Masters Degree	Clinician	Clinical Instructor (Students)							2	1	0	0	None					0	None	None							0	None	7	7	7	7	7	7	7	7	7	7
1	45	Male	White or Caucasian	Michigan	1	14	2	50	Health system or hospital-based outpatient clinic	In-person patients only (clinical setting)	Masters Degree	Clinician								1	2	0	0	None					0	None		Informal Mentorship (training of peers)						1	Informal	5	1	2	7	4	2	6	2	2	7
1	46	Female	White or Caucasian	Texas	1	14	3	26	Health system or hospital-based outpatient clinic	In-person patients only (clinical setting)	Masters Degree	Clinician								1	1	0	1	None					0	None		Informal Mentorship (training of peers)						1	Informal	1	1	2	1	1	1	1	1	1	1
1	55	Female	White or Caucasian	Washington	1	28	3	38	Health system or hospital-based outpatient clinic	In-person patients only (clinical setting)	Masters Degree	Clinician								1	2	0	2	None					0	None		Informal Mentorship (training of peers)						1	Informal	4	1	5	5	5	3	6	6	2	6
1	42	Male	White or Caucasian	Oregon	0	12	3	38	Health system or hospital-based outpatient clinic	In-person patients only (clinical setting)	Masters Degree	Clinician		Supervisor / Director / Administrative						2	1	1	2	None					0	None		Informal Mentorship (training of peers)						1	Informal	6	2	4	6	5	3	5	5	3	6
1	47	Male	White or Caucasian	North Carolina	0	18	3	40	Health system or hospital-based outpatient clinic	In-person patients only (clinical setting)	Masters Degree	Clinician								1	1	0	0	None					0	None		Informal Mentorship (training of peers)						1	Informal	7	3	4	5	4	3	6	5	3	3
1	52	Male	White or Caucasian	Ohio	0	27	3	40	Health system or hospital-based outpatient clinic	In-person patients only (clinical setting)	Masters Degree	Clinician	Clinical Instructor (Students)	Supervisor / Director / Administrative						3	1	0	1	None					0	None		Informal Mentorship (training of peers)						1	Informal	3	3	3	4	6	2	3	4	2	5
1	57	Female	White or Caucasian	Michigan	0	25	2	24	Health system or hospital-based outpatient clinic	In-person patients only (clinical setting)	Masters Degree	Clinician	Clinical Instructor (Students)			Clinical Educator (Residency / Fellowship)				3	5	1	1	None					0	None		Informal Mentorship (training of peers)	Instructor of students in clinical setting	Instructor of students in academic setting				3	Formal	7	1	1	7	4	3	4	3	3	7
1	56	Female	White or Caucasian	Ohio	1	34	3	6	Health system or hospital-based outpatient clinic	In-person patients only (clinical setting)	Masters Degree	Clinician	Clinical Instructor (Students)	Supervisor / Director / Administrative		Clinical Educator (Residency / Fellowship)	Faculty (Adjunct / Full-Time Faculty)	Researcher		6	1	0	1	None					0	None		Informal Mentorship (training of peers)	Instructor of students in clinical setting	Instructor of students in academic setting	Formal residency program mentor			4	Formal	5	2	2	5	2	2	3	2	2	6
1	48	Male	White or Caucasian	Texas	1	15	3	20	Health system or hospital-based outpatient clinic	In-person patients only (clinical setting)	Masters Degree	Clinician	Clinical Instructor (Students)	Supervisor / Director / Administrative			Faculty (Adjunct / Full-Time Faculty)			4	2	0	0	None					0	None		Informal Mentorship (training of peers)	Instructor of students in clinical setting	Instructor of students in academic setting				3	Formal	3	1	3	5	2	3	2	1	2	3
1	40	Female	White or Caucasian	Ohio	0	15	3	32	Health system or hospital-based outpatient clinic	In-person patients only (clinical setting)	Masters Degree	Clinician	Clinical Instructor (Students)							2	1	0	0	None					0	None		Informal Mentorship (training of peers)	Instructor of students in clinical setting					2	Formal	4	3	1	4	3	3	3	2	2	3
1	43	Female	White or Caucasian	Texas	0	19	3	40	Health system or hospital-based outpatient clinic	In-person patients only (clinical setting)	Masters Degree	Clinician	Clinical Instructor (Students)	Supervisor / Director / Administrative						3	5	4	2	None					0	None		Informal Mentorship (training of peers)	Instructor of students in clinical setting					2	Formal	6	1	1	6	3	1	6	2	1	6
1	44	Female	White or Caucasian	Ohio	1	20	3	30	Health system or hospital-based outpatient clinic	In-person patients only (clinical setting)	Masters Degree	Clinician	Clinical Instructor (Students)							2	1	0	0	None					0	None		Informal Mentorship (training of peers)	Instructor of students in clinical setting					2	Formal	5	3	5	5	3	4	5	3	3	3
1	44	Female	White or Caucasian	Texas	1	18	3	40	Health system or hospital-based outpatient clinic	In-person patients only (clinical setting)	Masters Degree	Clinician	Clinical Instructor (Students)							2	2	1	1	None					0	None		Informal Mentorship (training of peers)	Instructor of students in clinical setting					2	Formal	5	2	2	2	2	2	3	2	2	2
1	52	Female	White or Caucasian	Ohio	0	27	3	30	Health system or hospital-based outpatient clinic	In-person patients only (clinical setting)	Masters Degree	Clinician	Clinical Instructor (Students)							2	2	0	0	None					0	None		Informal Mentorship (training of peers)	Instructor of students in clinical setting					2	Formal	5	3	3	3	3	3	2	3	3	4
1	58	Female	White or Caucasian	Michigan	0	23	3	38	Health system or hospital-based outpatient clinic	In-person patients only (clinical setting)	Masters Degree	Clinician	Clinical Instructor (Students)							2	1	1	0	None					0	None		Informal Mentorship (training of peers)	Instructor of students in clinical setting					2	Formal	4	5	3	3	5	5	3	5	3	5
1	48	Male	White or Caucasian	Texas	0	21	3	40	Health system or hospital-based outpatient clinic	In-person patients only (clinical setting)	Masters Degree	Clinician	Clinical Instructor (Students)	Supervisor / Director / Administrative						3	2	0	0	None					0	None		Informal Mentorship (training of peers)	Instructor of students in clinical setting					2	Formal	1	1	1	1	1	1	1	1	1	1
1	51	Male	White or Caucasian	Michigan	1	28	3	40	Health system or hospital-based outpatient clinic	In-person patients only (clinical setting)	Masters Degree	Clinician	Clinical Instructor (Students)	Supervisor / Director / Administrative						3	1	1	0	None					0	None		Informal Mentorship (training of peers)	Instructor of students in clinical setting					2	Formal	4	2	2	4	5	2	6	4	2	6
1	53	Male	White or Caucasian	Texas	0	25	3	39	Health system or hospital-based outpatient clinic	In-person patients only (clinical setting)	Masters Degree	Clinician	Clinical Instructor (Students)							2	2	0	2	None					0	None		Informal Mentorship (training of peers)	Instructor of students in clinical setting					2	Formal	6	1	2	5	2	5	5	2	2	6
1	40	Male	White or Caucasian	North Carolina	1	14	3	40	Health system or hospital-based outpatient clinic	Mixed (In-person and telerehabilitation)	Masters Degree	Clinician	Clinical Instructor (Students)	Supervisor / Director / Administrative						3	1	0	0	None					0	None		Informal Mentorship (training of peers)	Instructor of students in clinical setting					2	Formal	4	3	4	3	4	4	2	5	4	2
1	34	Female	Asian or Pacific Islander	Illinois	1	11	3	45	Health system or hospital-based outpatient clinic	In-person patients only (clinical setting)	Masters Degree	Clinician	Clinical Instructor (Students)							2	2	0	1	None					0	None			Instructor of students in clinical setting					1	Formal	4	5	5	6	4	5	6	6	5	6
1	41	Female	White or Caucasian	Florida	1	18	3	40	Health system or hospital-based outpatient clinic	In-person patients only (clinical setting)	Masters Degree	Clinician								1	2	0	0	None					0	None			Instructor of students in clinical setting					1	Formal	4	4	2	5	3	1	2	4	2	6
1	43	Female	White or Caucasian	Tennessee	1	19	3	36	Health system or hospital-based outpatient clinic	In-person patients only (clinical setting)	Masters Degree	Clinician	Clinical Instructor (Students)							2	2	0	1	None					0	None			Instructor of students in clinical setting					1	Formal	1	1	2	3	1	1	1	1	1	1
1	44	Female	White or Caucasian	Texas	1	18	3	40	Health system or hospital-based outpatient clinic	In-person patients only (clinical setting)	Masters Degree	Clinician	Clinical Instructor (Students)						CCCE	2	2	1	0	None					0	None			Instructor of students in clinical setting					1	Formal	6	4	5	4	5	4	4	7	4	3
1	44	Female	White or Caucasian	North Carolina	0	15	3	40	Health system or hospital-based outpatient clinic	In-person patients only (clinical setting)	Masters Degree	Clinician	Clinical Instructor (Students)	Supervisor / Director / Administrative						3	1	0	0	None					0	None			Instructor of students in clinical setting					1	Formal	5	4	2	3	3	3	3	4	3	3
1	46	Male	White or Caucasian	Florida	1	14	3	40	Health system or hospital-based outpatient clinic	In-person patients only (clinical setting)	Masters Degree	Clinician	Clinical Instructor (Students)							2	4	0	0	None					0	None			Instructor of students in clinical setting					1	Formal	4	3	1	5	5	1	4	4	1	4
1	45	Prefer not to answer	Black or African American	Michigan	1	20	3	38	Health system or hospital-based outpatient clinic	In-person patients only (clinical setting)	Masters Degree	Clinician	Clinical Instructor (Students)							2	1	0	1	None					0	None			Instructor of students in clinical setting					1	Formal	3	5	2	3	4	2	2	5	2	3
1	51	Female	White or Caucasian	Ohio	1	26	3	32	Health system or hospital-based outpatient clinic	Mixed (In-person and telerehabilitation)	Masters Degree	Clinician	Clinical Instructor (Students)							2	1	1	0	None					0	None			Instructor of students in clinical setting					1	Formal	2	1	1	1	1	1	1	1	1	3
1	37	Female	White or Caucasian	Texas	1	11	2	6	Health system or hospital-based outpatient clinic	Mixed (In-person and telerehabilitation)	Terminal Degree	Clinician			Practice Owner		Faculty (Adjunct / Full-Time Faculty)	Researcher		4	5	2	3				Formal fellowship program		1	Formal		Informal Mentorship (training of peers)						1	Informal	1	5	4	6	5	5	5	5	3	5
1	54	Male	White or Caucasian	Texas	1	20	3	30	Health system or hospital-based outpatient clinic	In-person patients only (clinical setting)	Terminal Degree	Clinician	Clinical Instructor (Students)	Supervisor / Director / Administrative		Clinical Educator (Residency / Fellowship)	Faculty (Adjunct / Full-Time Faculty)			5	2	1	2				Formal fellowship program		1	Formal		Informal Mentorship (training of peers)	Instructor of students in clinical setting					2	Formal	7	1	1	2	3	2	6	3	2	7
1	37	Female	White or Caucasian	Michigan	1	11	3	36	Health system or hospital-based outpatient clinic	Mixed (In-person and telerehabilitation)	Terminal Degree	Clinician	Clinical Instructor (Students)			Clinical Educator (Residency / Fellowship)		Researcher		4	4	1	1			Formal residency program			1	Formal		Informal Mentorship (training of peers)	Instructor of students in clinical setting		Formal residency program mentor			3	Formal	5	3	1	5	3	3	5	3	2	5
1	39	Male	Other (please specify)	Texas	1	15	3	10	Health system or hospital-based outpatient clinic	Mixed (In-person and telerehabilitation)	Terminal Degree	Clinician		Supervisor / Director / Administrative						2	2	0	1		Informal mentorship (training from peers)				1	Informal		Informal Mentorship (training of peers)						1	Informal	5	4	1	4	3	2	3	5	2	5
1	52	Male	White or Caucasian	Florida	1	31	2	1	Health system or hospital-based outpatient clinic	Remote patients only (telerehabilitation)	Terminal Degree	Clinician				Clinical Educator (Residency / Fellowship)	Faculty (Adjunct / Full-Time Faculty)	Researcher		4	2	0	3		Informal mentorship (training from peers)				1	Informal		Informal Mentorship (training of peers)						1	Informal	6	3	2	6	3	3	5	5	3	5
1	31	Male	Asian or Pacific Islander	Texas	1	6	1	40	Health system or hospital-based outpatient clinic	In-person patients only (clinical setting)	Terminal Degree	Clinician	Clinical Instructor (Students)			Clinical Educator (Residency / Fellowship)	Faculty (Adjunct / Full-Time Faculty)	Researcher		5	3	0	3		Informal mentorship (training from peers)				1	Informal		Informal Mentorship (training of peers)	Instructor of students in clinical setting	Instructor of students in academic setting				3	Formal	5	2	1	2	1	1	5	2	1	5
1	70	Female	White or Caucasian	Texas	1	47	3	8	Health system or hospital-based outpatient clinic	In-person patients only (clinical setting)	Terminal Degree	Clinician					Faculty (Adjunct / Full-Time Faculty)	Researcher		3	2	0	0		Informal mentorship (training from peers)				1	Informal		Informal Mentorship (training of peers)	Instructor of students in clinical setting	Instructor of students in academic setting				3	Formal	1	1	1	3	1	1	1	1	2	3
1	37	Female	White or Caucasian	Texas	1	13	3	30	Health system or hospital-based outpatient clinic	Mixed (In-person and telerehabilitation)	Terminal Degree	Clinician	Clinical Instructor (Students)							2	2	0	0		Informal mentorship (training from peers)				1	Informal		Informal Mentorship (training of peers)	Instructor of students in clinical setting	Instructor of students in academic setting				3	Formal	4	3	3	5	3	3	3	5	2	5
1	61	Male	White or Caucasian	Texas	1	30	3	40	Health system or hospital-based outpatient clinic	In-person patients only (clinical setting)	Terminal Degree	Clinician	Clinical Instructor (Students)							2	2	0	3		Informal mentorship (training from peers)				1	Informal		Informal Mentorship (training of peers)	Instructor of students in clinical setting					2	Formal	5	6	5	6	5	3	5	5	2	6
1	66	Female	White or Caucasian	North Carolina	0	42	2	18	Health system or hospital-based outpatient clinic	In-person patients only (clinical setting)	Terminal Degree	Clinician								1	1	0	0		Informal mentorship (training from peers)				1	Informal			Instructor of students in clinical setting					1	Formal	2	2	2	2	2	2	2	3	3	2
1	57	Female	White or Caucasian	Ohio	1	35	3	10	Health system or hospital-based outpatient clinic	Mixed (In-person and telerehabilitation)	Terminal Degree	Clinician					Faculty (Adjunct / Full-Time Faculty)	Researcher		3	5	1	2		Informal mentorship (training from peers)				1	Informal			Instructor of students in clinical setting					1	Formal	3	3	1	3	4	1	2	2	1	2
1	61	Male	White or Caucasian	Texas	1	30	2	12	Health system or hospital-based outpatient clinic	In-person patients only (clinical setting)	Terminal Degree	Clinician					Faculty (Adjunct / Full-Time Faculty)	Researcher		3	2	1	2		Informal mentorship (training from peers)				1	Informal						Formal fellowship program mentor		1	Formal	3	3	2	5	2	2	3	2	2	4
1	38	Male	White or Caucasian	Texas	1	13	2	8	Health system or hospital-based outpatient clinic	In-person patients only (clinical setting)	Terminal Degree	Clinician					Faculty (Adjunct / Full-Time Faculty)			2	2	1	2	None					0	None			Instructor of students in clinical setting	Instructor of students in academic setting				2	Formal	3	3	2	2	2	2	2	2	2	3
1	37	Male	White or Caucasian	Texas	1	12	3	4	Health system or hospital-based outpatient clinic	In-person patients only (clinical setting)	Terminal Degree	Clinician					Faculty (Adjunct / Full-Time Faculty)	Researcher		3	5	1	1	None					0	None				Instructor of students in academic setting				1	Formal	3	2	2	3	2	1	2	3	1	2
1	55	Male	White or Caucasian	Texas	1	25	3	30	Home health	In-person patients only (clinical setting)	Bachelors Degree	Clinician	Clinical Instructor (Students)							2	1	0	0			Formal residency program	Formal fellowship program		2	Formal	None							0	None	6	6	3	5	3	3	5	5	3	5
1	57	Male	White or Caucasian	North Carolina	1	36	3	30	Home health	In-person patients only (clinical setting)	Bachelors Degree	Clinician	Clinical Instructor (Students)	Supervisor / Director / Administrative						3	3	0	0			Formal residency program			1	Formal	None							0	None	4	2	1	2	3	1	1	5	1	5
1	51	Female	White or Caucasian	Ohio	1	26	3	30	Home health	In-person patients only (clinical setting)	Bachelors Degree	Clinician					Faculty (Adjunct / Full-Time Faculty)			2	0	2	0				Formal fellowship program		1	Formal		Informal Mentorship (training of peers)						1	Informal	5	3	2	5	5	3	3	5	5	5
1	44	Female	Asian or Pacific Islander	Massachusetts	1	10	3	40	Home health	In-person patients only (clinical setting)	Bachelors Degree	Clinician								1	3	0	0			Formal residency program			1	Formal		Informal Mentorship (training of peers)						1	Informal	1	1	1	7	7	1	7	7	1	7
1	57	Female	White or Caucasian	Texas	1	26	2	20	Home health	In-person patients only (clinical setting)	Bachelors Degree	Clinician		Supervisor / Director / Administrative						2	1	0	0		Informal mentorship (training from peers)	Formal residency program			2	Formal		Informal Mentorship (training of peers)						1	Informal	3	1	1	5	1	1	1	2	1	1
1	57	Female	White or Caucasian	Florida	1	35	1	20	Home health	In-person patients only (clinical setting)	Bachelors Degree	Clinician								1	1	0	0		Informal mentorship (training from peers)				1	Informal	None							0	None	3	5	3	3	5	3	3	5	3	3
1	50	Female	Hispanic or Latino	Florida	1	27	2	25	Home health	In-person patients only (clinical setting)	Bachelors Degree	Clinician								1	1	0	0		Informal mentorship (training from peers)				1	Informal	None							0	None	5	5	3	2	3	3	1	5	3	3
1	52	Female	White or Caucasian	Florida	1	30	2	20	Home health	In-person patients only (clinical setting)	Bachelors Degree	Clinician								1	1	0	0		Informal mentorship (training from peers)				1	Informal	None							0	None	2	5	1	2	1	1	1	5	1	2
1	55	Female	White or Caucasian	North Carolina	0	34	2	25	Home health	In-person patients only (clinical setting)	Bachelors Degree	Clinician			Practice Owner					2	2	0	0		Informal mentorship (training from peers)				1	Informal	None							0	None	5	7	3	4	5	3	4	7	2	5
1	57	Female	White or Caucasian	Ohio	1	34	2	30	Home health	In-person patients only (clinical setting)	Bachelors Degree	Clinician								1	2	0	0		Informal mentorship (training from peers)				1	Informal	None							0	None	3	3	2	3	3	3	3	3	3	3
1	61	Female	White or Caucasian	Oregon	1	35	2	15	Home health	In-person patients only (clinical setting)	Bachelors Degree	Clinician								1	1	0	2		Informal mentorship (training from peers)				1	Informal	None							0	None	5	3	1	2	3	2	2	2	2	5
1	64	Male	White or Caucasian	Texas	1	37	2	23	Home health	In-person patients only (clinical setting)	Bachelors Degree	Clinician								1	1	0	0		Informal mentorship (training from peers)				1	Informal	None							0	None	5	2	2	3	3	3	4	3	3	3
1	47	Female	Asian or Pacific Islander	Texas	1	14	3	40	Home health	In-person patients only (clinical setting)	Bachelors Degree	Clinician								1	3	0	0		Informal mentorship (training from peers)				1	Informal	None							0	None	6	3	2	5	5	3	3	3	3	5
1	54	Female	White or Caucasian	Texas	1	29	3	30	Home health	In-person patients only (clinical setting)	Bachelors Degree	Clinician								1	1	0	0		Informal mentorship (training from peers)				1	Informal	None							0	None	5	3	3	3	4	4	5	5	4	5
1	56	Female	White or Caucasian	Ohio	0	33	3	40	Home health	In-person patients only (clinical setting)	Bachelors Degree	Clinician								1	1	0	0		Informal mentorship (training from peers)				1	Informal	None							0	None	3	3	3	2	5	3	3	3	2	5
1	57	Female	White or Caucasian	North Carolina	1	20	3	50	Home health	In-person patients only (clinical setting)	Bachelors Degree	Clinician								1	2	0	0		Informal mentorship (training from peers)				1	Informal	None							0	None	6	3	1	5	4	1	6	5	1	7
1	68	Female	White or Caucasian	Ohio	1	46	3	40	Home health	In-person patients only (clinical setting)	Bachelors Degree	Clinician								1	2	1	0		Informal mentorship (training from peers)				1	Informal	None							0	None	2	1	1	5	3	2	3	1	2	6
1	63	Female	White or Caucasian	Texas	1	42	3	30	Home health	In-person patients only (clinical setting)	Bachelors Degree	Clinician								1	1	0	0		Informal mentorship (training from peers)			Ceus	1	Informal	None							0	None	3	3	2	3	2	2	3	2	2	2
1	57	Male	White or Caucasian	Texas	0	26	3	45	Home health	In-person patients only (clinical setting)	Bachelors Degree	Clinician								1	4	0	0		Informal mentorship (training from peers)				1	Informal	None							0	None	6	4	5	5	4	4	5	6	2	4
1	61	Male	White or Caucasian	Michigan	0	32	3	30	Home health	In-person patients only (clinical setting)	Bachelors Degree	Clinician		Supervisor / Director / Administrative						2	3	0	0		Informal mentorship (training from peers)				1	Informal	None							0	None	2	5	2	2	3	5	2	4	3	3
1	45	Prefer not to answer	Black or African American	Florida	1	20	3	55	Home health	In-person patients only (clinical setting)	Bachelors Degree	Clinician								1	2	0	0		Informal mentorship (training from peers)				1	Informal	None							0	None	7	7	3	7	7	5	7	7	3	7
1	68	Female	White or Caucasian	Texas	0	45	2	10	Home health	Mixed (In-person and telerehabilitation)	Bachelors Degree	Clinician								1	1	0	2		Informal mentorship (training from peers)			Advanced Competency in Home Health, NDT Certification	1	Informal	None							0	None	3	3	3	3	3	3	4	2	2	2
1	60	Female	White or Caucasian	Florida	1	37	1	22	Home health	In-person patients only (clinical setting)	Bachelors Degree	Clinician								1	1	0	0		Informal mentorship (training from peers)				1	Informal		Informal Mentorship (training of peers)						1	Informal	4	3	2	3	2	3	4	3	3	5
1	46	Female	Multiracial or Biracial	Texas	0	22	2	24	Home health	In-person patients only (clinical setting)	Bachelors Degree	Clinician								1	3	0	0		Informal mentorship (training from peers)				1	Informal		Informal Mentorship (training of peers)						1	Informal	7	3	1	5	3	3	5	3	2	5
1	49	Female	White or Caucasian	North Carolina	0	24	2	20	Home health	In-person patients only (clinical setting)	Bachelors Degree	Clinician								1	2	0	0		Informal mentorship (training from peers)				1	Informal		Informal Mentorship (training of peers)						1	Informal	4	5	3	3	5	3	4	5	3	5
1	49	Female	Black or African American	North Carolina	1	26	2	30	Home health	In-person patients only (clinical setting)	Bachelors Degree	Clinician								1	2	0	0		Informal mentorship (training from peers)				1	Informal		Informal Mentorship (training of peers)						1	Informal	3	3	3	3	3	3	3	3	3	5
1	53	Female	White or Caucasian	Texas	1	26	2	20	Home health	In-person patients only (clinical setting)	Bachelors Degree	Clinician								1	2	0	0		Informal mentorship (training from peers)				1	Informal		Informal Mentorship (training of peers)						1	Informal	5	3	3	5	5	3	5	5	3	5
1	54	Female	White or Caucasian	Michigan	1	25	2	32	Home health	In-person patients only (clinical setting)	Bachelors Degree	Clinician		Supervisor / Director / Administrative						2	1	0	0		Informal mentorship (training from peers)				1	Informal		Informal Mentorship (training of peers)						1	Informal	2	3	3	4	3	2	5	3	3	5
1	58	Female	White or Caucasian	Texas	0	35	2	20	Home health	In-person patients only (clinical setting)	Bachelors Degree	Clinician								1	4	0	1		Informal mentorship (training from peers)				1	Informal		Informal Mentorship (training of peers)						1	Informal	3	3	3	3	3	3	3	3	3	3
1	58	Female	Asian or Pacific Islander	Texas	1	35	2	20	Home health	In-person patients only (clinical setting)	Bachelors Degree	Clinician								1	3	5	1		Informal mentorship (training from peers)				1	Informal		Informal Mentorship (training of peers)						1	Informal	1	5	1	6	3	2	7	6	6	6
1	59	Female	Asian or Pacific Islander	Texas	1	37	2	25	Home health	In-person patients only (clinical setting)	Bachelors Degree	Clinician								1	4	0	0		Informal mentorship (training from peers)				1	Informal		Informal Mentorship (training of peers)						1	Informal	3	5	3	2	2	2	2	3	2	2
1	59	Female	White or Caucasian	Texas	1	37	2	10	Home health	In-person patients only (clinical setting)	Bachelors Degree	Clinician	Clinical Instructor (Students)							2	1	0	1		Informal mentorship (training from peers)				1	Informal		Informal Mentorship (training of peers)						1	Informal	3	1	1	1	1	1	2	1	1	1
1	60	Female	White or Caucasian	Ohio	1	32	2	38	Home health	In-person patients only (clinical setting)	Bachelors Degree	Clinician		Supervisor / Director / Administrative						2	1	3	0		Informal mentorship (training from peers)				1	Informal		Informal Mentorship (training of peers)						1	Informal	2	3	3	6	6	1	6	5	2	6
1	64	Female	White or Caucasian	Florida	1	41	2	30	Home health	In-person patients only (clinical setting)	Bachelors Degree	Clinician		Supervisor / Director / Administrative						2	1	0	0		Informal mentorship (training from peers)				1	Informal		Informal Mentorship (training of peers)						1	Informal	2	1	1	2	1	1	2	1	1	1
1	65	Female	White or Caucasian	Texas	1	37	2	20	Home health	In-person patients only (clinical setting)	Bachelors Degree	Clinician		Supervisor / Director / Administrative	Practice Owner				Casemangaer	3	1	0	1		Informal mentorship (training from peers)				1	Informal		Informal Mentorship (training of peers)						1	Informal	3	1	1	2	1	1	1	1	1	2
1	67	Female	White or Caucasian	Texas	0	35	2	20	Home health	In-person patients only (clinical setting)	Bachelors Degree	Clinician								1	1	1	0		Informal mentorship (training from peers)				1	Informal		Informal Mentorship (training of peers)						1	Informal	1	1	1	1	1	1	1	1	1	1
1	68	Female	White or Caucasian	Florida	1	28	2	20	Home health	In-person patients only (clinical setting)	Bachelors Degree	Clinician		Supervisor / Director / Administrative						2	3	0	1		Informal mentorship (training from peers)				1	Informal		Informal Mentorship (training of peers)						1	Informal	5	1	1	3	1	1	6	1	1	5
1	70	Female	White or Caucasian	Texas	1	36	2	15	Home health	In-person patients only (clinical setting)	Bachelors Degree	Clinician								1	2	0	0		Informal mentorship (training from peers)				1	Informal		Informal Mentorship (training of peers)						1	Informal	1	1	7	5	1	1	1	1	1	5
1	71	Female	White or Caucasian	Texas	1	50	2	10	Home health	In-person patients only (clinical setting)	Bachelors Degree	Clinician								1	1	2	0		Informal mentorship (training from peers)				1	Informal		Informal Mentorship (training of peers)						1	Informal	2	1	2	2	1	1	2	1	1	2
1	44	Female	Hispanic or Latino	Florida	1	20	3	30	Home health	In-person patients only (clinical setting)	Bachelors Degree	Clinician								1	1	0	0		Informal mentorship (training from peers)				1	Informal		Informal Mentorship (training of peers)						1	Informal	2	2	3	2	1	2	2	3	3	3
1	47	Female	White or Caucasian	Ohio	1	23	3	40	Home health	In-person patients only (clinical setting)	Bachelors Degree	Clinician								1	1	0	0		Informal mentorship (training from peers)				1	Informal		Informal Mentorship (training of peers)						1	Informal	1	1	1	1	3	3	2	3	1	1
1	48	Female	Black or African American	Ohio	0	25	3	40	Home health	In-person patients only (clinical setting)	Bachelors Degree	Clinician								1	1	0	0		Informal mentorship (training from peers)				1	Informal		Informal Mentorship (training of peers)						1	Informal	3	3	3	3	4	5	3	4	3	3
1	51	Female	White or Caucasian	Florida	1	30	3	45	Home health	In-person patients only (clinical setting)	Bachelors Degree	Clinician							Preceptor	1	1	0	0		Informal mentorship (training from peers)				1	Informal		Informal Mentorship (training of peers)						1	Informal	5	5	3	5	5	3	5	6	2	5
1	51	Female	White or Caucasian	North Carolina	0	27	3	40	Home health	In-person patients only (clinical setting)	Bachelors Degree	Clinician							preceptor to new employees	1	3	0	1		Informal mentorship (training from peers)				1	Informal		Informal Mentorship (training of peers)						1	Informal	2	2	1	5	3	1	3	2	1	6
1	51	Female	White or Caucasian	North Carolina	1	29	3	40	Home health	In-person patients only (clinical setting)	Bachelors Degree	Clinician								1	1	0	0		Informal mentorship (training from peers)				1	Informal		Informal Mentorship (training of peers)						1	Informal	6	2	2	2	2	2	5	1	1	7
1	51	Female	White or Caucasian	Florida	1	29	3	36	Home health	In-person patients only (clinical setting)	Bachelors Degree	Clinician								1	1	0	0		Informal mentorship (training from peers)				1	Informal		Informal Mentorship (training of peers)						1	Informal	3	2	1	2	1	1	2	2	1	3
1	51	Female	White or Caucasian	North Carolina	0	29	3	35	Home health	In-person patients only (clinical setting)	Bachelors Degree	Clinician					Faculty (Adjunct / Full-Time Faculty)			2	2	0	0		Informal mentorship (training from peers)				1	Informal		Informal Mentorship (training of peers)						1	Informal	6	5	2	6	6	2	6	6	2	6
1	51	Female	White or Caucasian	Colorado	1	29	3	40	Home health	In-person patients only (clinical setting)	Bachelors Degree	Clinician								1	2	0	0		Informal mentorship (training from peers)				1	Informal		Informal Mentorship (training of peers)						1	Informal	3	5	3	5	3	3	3	5	3	5
1	51	Female	White or Caucasian	Ohio	0	29	3	40	Home health	In-person patients only (clinical setting)	Bachelors Degree	Clinician								1	2	0	0		Informal mentorship (training from peers)				1	Informal		Informal Mentorship (training of peers)						1	Informal	6	3	1	6	4	1	5	5	1	6
1	52	Female	Asian or Pacific Islander	Florida	1	30	3	35	Home health	In-person patients only (clinical setting)	Bachelors Degree	Clinician								1	1	0	0		Informal mentorship (training from peers)				1	Informal		Informal Mentorship (training of peers)						1	Informal	4	2	5	4	6	6	5	2	4	5
1	52	Female	White or Caucasian	North Carolina	1	30	3	40	Home health	In-person patients only (clinical setting)	Bachelors Degree	Clinician								1	1	0	0		Informal mentorship (training from peers)				1	Informal		Informal Mentorship (training of peers)						1	Informal	7	6	6	7	6	6	6	7	3	6
1	52	Female	Asian or Pacific Islander	Florida	1	30	3	40	Home health	In-person patients only (clinical setting)	Bachelors Degree	Clinician								1	3	0	0		Informal mentorship (training from peers)				1	Informal		Informal Mentorship (training of peers)						1	Informal	6	2	1	5	4	3	6	5	3	5
1	53	Female	White or Caucasian	West Virginia	0	32	3	32	Home health	In-person patients only (clinical setting)	Bachelors Degree	Clinician		Supervisor / Director / Administrative						2	1	0	0		Informal mentorship (training from peers)				1	Informal		Informal Mentorship (training of peers)						1	Informal	5	3	1	4	4	2	5	3	2	5
1	53	Female	White or Caucasian	Ohio	1	31	3	32	Home health	In-person patients only (clinical setting)	Bachelors Degree	Clinician								1	1	0	0		Informal mentorship (training from peers)				1	Informal		Informal Mentorship (training of peers)						1	Informal	6	3	2	6	3	3	6	3	2	5
1	53	Female	White or Caucasian	North Carolina	0	31	3	35	Home health	In-person patients only (clinical setting)	Bachelors Degree	Clinician								1	1	0	0		Informal mentorship (training from peers)				1	Informal		Informal Mentorship (training of peers)						1	Informal	3	3	1	2	1	1	2	1	1	2
1	54	Female	White or Caucasian	North Carolina	0	30	3	40	Home health	In-person patients only (clinical setting)	Bachelors Degree	Clinician		Supervisor / Director / Administrative						2	2	0	0		Informal mentorship (training from peers)				1	Informal		Informal Mentorship (training of peers)						1	Informal	5	3	1	5	3	3	5	3	3	5
1	55	Female	Black or African American	Florida	1	22	3	30	Home health	In-person patients only (clinical setting)	Bachelors Degree	Clinician	Clinical Instructor (Students)							2	1	0	0		Informal mentorship (training from peers)				1	Informal		Informal Mentorship (training of peers)						1	Informal	7	1	2	7	7	2	7	2	2	7
1	57	Female	White or Caucasian	Florida	1	34	3	40	Home health	In-person patients only (clinical setting)	Bachelors Degree	Clinician								1	1	0	0		Informal mentorship (training from peers)				1	Informal		Informal Mentorship (training of peers)						1	Informal	5	3	3	5	5	3	5	5	3	5
1	57	Female	Hispanic or Latino	Florida	1	35	3	40	Home health	In-person patients only (clinical setting)	Bachelors Degree	Clinician	Clinical Instructor (Students)							2	1	1	1		Informal mentorship (training from peers)				1	Informal		Informal Mentorship (training of peers)						1	Informal	7	3	1	3	3	3	4	3	3	5
1	58	Female	White or Caucasian	Texas	1	33	3	40	Home health	In-person patients only (clinical setting)	Bachelors Degree	Clinician								1	1	0	0		Informal mentorship (training from peers)				1	Informal		Informal Mentorship (training of peers)						1	Informal	5	1	1	5	3	1	5	5	1	5
1	58	Female	White or Caucasian	Texas	1	35	3	45	Home health	In-person patients only (clinical setting)	Bachelors Degree	Clinician								1	5	0	0		Informal mentorship (training from peers)				1	Informal		Informal Mentorship (training of peers)						1	Informal	5	3	3	5	3	3	5	3	3	6
1	59	Female	White or Caucasian	West Virginia	0	37	3	30	Home health	In-person patients only (clinical setting)	Bachelors Degree	Clinician		Supervisor / Director / Administrative						2	3	0	1		Informal mentorship (training from peers)				1	Informal		Informal Mentorship (training of peers)						1	Informal	6	3	2	5	2	1	3	2	1	3
1	60	Female	White or Caucasian	Florida	1	38	3	40	Home health	In-person patients only (clinical setting)	Bachelors Degree	Clinician								1	1	0	0		Informal mentorship (training from peers)				1	Informal		Informal Mentorship (training of peers)						1	Informal	3	3	1	3	3	1	3	3	1	3
1	62	Female	White or Caucasian	Florida	1	40	3	35	Home health	In-person patients only (clinical setting)	Bachelors Degree	Clinician								1	1	0	0		Informal mentorship (training from peers)				1	Informal		Informal Mentorship (training of peers)						1	Informal	1	2	2	3	3	2	3	1	2	3
1	62	Female	White or Caucasian	Ohio	1	41	3	36	Home health	In-person patients only (clinical setting)	Bachelors Degree	Clinician								1	1	0	0		Informal mentorship (training from peers)				1	Informal		Informal Mentorship (training of peers)						1	Informal	6	1	1	5	3	2	4	1	1	7
1	43	Male	Asian or Pacific Islander	North Carolina	0	14	3	40	Home health	In-person patients only (clinical setting)	Bachelors Degree	Clinician								1	1	0	0		Informal mentorship (training from peers)				1	Informal		Informal Mentorship (training of peers)						1	Informal	5	3	3	5	4	3	5	4	3	5
1	48	Male	Asian or Pacific Islander	Michigan	1	25	3	45	Home health	In-person patients only (clinical setting)	Bachelors Degree	Clinician		Supervisor / Director / Administrative						2	1	0	0		Informal mentorship (training from peers)				1	Informal		Informal Mentorship (training of peers)						1	Informal	7	5	3	6	5	3	2	2	3	7
1	50	Male	White or Caucasian	Michigan	1	25	3	20	Home health	In-person patients only (clinical setting)	Bachelors Degree	Clinician		Supervisor / Director / Administrative						2	5	0	2		Informal mentorship (training from peers)				1	Informal		Informal Mentorship (training of peers)						1	Informal	4	4	1	5	3	2	2	4	1	5
1	53	Male	White or Caucasian	Ohio	1	21	3	28	Home health	In-person patients only (clinical setting)	Bachelors Degree	Clinician								1	3	1	0		Informal mentorship (training from peers)				1	Informal		Informal Mentorship (training of peers)						1	Informal	4	3	3	3	3	3	5	3	3	3
1	59	Male	White or Caucasian	Ohio	1	29	3	34	Home health	In-person patients only (clinical setting)	Bachelors Degree	Clinician		Supervisor / Director / Administrative						2	2	0	0		Informal mentorship (training from peers)				1	Informal		Informal Mentorship (training of peers)						1	Informal	6	4	1	7	4	1	5	4	1	7
1	53	Female	White or Caucasian	Texas	1	30	3	20	Home health	Mixed (In-person and telerehabilitation)	Bachelors Degree	Clinician		Supervisor / Director / Administrative						2	3	0	0		Informal mentorship (training from peers)				1	Informal		Informal Mentorship (training of peers)						1	Informal	5	3	2	2	2	2	5	2	1	2
1	55	Female	White or Caucasian	North Carolina	0	30	3	35	Home health	Mixed (In-person and telerehabilitation)	Bachelors Degree	Clinician		Supervisor / Director / Administrative						2	1	0	1		Informal mentorship (training from peers)				1	Informal		Informal Mentorship (training of peers)						1	Informal	5	3	1	5	3	2	4	3	2	4
1	67	Male	White or Caucasian	Florida	1	43	3	40	Home health	In-person patients only (clinical setting)	Bachelors Degree	Clinician							CONTRACTOR TO HOME HEALTH AGENCIES	1	1	0	0		Informal mentorship (training from peers)				1	Informal		Informal Mentorship (training of peers)						1	Informal	5	3	1	3	3	3	3	3	1	3
1	50	Female	White or Caucasian	Florida	0	26	2	10	Home health	In-person patients only (clinical setting)	Bachelors Degree	Clinician	Clinical Instructor (Students)	Supervisor / Director / Administrative			Faculty (Adjunct / Full-Time Faculty)			4	1	0	0		Informal mentorship (training from peers)				1	Informal		Informal Mentorship (training of peers)	Instructor of students in clinical setting	Instructor of students in academic setting				3	Formal	6	4	2	7	5	2	7	4	2	7
1	52	Female	White or Caucasian	North Carolina	1	25	2	5	Home health	In-person patients only (clinical setting)	Bachelors Degree	Clinician					Faculty (Adjunct / Full-Time Faculty)			2	5	0	2		Informal mentorship (training from peers)				1	Informal				Instructor of students in academic setting				1	Formal	6	3	2	6	5	1	3	3	3	5
1	56	Female	White or Caucasian	Michigan	1	34	1	4	Home health	In-person patients only (clinical setting)	Bachelors Degree	Clinician								1	0	0	0		Informal mentorship (training from peers)				1	Informal		Informal Mentorship (training of peers)	Instructor of students in clinical setting					2	Formal	1	5	1	3	4	2	3	4	3	3
1	50	Male	White or Caucasian	Texas	0	28	1	12	Home health	In-person patients only (clinical setting)	Bachelors Degree	Clinician	Clinical Instructor (Students)							2	0	0	0		Informal mentorship (training from peers)				1	Informal		Informal Mentorship (training of peers)	Instructor of students in clinical setting					2	Formal	1	1	1	1	1	1	1	1	1	1
1	54	Female	White or Caucasian	Oregon	0	30	2	30	Home health	In-person patients only (clinical setting)	Bachelors Degree	Clinician	Clinical Instructor (Students)							2	1	0	0		Informal mentorship (training from peers)				1	Informal		Informal Mentorship (training of peers)	Instructor of students in clinical setting					2	Formal	4	3	3	3	5	3	3	3	3	5
[truncated: 1,678 more rows]
[truncated: 18 more columns]
